# Supplementary material for: CRISPR-assisted rational flux-tuning and arrayed CRISPRi screening of an l-proline exporter for l-proline hyperproduction
Source: Nat Commun. 2022 Feb 16;13:891. doi: 10.1038/s41467-022-28501-7 (PMC8850433; doi:10.1038/s41467-022-28501-7)
Supplement: Supplementary file 3 — Supplementary Data 1 [file 41467_2022_28501_MOESM3_ESM.xlsx]

## Sheet: Sheet1
Supplementary Data 1. ProB sequences used for sequence alignment.
UniProt ID	Strain	Protein sequence	Extracted sequence for figure production
P0C1E2	Corynebacterium	MRERISNAKRVVVKIGSSSLTNDEDGHTVDPNRINTIVNALQARMEAGSDLIVVSSGAVAAGMAPLGLSTRPTELAVKQAAAAVGQVHLMHQWGRSFARYGRPIGQVLLTAADAGKRDRARNAQRTIDKLRILGAVPIVNENDTVATTGVNFGDNDRLAAIVAHLVSADALVLLSDVDGLFDKNPTDPTAKFISEVRDGNDLKGVIAGDGGKVGTGGMASKVSAARLASRSGVPVLLTSAANIGPALEDAQVGTVFHPKDNRLSAWKFWALYAADTAGKIRLDDGAVEAVTSGGKSLLAVGITEIIGDFQQGEIVEILGPAGQIIGRGEVSYDSDTLQSMVGMQTQDLPDGMQRPVVHADYLSNYASRA	NDTVATTGVNFGDND
UPI0009BDB140	Corynebacterium glutamicum	MRERISNAKRVVVKIGSSSLTNDEDGHTVDPNRINTIVNALQARMEAGSDLIVVSSGAVAAGMAPLGLSTRPTELAVKQAAAAVGQVHLMHQWGRSFARYGRPIGQVLLTAADAGKRDRARNAQRTIDKLRILGAVPIVNENDTVATTGVNFGDNDRFAAIVAHLVSADALVLLSDVDGLFDKNPTDPTAKFISEVRDGNDLKGVIAGDGGKVGTGGMASKVSAARLASRSGVPVLLTSAANIGPALEDAQVGTVFHPKDNRLSAWKFWALYAADTAGKIRLDDGAVEAVISGGKSLLAVGITEIIGDFQQGEIVEILGPAGQIIGRGEVSYDSDTLQSMVGMQTQDLPDGMQRPVVHADYLSNYASRA	NDTVATTGVNFGDND
Q8FN82	Corynebacterium efficiens	MRERIATAKRVVVKIGSSSLTSDEGGHTVDPNRINTIVNALQARMEAGSDVIVVSSGSVAAGMAPLGLTTRPTDLSMKQAAAAVGQVHLMHQWGRSFARYGRPVGQVLLTAGDAGQRDRARNAQRTIDRLRMLGVIPIVNENDTVATTGVNFGDNDRLAAIVSHLVSADALVLLSDVDGLFDKNPADPTARFISEVRDGNDLKGVLAGDGGKVGTGGMASKVSAARLASRSGVPVLLTSAANIGPALEHAQVGTVFHPKENRLSAWKFWALYAADTAGKIRLDQGATEAVTSGGKSLLAVGITEVIGDFRAGEIVEILGPNGEIIGRGEVNYDSETLMPMLGMKTQELPDDMQRPVVHADYLSNYASRA	NDTVATTGVNFGDND
UPI0009B9C3A4	Corynebacterium sp.	MRDNLPSPTQLAPVTGLPVTPYSQEASRGAAFPAPSPGAVEGPAFGHESEMRQRIAHAKRVVVKIGSSSLTSDDDGHTVDPNRINTIVNALQARMEAGSDLIVVSSGAVAAGMAPLGLHTRPVDLATKQAAAAVGQVHLAHQWGRSFARYGRPIGQVLLTAADAGKRDRARNAQRTIDRLRFLGAVPIVNENDTVATTGVNFGDNDRLAALVAHLVSADALVLLSDVDGLFDRNPSDPGARFISEVRDGNDLKGVIAGDGGKVGTGGMASKVSAARLASRGGVPVLLTSAANIGPALEHAGVGTVFHPKDNRLSAWKFWALYAADTAGKLRLDEGAVRAVTSARKSLLAVGITEIIGDFQAGEIVEILGPEGQIIGRGEVNYSSDELRPMLGYQTQDLP…	NDTVATTGVNFGDND
A0A0G3H7L5	Corynebacterium testudinoris	MTTPHGLPLSPYRNTADDVAFPGPAPATQESPAYGHESEMRERISTAKRIVVKIGSSSLTGEDFTVDPNKINHIVDALQARMSRSDIIVVSSGAVAAGMGPLGLTQRPTDLATKQAAAAVGQVHLAHQWGQSFARYDRTIGQVLLTAADAGRRDRARNAQRTIDRLRQMRAIPIVNENDTVATSEMHFGDNDRLSAIVSHLTTADALVLLSDVDGLFDRNPAEPDARFVSEVRTGRDLKGVIAGDGGLVGTGGMASKVSAARLASRGGVPVLLTSAANIGPALEDASVGTVFHPRENRLSAWKFWALYAADTGGTLRLDKGAVNAVTSGGTSLLAVGITAVEGEFQAGDILDIIGPDGQIIGRGEVAYDSDTLVGMLGKHTEDLPEGQRRPVIHADYLS…	NDTVATSEMHFGDND
A0A0B6TXQ2	Corynebacterium marinum	MTTRSQGLPLSPYRNHDDDDVGMDYPAPVVEPEGHPAFGHESEMRERIAHAKRVVVKIGSSSLTNDDFTVDPNKINHIVDALQARMYDSDIIVVSSGAVAAGMGPLGLVQRPTDLATKQAAAAVGQVHLAHQWGRSFARYHRTIGQVLLTASDAGRRDRARNAQRTIDRLRQLRVVPIVNENDTVATSEFHFGDNDRLSAIVSHLVSADALVLLSDVDGLYDRNPAEPDARFVSEVRTGHDLKGVVAGDGGLVGTGGMASKVSAARLASLGGVPVLLTSAANIGPALDDASVGTVFHPRENRLSAWKFWALYAADVGGTLRLDAGAVSAVTAGGTSLLAVGITSIEGEFQAGEIVDIIGPDGQVIGRGEVAYDSDVLAGMVGKHTEDLPEGQRRPVVHA…	NDTVATSEFHFGDND
M1NUL4	Corynebacterium halotolerans	MTSLRSHGLPLSPYESTDDTDVEFPAPAHGTDEGPAFGHESTMRERIAGAKRVVVKLGSSSLTREDFTVDPNKINHIVDALQARMERSDVIVVSSGAVAAGMGPLGLTQRPTDLATKQAAAAVGQVHLAHQWGRSFARYGRTIGQVLLTASDAGRRDRARNAQRTIDRLRQMRTIPIVNENDTVATSEMRFGDNDRLSAIVAHLMAADALVLLSDVDGLYDKNPAEPDANFISEVRTGRDLKGVVAGDGGLVGTGGMASKVSAARLASRGGVPVLLTSAANIGPALDDANVGTAFHPREDRLSAWKFWALYSADTGGTLRLDAGAVDAVTGGGVSLLAVGITAVEGEFQAGEIVEIIGPDGQIVGRGEVAYDSDVLHGMLGKHTEDLPEGQRRPVVHAD…	NDTVATSEMRFGDND
A0A0B5DCH6	Corynebacterium	MRSHIAEAKRVVVKIGSSSLTNDDFTVDPNKINHIVDALQARMVRSDIIVVSSGAVAAGMGPLGLTQRPTDLATKQAAAAVGQVHLAHQWGRSFARYHRTIGQVLLTASDAGRRDRARNAQRTIDRLRQMRAIPIVNENDTVATSEMRFGDNDRLSAIVAHLISADALVLLSDVDGLYDRNPAEPDARFISEVRTGRDLKGVVAGDGGLVGTGGMASKVSAARLASRGGVPVLLTSADNIGPALDDASVGTVFHPRDERLSAWKFWALYAADTGGTLRLDDGAVKAVTAGGTSLLAVGVTAVEGEFQAGEIVDIIGPDGQVIGRGEVSYDSDVLVDMLGKHTDELPEGQRRPVVHADYLSNYATRL	NDTVATSEMRFGDND
Q6NFV9	Corynebacterium diphtheriae	MNAQHSSADLRDVIRNAKRIVVKIGSSSLTGENFEVSPGRIDRIVEALEDRMHRGSDVIVVSSGAVAAGMAPLGLTSRPKDLATKQAAASVGQVHLANAWGNSFARYNRTIGQVLLTASDAGQRDRARNAQRTIDRLRLLHAVPIINENDTVATSEMHFGDNDRLAAIVSHLVSADALVLLSDVDGLYDKNPADPSARFVSEVRDGNDLKGVIAGDGGAVGTGGMASKVSAARLASRSGVPVLLTSADYVAEALGDAEVGTVFYPKDDRLSAWKFWALYAADTGGALRIDAGAVAAVTAGGNSLLAVGITEVIGDFHAGEIVEILGPEGEIIGRGEVAYDSAVLITMLGKQTAQLPEGLQRPVVHADYLSDYASRA	NDTVATSEMHFGDND
A0A0G3GZZ5	Corynebacterium mustelae	MSHVRELITSAKRVVVKIGSSSLTNSDHTVDPFRIDQLVDAIQARLALGTEMIVVSSGAVAAGMGPLGLASRPADLATKQAVASVGQVHLMHTWGTSFLRHNRTIGQVLLTASDAGRRDRARNAQRTVDKLLRLGVVPIVNENDTVAHTEMRFGDNDRLAAIVAHLACADALILLSDVDGLYDKNPLEPDAQFIAEVRDGNDLKGVIAGDGGVVGTGGMASKVSAARIASRGGIPVLLTSADNIGAALTTANVGTVFHPKENRLSAWKFWALYAADTGGTLRIDAGAVVAVTSGGNSLLAVGITEVDGDFHSGEIVEIVGPNGEIIGRGEVSYDSETLVGMLGKHSDELPPGMQRPVVHADYLSDYASRA	NDTVAHTEMRFGDND
UPI00042A55D3	Corynebacterium freiburgense	MYPMSSMLPLTPYLPDQPAKKAANGTPASLREGIAQAKRVVVKVGSSSLTGSDFTVDPARIDALVDALQARMGRGSDVIVVSSGSIAAGMAPLGLTQRPADLATKQAAASVGQVHLAHEWGRSFGRYGRVTGQVLLTAGDAGRRDRARNAQRTIDRLRQLRAVPIVNENDTVATTEMRFGDNDRLAAIVAHLVSADALVLLSDVDGLYNKNPAEPDAQFIAEVRDGNDLKGVIAGDGGVVGTGGMASKVSAARLASRCGIPVLLTSADNIAAALGPADVGTVFYPKENRLSAWKFWALYAADVAGTLRIDAGAVTAVTSGGKSLLAVGITSVEGEFQAGEIVEIMGPGGQIIGRGEVNYDSQLLGWMLGKHTSELPAGMHKPVVHADYLSDFASRA	NDTVATTEMRFGDND
A0A0G3GTB0	Corynebacterium epidermidicanis	MNNPILPAAPYTGLDIAPAQFPASLGAGPAFGHESEVRASLSVARRVVVKIGSSSLTDDNYHVSSDKIDRIVDALEARMSRGSDIIVVSSGAIAAGMAPLGLATRPTDLPTKQAAASVGQVYLAHQWGVSFARYGRVCGQVLLTAGDAGKRDRARNAQNTIDRLRQLRAVPIINENDTVATAEARFGDNDRLAAIVANLISADALILLSDVDGLYDKNPIDPTARFISEVRDGNDLVGVVAGSGGAVGTGGMATKVSAARLAARGGIPTLLTSADNIGPALDHAQVGTVFYPKENRLNAWKFWALYAADSTGTLHIDAGAVRAVTAGGKSLLAVGITQIEGDFHAGDIVEILGPAGEIVGRGEVAYDSRTLSSMIGMHTVDLPAGLTRPVVHADYLSNF…	NDTVATAEARFGDND
A0A1L7CHJ9	Corynebacterium	MAGENSVALEGAEVRARIARAKKIVVKIGSSSLTGDDFWIQPDRIDAFVDALQARMGRGSDVLVVSSGAVAAGMAPLGMKARPQDLANKQATAAVGQVFLANEWGRSFARYDKVIGQVLLTAADAGNRTRARNAQRTIDRLRQMGVVPIINENDTVVTGEINFGDNDRLAAIVAHLTSADALILLSDVDGLYDKNPTDPTARFIAEVKDGNDLADVVAGDGGRVGTGGMASKVSAARLASRSGIPVLLTSAANIAEAVGEARVGTVFHPKSSRLTAWKFWALYAADVSGTIRVDEGAMKAVTAGGNSLLAVGITDFSGEFHPGDIVEIHGPKGQMIGRGEVNYDSHTLAGMLGRHSGDLPADQQRPVVHADYLSNYASRA	NDTVVTGEINFGDND
W5Y249	Corynebacterium vitaeruminis	MTATPAAPARQFMPEEELRQYISKARRIVVKIGSSSLTGKNFRVDPQRINRIVDALHARIERGCDLIVVSSGAVAAGMGPLGLYKRPTDLASKQATAAVGQVHLAHTWSESFKHYGVVTAQVLLTASDAGVRERARNAQRTLERLRQLGAVPIINENDTVATTEVRFGDNDRLAAIVANLVGADALILLSDVDGLYDKNPAEPGARFISQVRDGNDLKGVVAGDGGVVGTGGMGSKISSARLASRGGVPVLLTSASNISAALDDASVGTVFHPKENGLSAWKFWALYAADTTGSLRIDAGAVKAVTTSGHSLLAVGITEIDGDFHAGEIVEILDPDGQIVGRGEVNYDSNVLQGMLGKHSDELPEGMQRPVVHADYLSDYATRA	NDTVATTEVRFGDND
A0A2A9DPX3	Corynebacterium renale	MADTTNTKSGMLSGGLTSANGPAFGHESQLREHLASAKRIVVKLGSSSVTNPDSFAADAERINHIVDALQSRMGRGSDVIVVSSGAVAAGMQPLGMDRRPRSLASKQAAAAVGQLNLAYEWGRSFARYGRVMGQVLLTAGDIGDRARARNAQRTIDRLRQLGAVPVINENDTVATSELNFGDNDRLSALVAHLVSADALVLLSDVDGLYDRNPADPDAKFISEVRDAADLEGVVAGEGGAVGTGGMASKVSAARLASRGGIPVLLTSASSIGPALTNAGVGTVFHPEENRLSAWKFWALYAADTGGWLRIDEGAMKAVTRGGTSLLAVGITELGGDFHAGQIVDILGPAGQIVGRGEVAYDSTVLETMLGKHTHELPVDQQRPVVHADYLSNSATQA	NDTVATSELNFGDND
A0A1I2QQ47	Corynebacterium spheniscorum	MPLHNPGESSDLTHPISKRAPEPKPLETVSRTEAELRRLIRDARRIVVKIGSSSLTDDSDHAVDPAKIVALADALEARMGRGSDVILVSSGAIAAGIGPLGLHHRPADLATKQAAAAVGQVRLAHEWGRAFERHGRATAQVLLTASDAGRRDRARNAQRTIERLRQLRVVPIVNENDTVATSEMRFGDNDRLAAIVANLVAADALILLSDVEGLYDRHPQDPQAQFISQVRTGHDLKNVQAGDGGRVGTGGMASKVSAARLATRGGIPVLLASADDIDEALGEARVGTAFHPRDNRISAWKFWVLYAADIGGTLRLDAGAVEAVTSGGKSLLAVGITEVLGDFRSGEIVEITGPDGAIIGRGEVNYDSDTLVGMVGMHTADMPEGMQRPVVHADYLSNY…	NDTVATSEMRFGDND
E0DGM7	Corynebacterium matruchotii	MDVRANIAAAKRIIVKIGSSSLTNSDHRVDVSKVDRLVDAIAARCARGSDVIVVSSGALAAGMGPMGLHSRPTDLATKQAVSAVGQQHLMQTWATSFRRYGKHVGQVLLTASDAGVRHRARNAQRTIDRLLYLGVVPIVNENDTVAHTEMRFGDNDRLAALVAHLSCVDALVLLSDVDGLYDRNPSDPAARFVPEVRDGNDLKSVVAGDGGEVGTGGMASKVTAARIASRGGVPVLLTSADNIAAALDDAQVGTVFHPKENRLSAWKFWALYAADTGGTLRIDAGAVAAVTTGGSSLLPVGIMEVYGDFHAGEIVEIIGPEGAIIGRGEVAYDSSVLTEIIGKRTDVLPSDMQRPVVHADYLSQYASRA	NDTVAHTEMRFGDND
I7JVH3	Turicella otitidis	MSSSTSEPTHPDSLPLAPYQGAPDEAHFPGASGHGAAFGHESEMRRRITQAKRIVVKIGSSSLTDENFTVDPNKINRLVDAIQARMAADSDVIMVSSGAVAAGMGPLGLKVRPSDLATKQAAAAVGQVHLAHQWGLSFARYRRTIGQVLLTASDAANRVRARNAQRTIDQLRKMRAVPIVNENDTVATSEMRFGDNDRLAAIVSHLAAADACILLSDVDGLFDRNPADPGAKFISEVRDGNDLKGVVAGDGGAVGTGGMASKVSAARLAARGGVPVLLTSAESIGPALEDAQVGTVFDPRPERLSAWKFWALYAAESKGTLKLDEGAVEAIREGGKSLLPVGVTDVENNFERGQIVDLVGPEGEVVGRGEVNFGSDTLNEMKGKRTENLPPNQRRSVIH…	NDTVATSEMRFGDND
U2HXR5	Corynebacterium	MPHNAHDRDIHAHLPLDPYQDNSPEAKFPDPPEEAQDSLAMGHESALREQITKAKRVVVKIGSSSLTDDFSVSPEKIDHIVDALQARMEVSDVIVVSSGAVAAGMKPLGLTERPQDLATKQAAAAVGQVHLAYEWSRSFARYNRTCGQVLLTASDAGRRDRTRNAQRTIDRLRILRAVPIVNENDTVATSEMRFGDNDRLSAIVAHLTGADALFLLSDVDGLYDKNPAEPDANFVDEVVTGKDLKGVAAGDGGKVGTGGMASKVSAARLAARGGVPVLLTSADNIGPALEDARVGTVFHTREERRLSAWKFWALYSADSGGTLRLDEGALKAVTRGGNSLLAVGITDVDGEFRAGEIVDIVGPNSEVVGRGEVNYSSSALKSIMGKKTEDMPEEMQRPV…	NDTVATSEMRFGDND
S5TLB8	Corynebacterium	MLGAEFPQPLAAAEGPAFGHSSPLRDDIARAKRIVIKLGSSSVTDPEKGVDSEKIDAFVDALQARMAAGSDIIVVSSGAVSAGMAPIGLKTRPTELAVKQAAATVGQVHLAAEWGRSFARFHRTIGQVLLTASDAGRRDRTRNAQRTLEKLIQLRIIPIVNENDTVATSEMRFGDNDRLAAIVAALTGADALYLLSDVDGLFDRNPAEPGAKFVEEVRTGHDLAGVAAGDGGKLGTGGMATKVSAARLASRSGVPVLLTSSSNIGPALADASVGTVFHPRPERRLNAWKFWALYAADAEGVLRLDAGAVEAVTSGGTSLLPIGITSISGDFKRGDIVDIVGPDGEVLGRGEVNYDSEILIDMVGKRSKDLPANRRRPVVHADYLSNYATRL	NDTVATSEMRFGDND
UPI000478B083	Corynebacterium massiliense	MTSDQGNPYEPPAESDRPLPLSPYDDQAPETPFPAPTAMAEDSLAMGHESPLREEIQNAKRIVVKIGSSSLTGDNFAAAPEKIDRIVDAIQARMEVSDVVLVSSGAVAAGMRPLGLSQRPTDLATKQAAAAAGQVHLAYEWSRSFARYGRSVGQVLLTASDAGRRDRARNAKRTIDKLLHLRAVPIVNENDTVATSEMQFGDNDRLSALVAHLIGADALFLFSDVDGLYDKNPAEPDAKFVPEVRTGKDLKGVAAGDGGKVGTGGMASKVSAARLAARGGVPVLLTSAENIGPALEDSRMGTVFHTREERRLSAWKFWALYTADSGGTLRLDQGAEEAVTKGGNSLLAVGITEVDGEFRAGEIVDIVGPESKIIGRGEVNFDSSTLRKIMGRRTEDLDP…	NDTVATSEMQFGDND
A0A1F1KWC9	Corynebacterium sp.	MTAQSDNHSTSSDQPSRPLPLEPYADQAPETPFPDPAPQADESLAMGHESQLREEITKAKRVVVKIGSSSLTGDDFSVAPEKIDRIVDAIQARMEFSDVIVVSSGAVAAGMKPLGLTQRPTDLATKQAAAAVGQVHLAYEWSRSFARYGRTVGQVLLTASDAGKRDRARNAQRTIERLRHLRAVPIVNENDTVATSEMRFGDNDRLSALVAHLTSADALFLLSDVDGLYDRNPAEPGAQFVDEVRTGKDLKGVAAGDGGKVGTGGMASKVSAARLAARGGVPVLLTSADNIGPALEDSRVGTVFHTREERRLSAWKFWALYSADSGGTLRLDAGAEEAVTRGGNSLLAVGITDVDGEFRAGEIVDIVGPESKVIGRGEVNFDSSTLREIMGRHTDELPV…	NDTVATSEMRFGDND
U3GW94	Corynebacterium argentoratense	MGATVDIRSQIANAKRIVVKIGSSSLTGDDLRVHADRIDAFVDALQARMERGSDVYVVSSGAVAAGMPALGLSQRPKDLATKQAAASVGQVALAHEWGRSFARYDRMVGQVLLTASDAGIRSRARNTQRTIDRLRQMHCVPIINENDTVATTELNFGDNDRLAAIVAHLVGADALVLLSDVDGLYDRNPADPQARFISEVRGAGDLDDVVAGDGGRVGTGGMGSKVSAARLASRSGVPVLLASASDIATALGDASCGTVFHPGEGRLSAWKFWALYAADVSGTLRIDEGAMRAVTSGGTSLLAVGVTEISGEFHSGDIVEIHGPKGEVIGRGEVAYDSRTLAGMLGKQSAELPEAMHRPVVHADYLSNFVTRA	NDTVATTELNFGDND
C3PI02	Corynebacteriaceae	MSSEHDNQIDYPLPLEPFEGPTPDMDYPETTTLSEKSSGFSSPLREEISKAKRIVIKIGSSSLTRDDFVTSTEKIDKIVDAVCARMNVSDIIIVSSGAVAAGMGPLGLTTRPTDLATKQAAAAVGQVHLAYEWGVSFARYNRTIGQVLLTASDVGKRDRARNAQRTIDRLRQMRTVPIVNENDTVATSEMHFGDNDRLSALVANLVGADALFLFSDVDGLYDKNPAEPDAKFVEEVRTGKDLKAVVAGDGGKVGTGGMATKVSAARLATRGGIPVLLTSADNIGQALDDASVGTVFHTREERRLSAWKFWALYCADTGGSLRLDEGAMEAVVRGGNSLLAVGITDIKGEFNAGEIVDIMGPKGQVIGRGEVGYDSTTLHNLLGKQTEELPEDMRRPVVH…	NDTVATSEMHFGDND
A0A1H9SS13	Corynebacterium	MTSSQLRSQIATARRIVVKIGSSSLVNPDSTVSSDKIDRIVDALESRMGRGSDIMVVSSGAIAAGMEPLGLKTRPLDLATKQAAAAVGQVHLAHQWGRSFARYGRTTGQVLLTAADAGRRDRARNAQRTIDRLRQLGTVPIVNENDTVATSEMRFGDNDRLSAIVATLTAADALVLLSDVDGLYDRNPAEPGARFIDEVRSGHDLANVAAGDGGRLGTGGMASKVSAARLAARGGVPVLLASAENIEVALHDASVGTVFHTRLDKRLSAWKFWALYAADAEGVLRLDEGAVQAVTRGGTSLLAVGITAIEGDFHAGDIVEILGPDGHNVGRGEVAYSAGVLAGMLGKHTDELPDGQRRPVVHADYLSNYASRL	NDTVATSEMRFGDND
A0A0Q0YJE1	Corynebacterium	MYHVVNMREYLANAKRIVVKIGSSSLTNEAHTVDTSRLDEIVDALTARMKRDTDVIVVSSGAVAAGMGPLGLKQRPTDLATKQAAAAVGQVELAHEWGKSFARYNRTVAQVLLTAGDTGVRDRARNAQRTIDRLRQMGTVPIINENDTVATSEFHFGDNDRLSALVAHLVWADALVLLSDVDGLYDRNPADPEARFISEVRDDSDLHGIEAGDGGAVGTGGMASKIEAARLASRGGVPVLLASAASISEALDTAEVGTVFYPKDNRLSAWKFWALYAADTVGKLRIDAGAAQAIRTGGTSLLAVGITGVLGDFESGQIVDIVDEADEIVGRGEVAYSAEELQGMIGKKTSELDEEQRRPVVHTDYLSYFAARR	NDTVATSEFHFGDND
UPI00036D90B6	Corynebacterium ciconiae	MSDNSTLPTSPYELNDTPPAEFPPAGIPETVLAQPATAGLREEIAGAKKIVVKLGSSSVTDDNYAVSPEKINRFVDACQARMERGTDVIIVSSGAVAAGMAPMGLKSRPNDLATKQAAAAVGQVHLAYQWGRSFARYGRTTGQVLLTASDAAERSRARNAQRTVERLRQLRCVPIINENDTVATSELRFGDNDRLAAIVAHLISADALVLLSDVDGLYDRNPAEPGAQFVSDVTGVEDLAGVVAGDGGRVGTGGMASKVSAARLASRGGIPVLLASADNIGPALSTAQVGTVFHPEQGRVKAWKFWALYAADVSGVVRVDEGAAQVVQRGGYSLLPVGVTEVDGDFRSGDIVEIQNPQGTTIARGEVAYDAKTLHGMVGKHTHELPEGMKRPVIHADYL…	NDTVATSELRFGDND
C2CMW8	Corynebacterium striatum	MTSDTSDRRSIPTLNESFPEYPLPLEPSQGKIAQPDFPELGEPAAYQSELRSELARAKRIVVKIGSSSLTKDDFTTSTEKIDRIVDAICARMQVSDVILVSSGAVAAGIRPLGLKRRPQDLATKQAAAAVGQVHLAYEWGVSFARYGRSIGQVLLTASDTGQRDRARNAQRTIDRLRQLGIVPIVNENDTVATSEMHFGDNDRLSALVANLVGADALFLLSDVDGLYDKNPSEPGAKFIEEVRTGKDLKGVVAGDGGRVGTGGMATKVAAARIATRGGIPVLLTAADNIGRALADASVGTVFHTRPERHLSAWKFWALYCADTGGAVRLDEGAVEAVTRGGNSLLAVGVTEVIGEFNAGEIIDILGPKGENIGRGEVGFDSKILRSVIGRHTEELPEEL…	NDTVATSEMHFGDND
B1VGL8	Corynebacterium	MRHRIANAKRLVVKIGSSSLTDESGRVDPARIDTIADALEARMSDDTDLIVVSSGAVASGMDPLGLRQRPSDLATKQAAASVGQVLLAQEWGRSFARYGRTIGQVLLTAADAGRRDRARNAQRTIDRLRQLSAVPIVNENDTVATSEMRFGDNDRLAAIVSHLVFADALVLLSDVDGLYDRNPNEPDAQFVSEVRSSNDLSGVAAGDGGRLGTGGMAAKVTAARLASRAGVPVLLTSTENIAPALESASVGTCFWPEEDRLSAWKFWVLYAAESRGALQLDDGAKKAVVDGNKSLLAVGVTQVMGDFNRGDIVDLVDSEGKIFGRGEVNYDATDLAPMLGRHTSELPGDAQRPVIHTDYLSYYANRQPPRRQQLPI	NDTVATSEMRFGDND
A0A0M2XDE1	Corynebacterium	MNPPYSSSTRDSIRDAKRIVVKIGSSSLTGPDGRTDPAKIDEIAEALEKRMAKGSDLILVSSGAVASGMGPLGLSTRPTDLATKQAAAAVGQVRLAQEWSRSFARFGRTTGQVLLTSADAGDRPRARNAQRTIDRLRQLHAIPIVNENDTVATSEMRFGDNDRLAALVSHLAFCDALVLLSDVEGLFDRNPSEPGAQFVPEVWSGNDLKGVIAGDGGKLGTGGMASKVSAARLASRGGVPVLLTSTENIDAALDQADVGTAFAPKEDRLSAWQFWVLYAADATGVLRLDAGAVQAVTEHRRSLLPVGLTSIDGEFSAGDIVDIVGPNGEIVGRGEVAYDSDELAGMVGRTTAELPDGMQKPVIHADYLSGYASRA	NDTVATSEMRFGDND
UPI00035E151E	Corynebacterium ulceribovis	MQASDLALAQTSTTLDADFIEEASAKSGSLAGSQVISTPSIMNPESIISAGSYFSDTRDAIVKAKRVVVKIGSSSLTDENGLIDPARIDELADALEKRMGRGSDVIVVSSGAVASGMGPLGLKQRPTDLATKQAAAAVGQVRLAEEWGRSFGRYGRTIGQVLLVSSDAAVRDRARNAQRTIDRLRQLGAVPIVNENDTVATSEFHFGDNDRLAALVSHLAFADALILLSDVDGLYDRNPAEPDANFVPEVRSGHDLKGVIAGDGGKLGTGGMASKVSAARLASRGGIPVLLTSADNIDAALDQADVGTAFAPKEDRLNAWKFWMLYAAETSGVLRLDAGAVTAVTDQHKSLLPVGITSIDGDFERGDIVQIVGPNGEIIGRGEVNYDSADLATMIGHTT…	NDTVATSEFHFGDND
C4LJU2	Corynebacterium kroppenstedtii	MPSSTQTLTPEQTTNHPTDHTNADSDVAPDHPQPSDQEVSGHQPGAELPSNFQSDAPAPEGVPMRDDVHVHMPGPVVPAKEFQFPDPDQGIDDRAAGHESTVRERIADAKKIVVKIGSSSLTDYNGAVYPEAMDRICDALEARMARGSDVIVVSSGAVACGMKPLNLPTKPTDLATKQAAAAVGQVLLAQEWGRTFARYGRPIAQVLLTQSDAGRRDRARNAQRTIDRLRRMHVVPIVNENDAVATSEMRFGDNDRLAALVAHLVSADALVLLSDVDGLYDRNPSSPGARFVPEVKSGNDLKEVAAGDGGKLGTGGMASKLSAARLASRAGVPVLLTSTANIGPALNDADVGTAFWPREERLSAWKFWALYAADASGTLRLDAGAMKAVTEKHSSLLAV…	NDAVATSEMRFGDND
A0A2N0X8H6	Corynebacterium mastitidis	MRQYLANAKRIVVKIGSSSLTNEAHTVDTSRLDEIVDALTARMGRDTDVIVVSSGAVAAGMGPLGLKQRPTDLATKQAAAAVGQVELAHEWGKSFARYGRTVAQVLLTAGDIGVRDRARNAQRTIDRLRQMGTVPIINENDTVATSEFHFGDNDRLSALVAHLVWADALILLSDVDGLYDRNPAEPGARFIPEVRSAEDLEGIDAGDGGSVGTGGMASKLSAARLASRGGVPVLMASTASISQALGTAQVGTVFHPKDNRLSAWKFWALYAADTAGKLRIDAGAAQAVRSGGTSLLPVGIIEVLGDFDAGQIVDIVDESDEIVGRGEVGYPASSLQGMIGKKTSELAEEQRRAVVHTDYLSYFAARG	NDTVATSEFHFGDND
UPI000C06AF6E	Corynebacterium sp.	MSTADNEENFAQPSEVPGASSAASGFVYSGPSEIAEPFQPVGGYGTRPVHRPGPVVPATTIEFPDPDIDEDHPAFGHASRYREDIASARRIVVKIGSSSLTDDDGRVDPDRIDTIADALEARMARGTDVIVVSSGAVACGMGPLELSQKPTDLATKQAAASVGQVLLAQEWARSFARYGRTIGQVLLTASDAGVRDRARNAQRTVDRLRQLKAVPIVNENDTVATSDMRFGDNDRLAALVSHLAFADALFLLSDVDGLFDRNPAEPGAQFVPEVKSGKDLRGVVAGDGGRLGTGGMAAKVSAARLASRAGVPVLLTSMDNIGAALNEAQVGTCFWPREDRLSAWKFWVLYAAESHGRLHLDKGAVDAVIEGRKSLLSVGITRVEGDFSQGDVVDIVSDE…	NDTVATSDMRFGDND
F8DZA8	Corynebacterium	MPNHNQDVEDRNDLPDGRGEPVPAYGSRPVHTPGPVIPATTVEFPDSEADPDDPAMGHESDVRQDVAHARRLVVKIGSSSLTDEDGRVNPDRIDVIADALEARMDRGTDVIVVSSGAVACGMGPLELSQRPTDLATKQAAAAVGQVLLAQEWARSFARYGRTIGQVLLTASDAAERDRARNAQRTIDRLRQLKTVPIVNENDTVATSEMRFGDNDRLAALVSHLAFADALVLLSDVDGLYDRNPAEPDANFIPEVRSGKDLRGVIAGDGGRLGTGGMAAKVSAARLASRAGVPVLLTSTENIGAALDDAQVGTCFWPDEDRLSAWKFWVLYAADSRGRLHLDAGAVEAVTENHKSLLAVGITLVEGDFSQGDIVDIVDPDGVLVGRGEVAYDSVMLDGM…	NDTVATSEMRFGDND
A0A0F6QZU2	Corynebacterium kutscheri	MVNREDKSGIFASPIVPSARERIRKARRLVVKIGSSSLTDEHFAVDTQKIDALAGAIATRIFAGSEVIVVSSGSIAAGMGPLGLSQRPSDLATKQAAASVGQVHLAHAWGQSFARYNLNIGQVLLTALDAGRRDRARNAQRTIDRLVQLGVVPVINENDTVATTGMHFGDNDRLSALVAHLVCADGLVLLSDVDGLYDRNPAEKDAVLISQVLNDNDLTGVQAGDGGAVGTGGMAAKLSAARLASRGGVPVLVTSADNIAPALGNAEVGTVFEPKEDRLSAWKFWVLYTADVAGVLRIDAGAVAAVTAGGNSLLAVGITEVHGDFQAGEIVEIRGPKGEVIGRGEVSFDSATLTTMLGKKSEELPISQRRAVVHADYLSNFASRA	NDTVATTGMHFGDND
A0A0K2GYT9	Corynebacterium lactis	MTGSSVDTTDARKAPEQERQELADAMNVSTDKVEKATENLSPGSKGGFDSATRRAIRRAKRVIVKIGSSSLTGPDGRTDPERIDFIADALERRMGISDVIVVSSGAVASGMGPLGLSTRPTDLATKQAAAAVGQVRLAQEWGRSFERFGRTSAQVLLTAADAGVRDRARNAQRTIDRLRQLGAVPIVNENDTVATSEFRFGDNDRLAALVSHLAYCDALILLSDVDGLYDRNPADPGAKFVPEVRSGNDLKGVVAGGGGALGTGGMASKVSAARLASRGGVPVLLTSTANIGRALDTADVGTAFAAKENRLSAWKFWMLYAADSSGLLRLDAGAVKAVTEGRKSLLPVGITAVDGEFSSGDIVDLIGPNGEVVGRGEVAYDSEELLGMIGYHTEQLPRD…	NDTVATSEFRFGDND
A0A1L7CND5	Corynebacterium flavescens	MSSELQNESISPLPVEPFEGPTLDTPFPDPLADNPTAAGYSSQLRDQITNAKRVVVKIGSSSLTDQDFLVSQERIDHIVDAVHARMGVSDVIIVSSGAVAAGMGPLGLNRRPTDLATKQAAASVGQVHLAYEWGRSFARYERTIGQVLLTASDIGHRDRARNAQRTIDRLRQLRTIPIVNENDTVATSEMHFGDNDRLSALVANLIGADALFLFSDVDGLYDKNPAEPGAHFIDEVRTGKDLKGVDAGEGGNVGTGGMATKVSAARLAARGGIPVLLTSTDNIGPALADASVGTVFHTRMERKLSAWKFWALYCADVGGAVRLDQGAVDAVTKGGTSLLAVGITEVIGEFSKGEIIDIIGPEGEVIGRGEVRFDSQELSQIIGKHTEDLPEIQRRSVVH…	NDTVATSEMHFGDND
A0A1G9NPN3	Corynebacterium mycetoides	MSEELNLRSRIATAKRVVVKIGTSSLVNDDFSVSQAKIDAIVDALQARMAAGSDVIVVSSGAIAAGMAPLGLSSRPRDLATKQAAAAVGQVHLAQSWGRSFARYGRTIGQVLLTQSDAGRRERARNAQRTIDRLRQLGTVPIVNENDTVATSEMRFGDNDRLSAIVATLVSADVLYLLSDVDGLYDRNPADAGAQLISQVRSGKDLEGVSAGDGGALGTGGMAAKVSAARLAARGGVPVLLASASDIGRALSSADCGTVFHTRPGSKLSAWKFWALYAADAEGVLRLDAGAVEAVTRGGTSLLAVGITDVEGDFHAGDIVEILGPDSQAVGRGEVAYDAAELATMLGRHTGDLAPHQRRPVVHADYLSNYATRL	NDTVATSEMRFGDND
UPI000366B225	Corynebacterium capitovis	MASSLTQDELRAHIAGARKIVVKIGTSSLVDASFAVSPAKIDAIVDALEVRMAAGSDVIVVSSGAIAAGMAPLGLTARPNDLATKQAAAAVGQMHLAQAWGASFARYGRTIGQVLLTQADAGRRDRARNAQRTIDRLRQMGAVPIVNENDTVATSEMRFGDNDRLSAIVSTLIAADALYLLSDVDGLYDRNPDSPGAHLITEVRSGHDLARVAAGDGGALGTGGMAAKVSAARLAARGGVPVLLTSAAVIGGALADAQVGTVFHTRPESRLSAWKFWALYAADAEGVLRLDAGAVEAVTRGGTSLLAVGITEAEGDFHRGDIVEILGPGGEAIGRGEVAYDAGELQFMLGKQTSELELSQRRPVIHADYLSNYASRL	NDTVATSEMRFGDND
A0A095YKQ5	Corynebacterium tuscaniense	MDLREQIAGAKRIVVKLGTSSLVDESSAVSQDKIDRIVDALEARMGRGSDVIVVSSGAIAAGMAPLGLKSRPKDLATKQAAAAVGQIHLAQSWGQSFARYERAIGQVLLTQSDAGVRERARNAQRTIDRLRQMGSVPIVNENDTVATTEMRFGDNDRLSAIVATLISADALILLSDVDGLYDRNPADPAARFVDEVRSGKDLEGIVAGDGGRFGTGGMASKVSAARLATRGGVPVLLTSAEKIEEALGDAQVGTVFHTRPESKLSAWKFWALYAADAEGTLYLDEGAVQAVTRGGTSLLAVGITDTEGDFQAGDIVEILGPNGQAIGRGETAYGSAELAGMLGKHTDELPAHQRRSVVHADYLSNYASRL	NDTVATTEMRFGDND
A0A0F6QXR0	Corynebacterium camporealensis	MSSDSQNNSPYPLPVEPFAGPTKDTPFPAPKAENPIATGFESDLRKQIADAKRVVVKIGSSSLTDDKDYRVSREKIDHIVDAVHARMGYSDVIIVSSGAVAAGMGPLGLTQRPTDLATKQAAASVGQVHLAYEWGRSFARYERTIGQVLLTAGDTGVRDRARNAQRTIDRLRQMRTVPIVNENDAVATSEMHFGDNDRLSALVANLVKADALFLFSDVDGLYDKNPAEPDAQFLSEIRSGKDLKGVAAGDGGKVGTGGMATKVSAARLATRGGIPVLLTNTANMGPALNDASVGTVFHTREERGLSAWKFWALYCADTAGAVRLDKGAMQAVTRGGNSLLAVGITEVMGSFREGEIIDIIGPESETIGRGEVRFNASELREIMGKHMSELPDSQQRSVV…	NDAVATSEMHFGDND
A0A127NW36	Corynebacteriaceae	MSSQQDFPLTQKPYSGPTVDTPFPDPLHENPTASGFDSPLRQRIAHAKRVVIKIGSSSLTDEDFLVSQERIDHIVDAVHARMGISDVILVSSGAVAAGMGPLGLNRRPTDLATKQAAASVGQVHLAYEWGRSFARYDRTVGQVLLTASDTGHRDRARNAQRTIDRLRQLRTIPIVNENDTVATSEMHFGDNDRLSALVANLMGADALFLFSDVDGLYDKNPAEPDARFIDEVRTGKDLKGVEAGESGNVGTGGMATKVSAARLATRGGIPVLLTSTDNIGPALADASVGTVFHTREERKLSAWKFWALYCADTGGAVRLDAGAMQAVTKGGNSLLAVGITEAIGEFSRGEIIDIMGPEGEVIGRGEVRFDSAELRGILGKQMEELPEYQRRSVVHADYL…	NDTVATSEMHFGDND
D7WC81	Corynebacterium genitalium	MNLRRDIATAKRIVVKLGTSSLVDESSAVSQAKIDRIVDAIESRIACGSDVIVVSSGAIAAGMTPLGLKTRPQDLATKQAAAAAGQIHLAQSWGQSFARYGRTVGQVLLTQSDAGVRERARNAQRTIDRLRQLGSVPIVNENDTVATSEMRFGDNDRLSAIVATLISADALILLSDVDGLYDRNPADPAPNFIDEVRSGKDLDGVVAGDGGRFGTGGMASKVSAARLATRGGVPVLLTSAEKIEEALSDAQVGTVFHTRPDSRLSAWKFWALYAADAEGILRLDEGAVKAVTRGGTSLLAVGITSVEGEFHAGNIVEILGPDGQAIGRGEVAYGAAELQTMLGKHTDELPAHQRRAVVHADYLSNYASRL	NDTVATSEMRFGDND
W5WPP2	Corynebacterium falsenii	MSTSNSDKDGVPYDSAQSGLVYAGPAEISPEIYPPVPNYGTRPVHEPGPVVPATSVEFPEPQADPDDPAMGHSSDVRGDLAHARRLVVKIGSSSLTNDDGLVDPARIDMIADALEARMARGTDVIVVSSGAVACGMGPLELSQRPTDLATKQAAASVGQVLLAQEWARSFARYGRTIGQVLLTASDAAQRDRARNAQRTIDRLRQLKAVPIVNENDTVATSEMRFGDNDRLAALVSHLAYADACVLLSDVDGLYDRNPAEPDANFIPEVKSAKDLRGVVAGDGGRLGTGGMAAKVSAARLASRAGVPVLLTSTENIGAALDTAQVGTCFWPDRDRLGAWKFWVLYAADSHGRVHLDDGAVRAVTEGHKSLLAVGITDVEGDFSQGDIVDIVNSDGALVG…	NDTVATSEMRFGDND
UPI0009E4B9BA	Corynebacterium falsenii	MSTEQSTDSNAAHGDPKAQGNAQSGDADSGQHEGADQSRQPVPNYDARPIHRPGPVIPATTIEFPEPDLSPEDPAMGHASNVRESVAGARRLVVKIGSSSLTDDDGLVNPDRIDIIADALEARMDRGTDIIVVSSGAVACGMGPLELSQRPTDLATKQAAASVGQVLLAQEWARSFARYGRTIGQVLLTASDAGRRDRARNAQRTIDRLRQLKAVPIVNENDTVATSEMRFGDNDRLAALVSHLAFADALVLLSDVDGLYDRNPAEPGAQFIPEVKGSKDLRGVAAGDGGRLGTGGMAAKVSAARLASRAGVPVLLTSTENIGAALDEANVGTAFWPQEDRLSAWKFWVLYAAESVGRVHLDEGAVKAVVEQNRSLLGVGITHIEGDFSQGKIVDIVGP…	NDTVATSEMRFGDND
A0A1H1LWQ0	Corynebacterium timonense	MTQEMTQETLRSHIATARRVVVKIGTSSLVNPDSSVSREKIDSIVDALEARMGAGSDVIVVSSGAIAAGVAPLGLKARPRDLATKQAAAAVGQVYLAQTWGASFARYGRTIGQVLLTQADAGRRERARNAQRTIDRLRQLGTVPIVNENDTVATSEMRFGDNDRLSAIVSTLVGADALVLLSDVDGLYDRPPADPSARFIPEVRTGNDLADIAAGDGGRFGTGGMAAKVSAARLATRGGVPVLLTSAERISEALTSAEVGTVFHTRPSSQLSAWKFWALYAADAEGVLRLDAGAVRAVTSGGTSLLAVGITEIEGDFQRGDIVEILGPNGEAVGRGEVAYDATELQRMLGKQTSELDVSQRRAVVHADYLSNFASRL	NDTVATSEMRFGDND
A0A1F1UUW2	Corynebacterium	MNAATTTEAQLREHIAGAKRVVVKLGTSSLVNEYSSVSRVKIDRLVDALVDRMDAGTDVVVVSSGAIAAGMSPLGLRTRPRDLATKQAAAAVGQVHLAQEWGASFARHGRTVGQVLLTQADAGVRERARNAQRTIDRLRQLGTVPIVNENDTVATSEMRFGDNDRLSAIVATLIGADALVLLSDVDGLYDRNPADPEARFVSEVRTGADLEGVVAGDGGALGTGGMAAKVSAARLAARGGVPVLLTSATKISQALQGASCGTVFHTREQSTLRAWKFWALYAADAEGVLRLDKGAVQAVTSGGTSLLAVGITDIEGDFHAGDIVEILGPDSEAVGRGEVAYDAAELAGMLGKHTDELPEGQRKPVVHADYLSNFATRL	NDTVATSEMRFGDND
A0A088QKN5	Corynebacteriaceae	MFSISEMSESVIPSDTVANDVDVTGADVLDAPVATAPKSESDAPISREEVDELLHDNSESTVAEIEKATENLSPGTKGGFDSETREAIRTAKRVVVKIGSSSLTGSDGRTDPERIDFIADALEKRMGISDVIVVSSGAVASGMGPLGLTSRPTDLATKQAAAAVGQVRLAQEWGRSFLRYGRTSAQVLLTSDDAGVRSRARNAQRTIDRLRQLGAVPIVNENDTVATSEFRFGDNDRLAALVSHLAYCDALILLSDVDGLYDRNPADPGATFVPEVRSGNDLRGVIAGDGGALGAGGMASKVSAARLASRAGVPVLLTSASNIERALDQADVGTAFAAKDNRLSAWKFWMLYAADSSGLLRLDAGAVDAVTRMRKSLLPVGITSVDGEFSAGDIVDLIG…	NDTVATSEFRFGDND
C0XRI7	Corynebacterium lipophiloflavum	MTNDTEHASALTRTNETLKTEEQLRHHIASAKRVVVKIGTSSLVDDNYTVSQDHIDRIVDALQARMAAGSDVIVVSSGAIAAGMAPLGLTSRPRDLATKQAAAAVGQVHLAQSWARSFARYDRTIGQVLLTQSDAGRRDRARNAQRTIDKLRQFGTVPIVNENDTVATSEMRFGDNDRLSAIVSTLVSADALYLLSDVDGLYDRNPTDPDARLITQVRSGKDLENVVAGDGGALGTGGMAAKVSAARLAARGGVPVLLTSANSIERALGTADCGTVFHTRLQSSLSAWKFWVLYAADAEGVLRLDRGAVRAVTRGGTSLLAVGITEVEGDFHSGDIVEILGPEGEAVGRGVVAYDASELTGMVGKNTRDLEPHLRRPVVHADYLSNYATRL	NDTVATSEMRFGDND
A0A133ZB68	Corynebacterium	MSYPLPLSPFDGEPIVPEHHAPRGPLQSPLREELSRAKRIVVKIGSSSLTKEDSFITSTEKINHIVDAIATRMGTSDIILVSSGAVAAGMGPLGLQKRPSDLATKQAAAAVGQIHLAYEWGVSFARYNRSVAQVLLTASDIGARDRARNAQRTLDRLRQLRTVPIVNENDTVATSEMHFGDNDRLSALVANLVGADALFLFSDVDGLYDKNPSEPGARFIEEVRTGKDLNGVTAGDGGRVGTGGMATKVSAARLATRGGIPVLLTSADNIDAALADASVGTVFHTREERRLSAWKFWALYCADTGGAVRLDAGAVKAVTAGGNSLLAVGITEVIGEFHAGEIIDIMGPEGEVIGRGEVRFDSAELRGILGKQMEELPEYQRRSVVHADYLSNYASRI	NDTVATSEMHFGDND
UPI00037B2C69	Corynebacterium lubricantis	MTSFTSSPVSNQTTNLSSPLRDQIASAKRVVVKFGTTSLVNEDLSVSRAKIDHLVDALEARMAAGSDIVVVSSGAVAAGLAPLGLKVRPQDLATKQASAAVGQMHLAQVWAESFARYGRTVGQVLLTAADAGKRERARNAQRTIDRLRQLGTVPIVNENDTVATSEMRFGDNDRLSAIVATLTAADALVLLSDVDGLYDKNPSEPDARFIDEVRTGRDLSSVVAGDGGKLGTGGMASKVSAARLAARGGVPVLLAASDQIDVALKDASVGTVFHTRTEVQLNAWKFWALYAADAEGILRLDEGAVQAVTRGGTSLLAVGITAVEGDFHAGDIVEILGPNGVQVGRGEVNYDSAVLGGILGKHTNELPEDQRRPVVHADYLSNFASRL	NDTVATSEMRFGDND
E2S6A1	Corynebacteriaceae	MSSDEQKEPILPLPVEPFDGPTADTPFPEPLDENPVASGFESDLRRDIAQAKRVVVKIGSSSLTDENFRVSQEKIDHIVDAVHARMGRSDVIIVSSGAVAAGMGPLGLHQRPTDLATKQASASVGQVHLAAVWGQSFARYKRTIGQVLLTASDTGHRDRARNAQRTIDRLRQLRTIPIVNENDAVATSEMHFGDNDRLSALVANLVGADALFLFSDVDGLYDKNPAEPDAKFIDEVRTGKDLKGVVAGDGGKVGTGGMATKVSAARLATRGGIPVLLTSTDNIGPALADASVGTVFHTREERQLSAWKFWALYCADTGGAVRLDEGAKEAVTKGGTSLLAVGITDVQGEFTKGEIIDILGPNGEVIGRGEVRFDSEELHAIKGKKMEELPEDQRRSVVH…	NDAVATSEMHFGDND
L1MEG0	Corynebacterium durum	MDNSEQQGLDTPGEEDMRARLASAKRVVVKIGSSSLTGGPDFSINPRNIDRIVDAVHARIARGSDVIIVSSGSIAAGLAPLGLNARPADLATKQAAASVGQVHLAQEWGRSFARYDTTVGQVLLTASDTGQRDRARNAQRTLNRLQQLGVVPIVNENDTVATTEMRFGDNDRLAALVAHLISADALVLLSDVDGLYDRNPADPGARFIPEIRDDHDLDGVVAGDSGVVGTGGMASKVSAARLAACGGVPVLLASAADISGALSDAHVGTAFHPANGRRLSAWKFWALYAAEVAGTLRIDAGAVTAVTSGGRSLLPIGIQSCEGEFHPGDIVEIMGPDGQIIGRGETNYSHGDLANMLGRRTSDLPADKRRPVVHADYLSNM	NDTVATTEMRFGDND
UPI0004180929	Corynebacterium sputi	MKNPPYSSSTRDLISDAKRIVVKIGSSSLTGEDGRTDPKKIDRIAEALEARMSRDSDVILVSSGAVASGMGPLGLATRPTDLPTKQAAAAVGQVRLAQEWARSFGRFDRTTAQVLLTSGDAGDRKRARNAQQTIDRLRLLSAIPIVNENDTVSTSEFRFGDNDRLAALVSHLVYCDALVLLSDVEGLYDRNPSEEGAQFVPEVWTGNDLRGVAAGDGGALGTGGMASKVSAARLASRGGVPVLLTSTDNIDRALDQADCGTAFAPRDERLSAWKFWALYAADSAGIIRLDAGAVKAVTERRKSLLPVGITSFDGEFKSHDIVDIVGPTGEVIGRGEVNYDSEELRDMVGHTTEELPDAMRRPVIHADYLSNYASRL	NDTVSTSEFRFGDND
Q4JWT5	Corynebacterium	MGHDSDVRADIAHARRLVVKIGSSSLTDDDGRVDPNQIDMIADALEARMARDTDLIVVSSGAVACGMGPLELAQRPTDLATKQAAASVGQVLLAQEWARSFARYGRTIGQVLLTASDAAERDRARNAQRTIDRLRQLKAVPIVNENDTVATSEMRFGDNDRLAALVSHLAFADACVLLSDVDGLYDRNPAEPGAQFIAEVKSSKDLKGVAAGDGGRLGTGGMAAKVSAARLASRAGVPVLLTSTENIGAALDTAEVGTCFWPDQDRLSAWKFWVLYAADSHGQLHLDAGAVHAVTENHKSLLSVGITKVEGDFSQRDVVDLVGPDGNIVGRGEVAYDSAMLHDLIGQSTSDLPEFARRPVVHADYMSHYSNRAQLKG	NDTVATSEMRFGDND
A0A1L7D1U4	Corynebacterium phocae	MSFSPDLRQQLSTAKRIVVKIGSSSLTDVDGFRTSREKIDQIVDAVAVRMRTSDVIVVSSGAVAAGIGPLGLSSRPHDLATKQAAAAVGQVHLANDWGASFARYGKSAAQVLLTASDIGNRERARNAQRTIDRLRQLGCVPIVNENDTVATSEMHFGDNDRLSALVANLVGADALFLFSDVDGLYDKNPAQPGARFLPEIRSGQDLKGVVAGDGGKVGTGGMATKVQAARLATRGNIPVLLTSADNIGPALASASVGTVFHTREEKHLNSWKFWALYCADSGGAVRIDAGAVDAVVSGGKSLLAVGVTEVVGEFAPGEIVDILGPEGNIIGRGEVGYSAEDLRRIKGQQTAQLPDEFRRAVVHADYLSNFASRI	NDTVATSEMHFGDND
A0A1N7JRG9	Corynebacterium	MIMPGATPGSLREQIAGAKKIVVKLGTSSLVDSNSAVSQEKIDRIVDAIEARTDRGGDVIVVSSGAVAAGMTPLGLSTRPKDLALKQAAASVGQIHLAQTWGRSFQRYNRTIGQVLLTQSDAGVRERARNAQRTIDKLRQLGAVPIVNENDTVATSEMRFGDNDRLSAIVATLTAADALILLSDVDGLYDRNPKDPGATFVPEVRSGKDLEGIVAGDGGVFGTGGMASKVSAARLATRGGVPVLLTSAQNIEDALGDASVGTVFHTRPESQLSAWKFWVLYAADAEGVLRLDAGAVEAVTRGGTSLLAVGITGVDGDFHAGDIVEILGPDGQAIGRGVVGYDAAELTGMLGKHTDELPEHQRRSVVHADYLSNYASRL	NDTVATSEMRFGDND
A0A076NQV5	Corynebacterium	MPAALTPDLSESQLRAHIASARRIVVKIGSSSLVNADSSVSPEKIDALVDAMHARMSAGTDIIVVSSGSIAAGMAPLGLSQRPRDLATKQAASATGQVHLAQAWGASFARYDRTAGQVLLTQADAGVRERARNAQRTIDRLRQLGAVPIVNENDTVATSEMRFGDNDRLSAIVATLTAADALVLLSDVDGLYDRNPADPTARMLTEVRSGHDLEGVAAGDGGVFGTGGMAAKVSAARLATRGGVPVLLTSASNIAQALGSADCGTVFHTRPASQLRAWKFWALYAADAEGVLRLDAGAVEAVTRGGTSLLAVGITSVEGEFHAGDIVEILGPDSEVIGRGEVAYDATELADMCGKHTSELAEDKRRPVVHADYLSHYASRL	NDTVATSEMRFGDND
UPI000A2F1BDE	Corynebacterium fournierii	MTSLRAQIPPARRIVVKLGTSSLVNEVGELDPAKIDRIVDAIEHRIARGSDVIVVSSGAIAAGMAPLGLKTRPRDLATKQAAASVGQIHLARAWGESFARYGRTTGQVLLTQSDAGSRERARNAQRTIDRLRQMGAVPIVNENDTVATSEMRFGDNDRLSAIVATLISADALVLLSDVDGLYDMNPADPGAQLIDEVRSGNDLHGVQAGDGGVFGTGGMAAKVSAARLATRGGVPVLLTATEKIEDALDAAQVGTVFHTRPESRLNAWKFWALYAADAEGVLRLDEGAVEAVTRGGTSLLAVGITGVEGEFHAGDIVEILGPDSVAVGRGEVAYDAAELASMVGKPTSELPQHQHRAVVHADYLSNYASRL	NDTVATSEMRFGDND
A0A2A2A2B9	Corynebacterium	MVSESELRAQIASARRVVVKIGSSSLVNEDSAVSTAKIDALVDALHARMSTGTDIIVVSSGAVAAGCKPLGLHQRPRDLATKQAASAVGQVHLGQAWGSSFARYGRTTGQVLLTQADAGARERARNAQRTIDRLRQLGTVPIVNENDTVATTEMRFGDNDRLSAIVATLTSSDALVLLSDVDGLYDRNPSDPNATFISEVRSGRDLEGVAAGDGGAFGTGGMAAKVSAARLAARGGVPVLLTSASNIDQALGPADCGTVFHTRPESQLRAWKFWALYAADAEGVLRLDAGAVDAVTRGGTSLLAVGITDVEGDFHAGDIVEILGPDSEVVGRGEVAFDAAELHGMLGKHTTELEESKRRPVVHADYLSQYASRL	NDTVATTEMRFGDND
A0A0K1R914	Corynebacterium	MAGVGVLELREQIASARRIVVKLGTSSLVDADGNLDARKIDLIVDAIEKRIARGTDVIVVSSGAIAAGMAPLGLKVRPRDLATKQAAASVGQIHLAQVWGASFARYGRTIGQVLLTQSDAGSRERARNAQRTIDRLRQMGAVPIVNENDTVATSEMRFGDNDRLSAIVATLISADALVLLSDVDGLYDMNPSDPRARLLDEVRSGKDLEAVKAGDGGVFGTGGMAAKVSAARLAARGGVPVLLTATEKITEALGSAEVGTVFHTRPGRKLSAWKFWALYAADAEGVLRLDAGAVSAVTSGGTSLLAVGITGIEGEFHAGDIVEILGPDSAVVGRGEVAYDAVELATMLGQHTHELPEHLRRPVVHADYLSNYASRL	NDTVATSEMRFGDND
UPI00049111A9	Corynebacterium bovis	MSDTDRNIPDHAHPVPLEFGSDAVHQPGPIVPATTIEFPEPEASEADPAMGHDSEIRAKIRAAKRVVVKIGSSSLTDDDGRVSPGQIDMIADALEARMDRGTDLIVVSSGAVACGMGPLELQQRPTDLATKQAAAAVGQVLLAQEWARSFARYGRTIGQVLLTASDAGRRDRARNAQRTIDRLRQLRAVPIVNENDTVATSEMRFGDNDRLAALVSHLAFADACILLSDVDGLYDRNPAEPGAAFIPEVRTSKDLRGVVAGDVGRLGTGGMAAKVSAARLASRAGIPVLLTSTENIGAALDDARIGTTFWPREDRLSAWKFWVLYAAEAMGTLHLDAGAVKAVEDHKSLLAVGLTQMDGKFTSGEVVDLVGPDGRVIGRGEVNYDSATLEGMIGKPTSE…	NDTVATSEMRFGDND
S4XCW4	Corynebacterium	MSDASVQPDPSDPFFANPVFGTDNIHQPGPVIPATAKEFPEPEVTLDDPEYGHHSPARRAIRDAKRVVVKIGSSSLTDESGHVSPERIDLIADALEARMDRGTDIIVVSSGSIACGMRPLGLSQRPTDLATKQAAAAAGQVLLAQEWARSFARYGRPIGQVLLTVSDAANRDRARNSQRTIDRLRQLGVIPIINENDTVTTASATFGDNDRLAALVSHLSYADACVLLSDVAGLYDRNPAEPDARFIAEVRNGGDLRGVVAGDGGRLGTGGMGAKVSAARLASQGGIPVLLTSTENIGAALDQAMIGTCFWPREDRLSAWKFWVLYTAESAGVLHIDGGAAQAMEHHNSLLAVGVTKVVGDFTSRQVVDIVGPGGYLIGRGEVNYDSATLQGMIGRSTA…	NDTVTTASATFGDND
A0A077HK26	Corynebacterium ureicelerivorans	MSLREEIASARRIVVKLGTSSLVNASGELDPAKIDRIVDAIESRIARGSDVIVVSSGAIAAGMAPLGLKARPRDLATKQAAASVGQIHLAQVWGASFARYGRTIGQVLLTQSDAGSRERARNAQRTIDRLRQMGAVPIVNENDTVATSEMRFGDNDRLSAIVATLISADALVLLSDVDGLYTTNPADPGAMLIDEVRSGNDLAGIQAGDGGVFGTGGMAAKVSAARLATRGGVPVLLTATEKIDAALETAQVGTVFYTRPGSKLNAWKFWALYAADAEGVLRLDQGAVDAVTRGGTSLLAVGITGIEGEFHAGDIVEILGPDSQAVGRGEVAYDAAELATMLGCQSDELPEHQRRAVVHADYLSNYASRL	NDTVATSEMRFGDND
X5DNJ7	Corynebacterium	MRGMSDTTDASDMSDEPTVFEYPASLEFGTDAVHQPGPVIPATSKEFPDPEVGEDSPAYGHRSDVRQTIRNAKRVVVKIGSSSLTDETGLVSPDRIDVIADALEARMDRDTDVIVVSSGAVACGMGPLGLAQKPTDLATKQAAAAAGQVLLAQEWARSFARYGRSIGQVLLTASDAARRDRARNAQRTIDRLRQLRAVPIVNENDTVATSEMRFGDNDRLASLVSHLTYADALVLLSDVAGLYDRNPAEPDARFIAEVKSSKDLRGVVAGDGGRLGTGGMAAKVSAARLASRAGIPVLLTSTENIGAALDQAMVGTCFWPREDRLSAWKFWVLYAADSAGTLHLDAGAAAAMERHNSLLAVGLVQVDGAFTSGEVLDIVGPDGELIGRGEVNYDSATLE…	NDTVATSEMRFGDND
UPI00036635F0	Corynebacterium caspium	MSPQTVRETIAKAKRVVVKIGSSSITHPDNFAVDAQRIDHIVDAIATRLNRGSEVIVVSSGAIATGMGPLNLTTRPRDLATKQAAATVGQVHLAYEWGRSLGRYGITAGQVLLTAGDMGQRDRARNAQRALARLSQLGCVPIINENDAVATSEINLGDNDRLSSLVARLTAADALILLSDVDGLYDRNPVDPTAKFISSVKHSADLNGVEAGGGGVVGTGGMASKVSAARIAARGGIPVLLTSAENIGSALADAQVGTVFHPEENCLSAWKFWALYAADSEGTLHLDAGAKAAISRGGNSLLAVGITEISGDFHAGQIVDMVGPQGEFLGRGEVAYESNVLATMLGKHSHELPETQSRPVIHADYLSNLTEYS	NDAVATSEINLGDND
A0A1L7CWK6	Corynebacterium sphenisci	MRSSTRDAVAGAKRLVVKVGSSSLTGPDGRTDPARIDAIAEALEARMARGSDLILVSSGAVASGMGPLGLHARPTDLATKQAAAAVGQVRLAQEWARSFARFGRTTAQLLLTSSDAGDRTRARNAQRTIDRLRQLSAIPIVNENDTVATSEMRFGDNDRLAAIVSHLSYCDALVLLSDVDGLYDRNPAEPGAAFVPEVWSGNDLRGVAAGEGGGLGTGGMASKVSAARLASRGGVPVLLAAADEISAALGAADVGTAFAPRGQRISSWKFWALYAADATGVLRIDAGAVRAVTEGRKSLLPVGITDAEGEFAAGDIVDIVGPAGEIIGRGEVSFDAEDLALVLGRTMAELPDAYKRPVIHADYLSNYASRA	NDTVATSEMRFGDND
A0A097IHN4	Corynebacterium doosanense	MTGQERGEGVDTPLYRSEAELRSEIAGAKKIVVKFGSSSLTRSSGGVDRVRMDRYVEALEARMAAGSDVVVVSSGAIATGRKPLKMVTRPKDLATKQAAAAVGQVQLASNWSDSFERFERTVALILLTAGDTGDRDRARNAQRTIDRLRQLRVIPIINENDTVATSEMRFGDNDRLAALVAHLIGADALVLLSDVDGLFDRNPSDPGARFLSEVRSGKDLEGVLAGDGGPLGTGGMAAKVSAARLAARGGVPVLLTSADNIAPALAGDDVGTVFHPRPDKRLSAWKFWALYAADAEGVLRIDPGAMRAVTRGGTSLLPVGITGIDGEFHRGDIVEVIGPNGEAIGRGEVGYDADVLAGMIGRNTADLPVEQRRAVIHADYLSNYASRV	NDTVATSEMRFGDND
A0A0G3HKJ7	Corynebacterium uterequi	MTTPAADDAFPTESDLRREIATARKIVVKLGSSALTKPTGGVDRVRMDHYVEALEDRMSAGSDVVVVSSGAIATGMKPLGLSVKPQDLATKQAAAAVGQVQLAEQWSDSFGRFDRTVAQVLLTASDAGQRDRARNAQRTIERLRQLHTVPIINENDTVATSEMRFGDNDRLAAIVAHLISADALILLSDVDGLYDRPPADPAARFVPEVRTGADLHDVAAGDGGRLGTGGMAAKVSAARLAARGGVPVLLTSAERVSEALSTAEVGTVFHPRPDHRLGAWKFWALYAADAEGVVRIDAGAMRAVTAEGASLLPVGVLEAQGEFHRGDIVEVIGPEGQAIGRGEVGYDATTLASMIGRRTAELPEDQRRPIIHADYLSNYASRV	NDTVATSEMRFGDND
UPI0002486AA4	Corynebacterium nuruki	MSDRTVQNDPSDPLFPAAPETAPAQEPPDFDIDSVHQPGPVVPATSIEFPDVDLTFDDPEYGHHSAARDDIRNAKRVVVKIGSSSLTDETGAVSPERIDLIADALEARMDRGADIIVVSSGSIACGMAPLGLSHKPTDLATRQAAAAAGQVLLAQEWSRSFARYGRSIGQVLLTVSDAAQRDSARNSQRTIDRLRQLGVVPIVNENDTVSTGDATFGDNDRLAALVSHLAYADALILLSDVAGLYDRNPAEPDAKFIAEVRKARDLRDVIAGDGGRLGTGGMAAKVSAARLASQAGVPVLLTSTENIGAALDKAMIGTCFWPREDRLSAWKFWVLYAAESAGVLRIDGGAAQAMEHHNSLLAVGITEVEGEFTSGNVVDIVGPDGYLIGRGEVNYDHAT…	NDTVSTGDATFGDND
A0A1N6RK93	Corynebacterium	MTTLRNQIAAARRIVVKLGTSSLVNASGELDPAKIDGIVDAIEHRIARGSEVVVVSSGAIAAGMGPLGLKARPRDLATKQAAASVGQIHLAQVWGASFARYGRTVGQVLLTQSDAGSRERARNAQRTIDRLRQMGAVPIVNENDTVATSEMRFGDNDRLSAIVATLVSADALVLLSDVDGLYDKNPSDPSAKLLDEVRSGNDLTDVEAGDGGVFGTGGMAAKVSAARLATRGGVPVLLTATENIDAALDHGQVGTVFHTRPGRKLSAWKFWALYAADAEGVLRLDKGAVEAVTRGGTSLLAVGITGIEGEFHAGDIVEILGPDSEAVGRGEVAYDAAEPAAMCGRHSDELPTHQRRAVVHADYLSNYASRL	NDTVATSEMRFGDND
A0A1Q2HYE4	Corynebacterium glaucum	MESADLRAQIAGARRIVVKLGTSSLVDAAGAVSQAKIDRIVDAIEARIARGTDVIVVSSGAIAAGMGPLGLRTRPQDLATKQAAAAVGQIHLAQSWGRSFARYGRTIGQVLLTQADAGVRERARNAQRTIDRLRQIGAVPIVNENDTVATSEMRFGDNDRLSAIVATLISADALVLLSDVDGLYDRNPSHEGAMLIDEVRSGSDLDGVQAGDGGLFGTGGMAAKVSAARLATRGGVPVLLTATERIEEALGDAQVGTVFHTRPDRKLNAWKFWALYAADAEGVLRLDAGAVKAVTRGGTSLLAVGITGIEGDFHAGDIVEILGPDSEVIGRGEVAYNARELASMLGKHTDELDAQQRRPVVHADYLSNYASRL	NDTVATSEMRFGDND
A0A1L7CU66	Corynebacterium frankenforstense	MSETSDVRARIAAARHVVVKFGSSSLTGPDHLVDTARIDHFVDALHGRMARGGDVTVVSSGAVAAGMGPLHLPARPTDLATKQAVAAVGQVHLVNAWSASFARYGVTAAQVLLTSGDAGRRDRARNAQRTLGRLRRLGTVPVINENDTVATSEFRFGDNDRLAAIVANLTKADALILLSDVDGLYDRNPADPGARFVPEVRTGHDLNGVVAGAGGAVGTGGMASKVSAARLATRGGVPVLLTSAGNIADALGAADVGTVFHPRPERALSAWKFWALYAADAEGTLVLDRGAVDAVTAGGTSLLPVGITAAEGEFSRGDIVDILGPDGQVVGRGEVNYDAPVLRGMLGLHSGELPPARRRPVVHADYLSNFASRL	NDTVATSEFRFGDND
UPI000832EDCA	Corynebacterium bouchesdurhonense	MRPPTASAGRGRAVAVPTDLRGQIASARRIVVKLGTSSLVDATGAVSKAKVDRIVDAIEARIARGTDVVVVSSGAIAAGMAPLGLRARPRDLATKQAAASVGQIHLAQVWGASFARYGRTVGQVLLTQSDAGSRERARNAQRTIDRLRQMGAVPIVNENDTVATSEMRFGDNDRLSAIVATLISADALVLLSDVDGLYDRNPAVPGARFIGEVRSGSDLEAVRAGDGGVFGTGGMAAKVSAARLAARGGVPVLLTSTASIDAALGAADVGTVFHTRPGRKLSAWKFWALYAADAEGVLRLDAGAVEAVTRGGTSLLAVGITGIEGEFHAGDIVEILGPDSAVIGRGEVAYNAAELAGMLGKPTADLPEHQRRPVVHADYLSNYASRL	NDTVATSEMRFGDND
A0A1F1UNP2	Corynebacterium	MSDLRSQIASARRIVVKLGTSSLVDDTGQVSPAKIDRIVDAIEARIARGTDVVVVSSGAIAAGMVPLGLKTRPRDLATKQAAASVGQIHLAQVWGASFARYGRTTGQVLLTQSDAGSRERARNAQRTLERLRQMGAVPIVNENDTVATSEMRFGDNDRLSAIVATLIAADALVLLSDVDALYDRNPAEPGAVRIDEVRTGKDLEAVQAGDGGVFGTGGMAAKVSAARLAARGGVPVLLTATENIDAALDHGQVGTVFHTRPGRKLSAWKFWALYAADAEGVLRLDEGAVEAVTRGGTSLLAVGITGIEGEFHAGDIVEILGPDSEAIGRGEVAYDAAELAGMLGRHSDELPEHQRRPVVHADYLSNYASRL	NDTVATSEMRFGDND
A0A1E7PBX7	Campylobacter concisus	METATPIPESELRRGIASARKIVVKLGTSSLVDASGAVSQTKIDRIVDAIEARIARGTDVIVVSSGAIAAGMPGLGLKVRPKDLATKQAAAAVGQIHLAQSWGQSFARYGRTIGQVLLTQADAGVRERARNAQRTIDRLRQLGTVPIVNENDTVATSEMRFGDNDRLSAIVSTLVGADALVLLSDVDGLYDKNPAEPGARLISQVRTGKDLDAVQAGDGGVFGTGGMAAKVSAARLAARGGVPVLLTSTANIERALDSAEVGTVFHTRPGRKLSAWKFWALYAADAEGVLRLDAGAVSAVTRGGTSLLAVGITGIEGEFHAGDIVEILGPESEAIGRGEVAYDAAELAGMLGKATADLPEHERRPVVHADYLSNYASRL	NDTVATSEMRFGDND
D5NX79	Corynebacterium	MSSSTTSESPSDLLPEATLRAQINSANRIVVKIGSSSLTEEDFSVASDKIDRIVDAVVKRMENTDVIIVSSGTVAAGMRPLGLKERPRGLAAKQATASVGQIHLANEWSRSFARHGRTVGQVLLTASDAGQRDRTRNAKRTIDKLLHWGVVPIVNENDTVATSEMRFGDNDRLSALVAQLTEAEALYLLSDVDGLYDKNPAEPDATFISEIRTGKDLKPVEAGDGGKVGTGGMASKVQAARLATRAGIPVLLTSAERIDHALGETRVGTVFHTRPERKLSAWKFWALYSADTGGVLRIDAGAMKAVTEERHSLLSVGITSVDGEFTSGEIVEIVGPNGEIIGRGEVSVDSTDLRQMMGKQTTDLPEHLQRPVVHADYLSNFVSRV	NDTVATSEMRFGDND
G0HCB6	Corynebacterium variabile	MSDTDVQPDPSDPFFANPVFGTDNIHQPGPVIPATAKEFPDPDLSLDDPEYGHRSTARRTIRDAKRVVVKIGSSSLTDETGSVSPERIDLIADALEARMDRGTDIIVVSSGSIACGMGPLGLSQRPTDLATKQAAAAAGQVLLAQEWARSFARYGRPIGQVLLTVADASRRDRARNSQRTIDRLRQLGIVPIVNENDTVTTSSATFGDNDRLASLVSHLTYADACVLLSDVAGLYDRNPAEPDAKFIAEVRSHRDLRGVIAGDGGRLGTGGMSAKVSAARLASQGGIPVLLTSTDNIGAALDQAMVGTCFWPAEDRLSAWKFWILYAAEAGGVLHIDGGAAQAMEHHNSLLPVGITKITGDFTSREVVDIVGPGGHLIGRGEVNYDAATLAGLMGKSSD…	NDTVTTSSATFGDND
A0A075TWG0	Corynebacterium atypicum	MTRQASPARDAIARARRVVVKFGSSSITGPDHRVDPERIDFFVEAMAERIARGSELVVVSSGAVAAGLGPLGLNHRPRDLATKQAAAAVGQVHLVNAWSKSFSRYGVTTSQVLLTATDAGRRERARNAQRTLGRLRQLGSVAVINENDTVATSEFRFGDNDRLAAIVANLTKADALFLFSDVDGLYDRNPADPKARFIPEVRTGSDLEGVVAGAGGELGTGGMASKVSAARLATRGGTPVLLTSAGNIRDALDTATVGTAFHPRPEKPLSAWKFWALYAADAEGVLVIDRGAMEAVTAGGTSLLPVGITRAEGDFAAGDIVDILGPDGREIGRGEVNYSAAVLQEMLGKHSDELPEGYRRPVVHADYLSNFATRV	NDTVATSEFRFGDND
UPI0009E03821	Corynebacterium jeddahense	MVNSPLHSHGVEELRDTIASARKIVVKLGTSSLVDGTGALDPAKIDRIVDAIEGRIARGCDVVVVSSGAIAAGMAPLGLKARPRDLATKQAAAAVGQIHLAQVWGASFARYGRTVGQVLLTQSDAGSRERARNAQRTIDRLRQMGAVPIVNENDTVATSEMRFGDNDRLSAIVATLVGADALVLLSDVDALYDINPADPRAVRISDVRTGSDLEAVQAGDGGAFGTGGMAAKVSAARLAARGGVPVLLTAADKIEEALGAAQVGTVFHTRPERSLSAWKFWALYAADAEGVLRLDAGAVDAVTRGGTSLLAVGITGIEGEFHAGDIVEILGPDSAAIGRGEVAYGAAELAGMLGRRSDELPEHQRRAVVHADYLSNYASRL	NDTVATSEMRFGDND
C2GK38	Corynebacterium glucuronolyticum	MDLREQLATARKIVVKVGSSSISTPEHRVDTKAIDRIVDAITGRAQVSDIILVTSGAIAVGMAPLRLSSRPTDLATKQAAASVGQVELAYAWGQSFARHGITVGQVLLTASDAGQRDRARNIQNTIARLHQLGSIPVVNENDTVATTEVRFGDNDRLAAIVANLVSADALVLLSDVDGLYTANPSTPGARFIPEVSGPEDLAGVVAGGGGAVGTGGMATKLNAAQLATRAGIPVLLTSATRIADALDDASVGTAFAPRKGLNAWKTWALYAAEVSGNLVVDEGAMEALAQPGTSLLAVGITAIDGDFHAGDIVEVHGPAGEILGRGEVNYSSGALQRMRGKHTADLPDKRPVVHADYFSHQE	NDTVATTEVRFGDND
S2Z6F9	Corynebacterium pyruviciproducens	MDLRQQISDARKIVVKVGSSSISTTEHRVDTKAIDRIVDAIAARAEVSDVVLVTSGAIAVGRAPLGLTTTPTDLATRQAAASVGQVELAYAWGQSFARHGITVGQVLLTAADAGQRDRARNIQSTISRLHKLGCVPVINENDTVATTEVRFGDNDRLAAIVANLVAADALVLLSDVDGLYTANPSTPGATFIAQVSGQADLDGVVAGGGGEVGTGGMATKVSAAELATRVGIPVLLAAATRVSDALSDASVGTVFAPRRGLNAWKSWALYAAEVAGNIVVDAGAMAALAEPGTSLLAVGITAIDGDFHAGDIVEVHGPSGEILGRGEVNYSSGALQRMRGKHSDELPDKRPVVHADYFSHLE	NDTVATTEVRFGDND
UPI00082C3477	Nocardia	MSGARHAVATARSVVVKIGSSALTSMAGGLDTDRLDQLADAVEARMRAGSDVVVVSSGAIGAGMAPLGLSKRPKDLATKQAAASVGQLALAHAWGTSFARYGRVVGQVLLSAGDFGRREHHRNAQRTLDRLRSLHAIAVVNENDTVATEEIRFGDNDRLAALVAHLVGADALVLLSDVDGLYDGDPRKGAATFIPEVRSSADLDGVIAGSGGALGTGGMASKLSAARLAADAGVPVLLAAASDAAAALAGATTGTAFAARPVRLSARKFWVRHAADSHGAVHLDAGAVDAVAGSRRSLLAAGITEVAGRFHGGDVIDLIDPDGRIVGRGVVSYDSDELESMRGRSTSELPDSMQRPVVHADDLVKV	NDTVATEEIRFGDND
W5TN60	Corynebacteriales	MTQVDSDQEKISARQAIRTARSVVVKIGSSALTSLEGGLDTTRLDRLAEAIEARMRAGSDVVVVSSGAIGAGIAPLGLSARPRDLATKQAAASVGQLALAHAWGTSFARFDRVVGQVLLTAGDFARREHHRNAQRTLDRLRALHAVAVVNENDTIATEEIRFGDNDRLAALVAHLVGADALVLLSDVDGLYDGDPRKGGATFIPEVRGSADLDGVIAGSGGALGTGGMASKLSAARLAADAGVPVLLAAASDAAPALADASVGTAFAARPARLSARKFWVRHAADSRGAVYLDAGAVKAVAKQRRSLLAAGITGVKGRFYGGDVVDLLAPDGRVVARGVVEYDSTELESMVGRSTSELPDGMQRPVIHADDLVKV	NDTIATEEIRFGDND
UPI000465DF2A	Nocardia sp.	MAQVDSERETSAARTAIATARSVVVKIGSSALTSLAGGLDTARLDKLADAVEARMRAGSDVVVVSSGAIGAGMAPLELSTRPRDLATKQAAASVGQLALAHAWGTSFARYGRTVGQVLLTAGDFSRREHHRNAQRTLDRLRSLHAIAVVNENDTIATEEIRFGDNDRLAALVAHLVGADALVLLSDVDGLYDGDPRKGAATFIPEVRGSADLDGVIAGSGGALGTGGMASKLSAARLAADAGVPVLLAAAAEAAAALSGASVGTAFAARPVRLSARKFWVRHAADSRGAVLLDEGAVRAVSRCRRSLLAAGITGVRGRFHGGDVIDLVAPDGRLVARGVVEYDSTELQSMMGRSTTDLPDGMQRPVIHADDLVKV	NDTIATEEIRFGDND
A0A1I9ZEL8	Nocardia	MSSGGTPVTELSAARQAIASARSVVVKIGSSALTSLEGGLDTGRLDKLADAVEGRMRAGSDLVVVSSGAIGAGMAPLGLSKRPKDLATKQAAASVGQLALAHAWGTSFARYDRVVGQVLLSAGDFGRREPHRNAQRTLDRLRSLHATAVVNENDTVATEEIRFGDNDRLAALVAHLVGADALILLSDVDGLYDGDPRKGAANFIPEVRSSADLDGVIAGSGGALGTGGMASKLSAARLAADAGVPVLLAAASDAAAALSGATVGTAFAARPVRLSARKFWVRHAADARGAVHLDAGAVAAVAERRHSLLAAGITAVAGHFYGGDVIDLIGPDGRIAARGVVAYDSDELETMKGRSTSDLPDSMQRPVVHADDLVKV	NDTVATEEIRFGDND
UPI000829DA80	Nocardia	MSSGITRGPVVDAESAEPSAARQAIASARSVVVKIGSSALTSLEGGLDNARLDRLADAVEGRMRAGSDLVVVSSGAIGAGMAPLGLSSRPKDLATKQAAASVGQLALAHAWGTSFARYDRVVGQVLLSADDFSRRESHRNAQRTLDRLRALHAIAVVNENDTVATEEIRFGDNDRLAALVAHLIGADALILLSDVEGLYDGDPRKGGAKFIPEVRGTADLDGVIAGSGGALGTGGMASKLSAARLAADAGVPVLLAAASDAAAALSGASVGTAFAARPVRLSARKFWVRHAADSRGAVHLDAGAVQAVAARRSSLLAAGITEVRGRFYGGDVISLVAPDGHVVARGIVSYDSDELETMKGRSTTDLPEGMQRPVVHADDLVKV	NDTVATEEIRFGDND
UPI000833FB7A	Rhodococcus kunmingensis	MSAEKSAGEAASETAETPARQAIASARRLVVKIGSSALTSLIGGLDTNRLDLLADAVEARMRAGSDVVVVSSGAVGAGLAPLGLTKRPTDLATKQAAASAGQLALAHAWGTSFARYGRTVGQVLLTAGDFGRRESHRNAQRTLDRLRSLGAIPVVNENDTVATEGLRFGDNDRLAALVAHLIGADALVLLSDVDGLYDGDPRRGKATFIPEVRSRDALDGVIAGTGGVLGTGGMASKLKAARLAADAGVPVLLAAASDAGAALGEGMVGTAFAARPVRLQARRFWVAHAAESHGSMHLDAGAVAAVAKRRRSLLAAGITAVQGHFYAGDVVDILDPDGKSVARGVVAYDSKELVTMLGRSTSELPPDMQRPVVHADDLVPS	NDTVATEGLRFGDND
UPI0009DC3EDA	Nocardia sp.	MVRVSSDTVQEDSGPLRSSADEPSPARRAIATARSVVVKIGSSALTSLAGGLDTDRLDRLADAVEARMRAGSDVVVVSSGAIAAGVAPLGLSSRPKDLATKQAAASVGQLALAHAWGTSFGRYGRVVGQVLLSAGDFARREHHRNAQRTLDRLRSLHAVAVVNENDTIATEEIRFGDNDRLAALVAHLVGADALILLSDVDGLYDGDPRKGSANFIPEVRDSGDLDGVIAGSGGALGTGGMASKLSAALLAADAGVPVLLAAASDSAAALSGATVGTAFAARSARVSARKFWVRHAADSRGAVLLDDGAVQAVTHSRRSLLAAGIVGVRGRFSGGDVIDLIAPDGRVVARGVVEYDSSELETMVGRSTSQLPDGLRRPVIHADDLVKV	NDTIATEEIRFGDND
UPI00082D3426	Nocardia pseudobrasiliensis	MADERNGLSDARRAIATARSVVVKIGSSALTSLEGGLDTERLDALADAVEARMRAGSDLVVVSSGAIGAGMAPLGLSRRPKDLATKQAAASVGQLALAHAWGTSFARYDRVVGQVLLSAGDFGRREHHRNAQRTLDRLRSLHAIAVVNENDTVATEEIRFGDNDRLAALVAHLVGADALILLSDVDGLYDGDPRKGPATFIPEVRTTADLDGVIAGSGGALGTGGMASKLSAARLAADAGVPVLLAAASDAATALSAATAGTAFAARPVRLSARKFWVRHAADSRGALILDEGAVQAVAHRRRSLLAAGITEIRGTFYGGDVVDLLSPDGAVIARGVVEYDNTELRTMIGRSTNELPEGLHRPVIHADDLVKV	NDTVATEEIRFGDND
UPI000422F9BF	Nocardiaceae	MQVSSTTAGANASGPSVARQAISSARRVVVKIGSSALTSLEGGLDTARLDRLADAVEARMRVGSDVVVVSSGAIGAGIAPLGLNSRPRDLATKQAAASVGQMALAHAWGTSFARYGRTVGQVLLSADDFARREHHRNAQRTLDRLRALGAVAVVNENDTVATEEIRFGDNDRLAALVAHLVGADALVLLSDVDGLYDGDPRRGAATFISEVTSNADLDGVIAGSGGALGTGGMASKLSAARLAADAGVPVLLAAAASAATALTSGTVGTAFAARPVRLSARKFWVRHAADSRGALLLDDGAVHAVAHRRRSLLAAGIIGLRGRFHGGDVVDLVAPDGRVIARGVVEYDSAELASVLGRSTAELPDSMRRPVIHADDLVKV	NDTVATEEIRFGDND
C1A1L4	Rhodococcus	MLGSTRESIASAHSIVVKIGSSALTSLVAGLDTHRLDLLADAIETRMRAGSDVVVVSSGAVGAGLAPLGLTKRPRDLATKQAAASVGQLALAHAWGTSFARYGRTVGQVLLTADDIARRTQHRNAQRTLDRLRALHAVAIVNENDTVATTELRFGDNDRLAALVAHLVGADALILLSDVDGLYDGDPRKGDATLIPEVNSPEDLDGVVAGSGGALGTGGMASKLSAARLAADSGVPVLLAAASDAAQALSGADVGTAFAPRPTRLSARRFWVRHAADTSGDLHLDEGAVRAVVSKRRSLLSAGIVGVSGDFHAGDVVSLMGPGEKPVARGVVAFDATEIEEILGRSTADLPADMQRPVVHADDLVAL	NDTVATTELRFGDND
Q5Z040	Corynebacteriales	MSAARQAIASARSVVVKIGSSALTSLEGGLDTTRLDRLADAVEARMRAGSDVVVVSSGAIGAGLAPLGLSRRPRDLATKQAAASVGQLALAHAWGTSFARYGRTVGQVLLSADDFSRREHHRNAQRTLDRLRSLGAVAVVNENDTVATEEIRFGDNDRLAALVAHLVGADALILLSDVEGLYDGDPRKGAATFIPEVRSSADLDGVIAGSGGVLGTGGMASKLSAARLAADAGVPVLLAAAEQAATALGSGTVGTAFAARPVRLSARKFWVRHAADSRGALVLDDGAVQAVAQRRRSLLAAGITAVRGRFHGGDVVDLLAADQRLVARGVVEYDSTELSTMLGRSTTELPDTMQRPVIHADDLVKV	NDTVATEEIRFGDND
A0A1X0UG02	Rhodococcus	MDSTGARTAVASAKRVVVKIGSSALTSLVGGLDVDRLDRLADAVEARMRAGSDVVVVSSGAIGAGLAPLGLTTRPRDLATKQAAASVGQLALAHAWGTSFARYGRTVGQVLLTAEDIARRTNHRNAQRTLDRLRVLGAVAVINENDTVATTEIRFGDNDRLAALVAHLVGADALVLLSDVDGLYDGDPRKGDATLIREVASPEDLDGVVAGSGGALGTGGMASKLSAARLAADAGVPVLLAAAADAAEALTTAAVGTAFTARPTRLSSRKFWVRHAADARGDLYLDAGAVHAVATKRRSLLSAGITAVEGRFYGGDVVSLIGPDGELVARGVVAYDASELTGMLGRSSCDLTPELQRPVVHADDLVPV	NDTVATTEIRFGDND
M7AI83	Gordonia sp.	MSDVREQIAHARSIVVKIGSSALTDVGTGLDMARLDRLADALEARMRAGSDVVVVSSGAIGAGIAPLGLKKRPKDLATKQAAASVGQLALAYAWGTSFSRYGRTVGQVLLTADDISNRSHHANAQRTLDRLRSLGAIAVVNENDTVATNEIRFGDNDRLAALVAHLTSADALVLLSDVDGLYDGDPRKPGPDGRPARFIAEVNGPDDLDGVIAGSGGALGTGGMASKLAAARLAADGGVPVLLASAADAAAALSSASAGTVFAARPERLSARRFWVRHAADTHGQLVLDDGAVAAVSKRRRSLLAAGILAVRGGFSNGDVVELVDTTGGIFARGVASYDSDEVETMIGRSTTDLPPDLQRPVVHADDLVTV	NDTVATNEIRFGDND
UPI00082BCE57	Nocardia	MSSGMTQADSDHALSETRQVIASARSVVVKIGSSALTSLEGGLDTARLDRLADAVEARMRAGSDVVVVSSGAIGAGIAPLGLSSRPKDLATKQAAASVGQLALAHAWGTSFQRYGRTVGQVLLTAGDFSRREHHRNAQRTLDRLRSLHAIAVVNENDTIATEEIRFGDNDRLAALVAHLVGADALVLLSDVDGLYDGDPRKGGATFIPEVRGSADLDGVIAGSGGALGTGGMASKLSAARLAADAGVPVLLAAASDATLALTSATVGTAFAARPIRLSARKFWVRHAADSRGAVLLDAGAVRAVAGCRRSLLAAGITGVRGRFSGGDVIDLIAPDGALVARGVAEYDSSELEAMVGRSTSELPEGMRRPVIHADDLVKV	NDTIATEEIRFGDND
A0A291RGS4	Nocardia	MTRVDAGRQLSEARAAIASARSVVVKIGSSALTSLEGGLDTGRLDRLADAVEARMRAGSDVVVVSSGAIAAGIAPLRLSSRPRDLATKQAAASVGQLALAHAWGTSFARYDRVVGQVLLSAGDFSRREQHRNAQRTLDRLRALHAVAVVNENDTIATEEIRFGDNDRLAALVAHLVGADALVLLSDVDGLYDGDPRKGSATFIPEVRGSADLDGVIAGSGGALGTGGMASKLSAARLAADAGVPVLLAAASDAAAALSGAAVGTAFAARPVRLSARRFWVRHAADSRGAVLLDDGAVQAVADRRRSLLAAGITGVRGRFFGGDVVDLVAHDGRIVARGVVEYDSTELESMLGRSTSELPEGMHRPVVHADDLVKV	NDTIATEEIRFGDND
A0A2K7VYV4	Rhodococcus	MSETRAAIASARSIVVKIGSSALTSLIGGLDVGRLNLLADALEARMRAGSDVVVVSSGAVGAGLAPLGLTHRPRDLATKQAAASVGQLALAHAWGTSFARYGRTVGQVLLTADDIARRTQHRNAQRTLDRLRALHAVAIVNENDTVATTELRFGDNDRLAALVAHLVGADALVLLSDVDGLYDGDPRKGGATLIPEVNSPEDLDGVVAGSGGALGTGGMASKLSAARLAADSGVPVLLTAASDAATALTTADVGTVFAARPHRMSARKFWVRHAADTQGALHLDAGAVRAVVERRRSLLPAGITAVGGRFYGGDVVSIVGPDDRPVARGVVAYDSTEIEDMLGHSTTDLPADMHRPVVHADDLVAL	NDTVATTELRFGDND
A0A2L2K0S8	Nocardia	MQFGAELSEARQAIAGARSVVVKIGSSALTSMKAGLDTARLDRLTDAVEARMRAGSDVVVVSSGAIGAGMAPLGLSARPRDLATKQAAASVGQLALAHAWGTSFARYGRTVGQVLLSADDFSRREHHRNAQRTLDRLRSLGAVAVVNENDTVATEEIRFGDNDRLAALVAHLVGADALVLLSDVEGLYDGDPRKGGATFIPEVRSSADLDGVIAGTGGALGTGGMASKLSAARLAADAGVPVLLAAASEAATALSSGTVGTAFAARPVRLSARKFWVRHAADSRGAIHIDEGAVAAVAQRRHSLLAAGITGVRGRFHGGDVVDLIAPDNRLVARGVVEYDAAELTTMLGRSTAELPDTMQRPVIHADDLVKV	NDTVATEEIRFGDND
M3V114	Gordonia paraffinivorans	MTAETSIGFPTVREQIAHARSVVVKIGSSALTDLDEGLDRDRLDALADALEARMRAGSDVIVVSSGAVSAGLAPLGLKKRPKDLATKQAAASVGQLALAHAWGTSFARYGRTVGQVLLTADDINNRSHHANAQRTLDRLRSLGAVAVVNENDTVATNEIRFGDNDRLAALVAHLSGADALILLSDVDGLYDGDPRKVGVDGRRAQFIPEVNGPEDLDGVIAGSGGALGTGGMASKLAAARLSADAGVPVLLAAASSAAQALADASVGTVFAARPERLSARRFWVRHAADASGQIVLDDGAVAAVSRRRRSLLAAGVTGVNGRFFSGDVVELVDQNGRVVARGVASYDFDDVTSMLGRHTDELPPDLQRPVVHADDLVVVAR	NDTVATNEIRFGDND
UPI00047D49B3	Gordonia shandongensis	MTEARRVIADARSIVVKIGSSAVTDMASGIDHSRLDALVDALEARMRAGSDVIVVSSGAVGAGIAPLGLKKRPRDLATKQAAASVGQLRLAHAWGTSFARYDRVVGQVLLTADDISNRSHHANAQRTLDRLRLLHAVAVVNENDTVATNEIRFGDNDRLAALVAHLVHADALVLLSDVDGLYDGDPRRTGPDGRRAQFIEQVDGPDDLDGVVAGTGGSLGTGGMASKLAAARLAADSGVPVLLAAAGDAAQALDGATVGTAFAARPTRLSARRFWVRHAAESHGSLTLDDGAVAAVCGRRRSLLPAGVTAVSGDFSHGDVVELLDPAGTVRGRGVVSYDADVVATMIGRSTADLPGELRRPIIHADDLVTA	NDTVATNEIRFGDND
A0A1G7A378	Rhodococcus tukisamuensis	MTATAAASDTRSAIATARSIVVKIGSSALTSLEEGLDHAALDTLADAIEARMRAGSDVVVVSSGAVGAGIAPLGLSKRPRDLATKQAAASVGQLALAHAWGTSFGRYGRTVGQVLLTADDLARRTQHRNAQRTLDRLRVLHAVAIVNENDTVATTELRFGDNDRLAAMVAHLVQADALVLLSDVDGLYDGDPRRGGATLIPEVTSPEDLDGVVAGSGGALGTGGMASKLSAARLAADSGVPVLLAAATDAAAALTTAGVGTAFAARPNRMSARKFWVRHAADTQGALELDAGAVRAVVDRRRSLLPAGITGVVGRFHGGDVVSLVGPDAVPVARGVVAYDFDELGEMLGRSTLELPSELQRPVVHADDLVPL	NDTVATTELRFGDND
H0RHJ7	Gordonia	MSDVRERIAHARSIVVKIGSSALTDLGTGLDMDRLDRLTDALEARMRAGSDVIVVSSGAIGAGIAPLGLKKRPTDLATKQAAASVGQLALAHAWGTSFARYGRTVGQVLLTADDISNRAHHANAQRTLDRLRSLGAVGVVNENDTVATNEIRFGDNDRLAALVAHLAGADALVLLSDVDGLYDGDPRKPGPDGRVAQFLSEVNGPEDLDGVIAGSGGALGTGGMASKLAAARLAADGGVPVLLAAAADAAQALGSASVGTVFAARPDRLSSRRFWVRHAADARGQIAIDDGAVAAVVKRRRSLLAAGVIGVRGGFSEGDVVELVDAAGSVYARGVSSYAADDVARMVGRSTSELPEQLRRPVIHADDLVPV	NDTVATNEIRFGDND
A0A1H7S3B1	Rhodococcus	MDDAVRSLSETRATIATARSVVVKIGSSALTSMESGIDLRALNALADAIEARMRAGSDVVVVSSGAVGAGIAPLGLTKRPRDLATKQAAASVGQLALAHAWGTSFARYGRTVGQVLLTADDIARRTQHRNAQSTLDRLRALGAVAIVNENDTVATTELRFGDNDRLAAMVAHLVGADALVLLSDVDGLYDGDPRKGGATLISEVTSPEDLDGVVAGSGGALGTGGMASKLSAARLAADSGVPVLLAAATDAADALTGAGVGTAFAARPTRMSARKFWVRHAADTRGGLHLDAGAVRAVVDRRRSLLPAGITGVDGRFYGGDVVSLFGPDGSPVARGVVAYDSTELGEMLGRSTVELPSELQRPVVHADDLVRL	NDTVATTELRFGDND
M3VF48	Gordonia malaquae	MSDVRAGIAAARSIVVKIGSSALTDLESGLDRGRLDVLVDALEARMRAGSDVIVVSSGAIGAGIAPLGLRKRPTDLATKQAAASVGQLALAHAWGTSFARYERVVGQVLLTADDISNRAHHANAQRTLDRLRSLHAVAVVNENDTVATNEIRFGDNDRLAALVAHLVSADALVLLSDVDGLYTGDPRKPGPDGLPARLIEQVDGPDDLDGVIAGSGGALGTGGMASKLAAARLASDSGVPVLLASAADAAGALRDASVGTVFAARPERLSARRFWVRHAAESHGRLVLDDGAVQAVCLRRRSLLAAGVTEAHGNFSSGDVVDLVDLTGAVRGRGVVAYDADDVARMIGRSTDELPGDLQRPIIHADDLVPA	NDTVATNEIRFGDND
UPI000932F7FE	Rhodococcus coprophilus	MSDTREVISDARSVVVKIGSSAITSLVGGLDRGRLDRLADAIESRMQAGSSVVVVSSGAVGAGLAPLGLTTRPRDLATKQAAASVGQLALAHAWGTSFARYDRAVGQVLLTADDIARRIQHRNAQRTLDRLRSLGAVPVVNENDTVATAELRFGDNDRLAALVAHLVGAEALILLSDVDGLYDGDPRKGAAHFIPEVTSPEDLDGVVAGSGGALGTGGMASKLSAARLAADSGVPVLLAAASDAARALTTADVGTAFSPRPDRLSARLFWVRHAADTHGALHLDEGAVRAVVDRRRSLLPAGITGTSGNFHAGDVVALVAPDGRTVARGVVAYDVTELDFMIGFSTRSLPADLHRPVVHADDLVRI	NDTVATAELRFGDND
A0A2G3PFK2	Actinobacteria	MPRIRTNVASVTRQQLSGARSVVVKIGSSALTELATGLDSGRLDALADAIEARMQAGSDVIVVSSGAIGAGIAPLGLKSRPKDLATKQAAASVGQLALAHAWNTSFARYGRTVGQVLLTAHDISLRAHHANAQRTLDRLRSLGAVAIVNENDTVATNEIRFGDNDRLAALVAHLAGADALVLLSDVDGLYDGDPRKGNASMISEVDGPEDLDGVIAGTGGALGTGGMASKLSAARLAADAGLPVLLAAAADAAAALTDASVGTAFAPRPQRLSARKFWVRHAAEASGRLVLDDGAVQAVATARRSLLSAGITAVSGRFYGGDVVDLTDQSGHTMARGVVAYDATEVAQMVGKSKADLPSDLRRPVVHADDLVAV	NDTVATNEIRFGDND
A0A0Q7NEU7	Actinobacteria	MQVDSELSQGRAAIVSARTVVVKIGSSALTSLEGGLDTDRLDLLADAVEARMRAGSDVVVVSSGAIGAGLAPLGLSKRPKDLATKQAAASVGQLALAHAWGTSFARYDRTVGQILLSADDFARREHHRNAQRTLDRLRSLGAIAVVNENDTVATEEIRFGDNDRLAALVAHLVGAEALILLSDVAGLYDGDPRKGAANFIPEVRGSADLDGVIAGSGGALGTGGMASKLSAARLAADAGIPVLLASAADASSALTDGMVGTAFAARPIRLSGRKFWVRHAADPRGAVMLDAGAVDAVAQRHSLLAAGITGIRGRFFGGDVVDLVGPDDEVVARGVIEYDSTELTTMLGRSTTDLPDTMQRPVIHADDLVKV	NDTVATEEIRFGDND
UPI00031EDDFF	Nocardia	MTQVSAELSDARRAIAGARRVVVKIGSSALTSLTGGLDIARLDRLADAIEARMRAGSDVVVVSSGAIGAGLAPLGLTRRPRDLATKQAAASVGQLALVHAWGTSFARYDRTVGQILLSADDFARREHHRNAQRTLDRLRSLGAVAVVNENDTVATEEIRFGDNDRLAALVAHLVGADALFLLSDVAGLYDGDPRKGDANFIGEVRTSADLDGVIAGSGGVLGTGGMASKLSAARLAADAGVPVLLAAAAEAAEALGTGTVGTAFAARPVRLSARRFWVRHAADSRGAILIDSGAVEAVANARRSLLAAGIVGVRGRFHGGDVVDLVGPDRTVVARGVVEYDAAELATVLGRSTRELPDGMQRPVIHADDLVRV	NDTVATEEIRFGDND
A0A1V2TAM0	Nocardia donostiensis	MTETELRFGAELSDARRAIAGARSVVVKIGSSALTSLHGGLDTHRLDLLADAVEARMRAGSDVVVVSSGAVGAGIAPLGLARRPRDLAGKQAAASVGQLALAHAWGTSFARYGRTVGQVLLSAGDFARREQHRNAQRTLDRLRSLGAIAVVNENDTVATEEIRFGDNDRLAALVAHLVGADALVLLSDVEGLYDGDPRKGAATFIPEVRSSVDLDGVIAGTGGALGTGGMASKLSAARLAADAGVPVLLAAASQAATALAAGTVGTAFAARPVRLSARKFWVRHAADSRGAIVIDAGAVRAVAECRRSLLAAGIVAVKGRFYGGDVVDLVSPDRKVVARGVVEYDSSELSTMLGRSTRELPDTMQRPVIHADDLVKV	NDTVATEEIRFGDND
A0A0Q6JNV3	Rhodococcus	MQPHGSTREIIASARSIVVKIGSSALTSMEAGLDLARLDALADAIEARMRTGSDVVVVSSGAIGAGMAPLGLKQRPRDLATKQAAASVGQLALAHAWGTSFGRYGRTVGQVLLTADDIARRSNHRNAQRTFDRLRSLGAVAVVNENDTVATAEIRFGDNDRLAALVAHLVGADALLLLSDVDGLYDGDPRKDPDATFVREVASPEDLDGVVAGSGGSLGTGGMASKLSAARLAADAGVPVLLAAASEAASALSGGPVGTTFTARPNRLSARRFWVRHAADTAGALTLDDGAVTAVIGRRRSLLSAGIVSVSGSFDAGDVVTLHGVDGTVVARGVVAYDAAELAGMIGRSTGDLAPEARRPVVHADDLVPG	NDTVATAEIRFGDND
A0A1J0W1D8	Nocardia	MSQGRAAIVSARSVVVKIGSSALTSLEGGLDTDRLDLLADAVEARMRAGSDVVVVSSGAIGAGMAPLGLSRRPKDLATKQAAASVGQLALAHAWGTSFTRYDRTVGQVLLSADDFARREHHRNAQRTLDRLRSLGAVAVVNENDTVATEEIRFGDNDRLAALVAHLVGAEALILLSDVAGLYDGDPRKGAATFIPEVRSSADLDGVIAGSGGALGTGGMASKLSAARLAADAGIPVLLAAAADAATALTVGTVGTAFAARPVRLSGRKFWVRHAADTRGAVLLDAGAVDAVAERRSLLAAGITGIRGRFFGGDVVDLIGPDDTVIARGVIEYDSTEVAAMLGRSTTDLPEGMQRPVIHADDLVKV	NDTVATEEIRFGDND
A0A0V9UP42	Nocardiaceae	MSDTREVVSHARSVVVKIGSSAITSLVGGLDRGRLDRLVDAIESRIRTGSSVVVVSSGAVGAGLAPLGLTSRPRDLATKQAAASVGQLTLAHAWGTSFARYDRTVGQVLLTADDIGRRTQHRNAQRTLDRLRSLGAVPVVNENDTVATVELRFGDNDRLAALVAHLIGADALILLSDVDGLYDGDPRKGSANLIPEVRTPEDLDGVVAGSGGALGTGGMASKLSAARLAADSGVPVLLAAASQADRALGAADVGTAFAARPQRLSARRFWVRHAADVHGSLYLDEGAVRAVMERRRSLLAAGITGTSGGFHAGDVVGIVAPDGRTVARGVVAYDASELDFMIGFSTGQLPPDLQRPVVHADDLVRVV	NDTVATVELRFGDND
M0QNM3	Gordonia soli	MSDVRERIAGARSIVVKIGSSALTDLADGLDTGRLDRLADALEARMRAGTDVIVVSSGAIGAGIAPLGLKKRPVDLATKQAAASVGQLALAHAWGTSFARYGRTVGQVLLTADDISNRAHHANAQRTLDRLRSLGAVAVVNENDTVATTEIRFGDNDRLAALVAHLAGADALVLLSDVDGLYDGDPRRPGPDGRPARLIPEVAGPEDLDGVIAGSGGALGTGGMASKLAAARLSADAGVPVLLAAASDAAQALTAAAVGTVFAARSERLSARRFWVRHAADARGRIVLDAGAVDAVARRRRSLLAAGVIGVDGRFFDGDVVEVVDADGRVHARGVVAYEADDVRSMVGRSTSDLPADLRRPVIHADDLVTV	NDTVATTEIRFGDND
M2WTP8	Rhodococcus	MTGSATRTEIATARSIVVKIGSSALTSLHAGLDRGKLDALADAIEARMRAGTDVVVVSSGAVGAGIAPLGLSKRPRDLATKQAAASVGQLALAHAWGTSFHRYGRTVGQVLLTADDIARRTQYRNAQRTLDRLRALHAVAVVNENDTVATAELRFGDNDRLAAMVAHLVSADALILLSDVDGLYDGDPRKGAATLIPEVTSPEDLDGVVAGSGGALGTGGMASKLSAARLAADSGVPVLLAAASDAARALSRADVGTAFAARPTRLSARKFWVRHAADTQGELHLDSGAVRAVVDKRRSLLPAGITATSGRFHGGDVVSLVGPDGVPVARGVVAYDATELDEMLGRSTTELPSDMQRPVVHADDLTPL	NDTVATAELRFGDND
R7WM93	Rhodococcus rhodnii	MTAEKTTTADGEAARTSTTRTTIANAHSVVVKIGSSAITSIVDGLDVARLDRLVDAIEARMRAGSDVVVVSSGAVGAGLAPLGLVTRPRDLATKQAAASVGQLALANAWGASFARYGRTVGQVLLTADDIARRTQARNATRTLDRLRSLHAVAIVNENDTVATAELRFGDNDRLAALVAHLTRADALVLLSDVDGLYDGDPRKGNANFVPEVSGPEDLDGVVAGAGGTLGTGGMASKLSAARLAADGGVPVLLAAASDAAAALGDAEVGTAFAPRPTRMTARRFWVRHAADEHGALHLDAGAVEAVVGRRGSLLPAGVTALSGIFYGGDVVALVGPDGRTVARGVVAYDAAEVEEMIGRSTRDLPPESRRPLVHADDLVRF	NDTVATAELRFGDND
A0A177YJN4	Rhodococcus kyotonensis	MTAESDSEVLTSTTRARVADAKRIVVKIGSSALTSLVGGLDTGRLDRLADAVEARMRGGTDVVVVSSGAIGAGIAPLGLTKRPQDLATKQAAASVGQLALAHAWGTSFARYGRTVGQVLLTAEDIARRTNHRNAQRTLDRLRSLGAVAIVNENDTVATAEIRFGDNDRLAALVAHLVGADALVLLSDVSGLYDGDPRKGHATLIPEVDSPEDLDGVVAGSGGALGTGGMASKLSAARLAADAGVPVLLAAASDAEAALTDASVGTAFAARPTRLSARRFWVRHAADVSGDIHLDAGAVRAVVEKRRSLLSAGITGLSGQFYGGDVVSLRGPDGQLVARGVVAFDASELTGMLGKSTSELSPELHRPVVHADDLVPA	NDTVATAEIRFGDND
Q0SH52	Rhodococcus	MSATRRTIASAGSIVVKIGSSALTSLVGGLDVGRLDALADAIEDRMRAGSDVVVVSSGAVGAGLAPLGLTKRPRDLATKQAAASVGQLALAHAWGTSFARYGRTVGQVLLTADDIARRAQHRNAQRTLDRLRALHAVAIVNENDTVATAELRFGDNDRLAALVAHLVGADALVLLSDVDGLYDGDPRKGNATLIPEVNSPEDLDGVVAGSGGALGTGGMASKLSAARLAADAGVPVLLAAASDAGAALRDAGVGTAFVARPSRLSARKFWVRHAADEQGILHIDEGAVRAVVTKRRSLLPAGISAVSGRFYGGDVVSLLGPDERPVARGVVAYDSAEISDILGKSTQELPAEMQRPVVHADDLVPL	NDTVATAELRFGDND
A0A143Q5Q3	Rhodococcus	MTGTRETIAAARSVVVKIGSSALTSMAEGLDVSRLDALADAIEARMRRGSDVVVVSSGAIGAGMAPLGLRRRPQDLATKQAAASVGQLALAHAWGTSFARHGRTVGQVLLTAEDIARRANHRNAQRTLDRLRSLGAVAVVNENDTVATTEIRFGDNDRLAALVAHLVGADALVLLSDVDGLYDGDPRKDPAARLIPEVDGPEDLDGVVAGSGGALGTGGMASKLSAARLAADAGVPVLLAAASDAASALAGGPTGTVFAARPTRLSARRFWVRHAADTSGGLTLDAGAVEAVVGRRRSLLSAGITSVTGTFDAGDVVSLHADDGTPVARGVVAYDSAELVGMLGKSTSDLAPDARRPVVHADDLVAV	NDTVATTEIRFGDND
K6W8T4	Gordonia	MSDVREQIARARSIVVKIGSSALTDLHDGLDRARLDRLADALEARMRAGSDVIVVSSGAIGAGIAPLGLKKRPTDLATKQAAASVGQLALAHAWGTSFHRYNRTVGQVLLTADDISNRAHHANAQRTLDRLRLLGAVAVVNENDTVATTEIRFGDNDRLAALVAHLAGADALVLLSDVDGLYDGDPRKVDADGRRARLISEVHGPEDLDGVIAGSGGALGTGGMASKLAAARLSADAGVPVLLAAAEQAAQALADASVGTVFAARPERLSARRFWVRHAADASGRLVLDDGAVTAVARRRRSLLAAGIVGVSGRFYDGDVVELVDTTGAVRARGVVAYDSEDIALMVGRSTTDLAPELRRPVIHADDLVAV	NDTVATTEIRFGDND
F6EQW7	Hoyosella	MSVRESIASARRIVVKIGSSAITTLEGGLELDRLNALVDACEARMRAGSDVVVVSSGAVGAGISPLGLKKRPQDLATKQAAASVGQLAMAQAWSTSFARHNRVVGQVLLTADDIARRAQHRNAQRTLDRLRSLRAVAVVNENDTVATTELRFGDNDRLAALVAHLVGADALVLLSDVDGLYDGDPRKGGATIIREVAGPDDLDGVVAGTGGALGTGGMASKLSAARLAADSGVPVLLAAAADADSALSTAAVGTVFAARPGRMSARKFWVRHAADTNGSLQLDDGAVAAVVGKRRSLLAAGITRIEGRFYGGDVVDIIDKDGAKVARGVVAFDSSELSAMLGRSSTDLPAELRRPVIHADDLVAHLR	NDTVATTELRFGDND
A0A1E3STW9	Mycolicibacillus	MSEARALIRDARSVVVKIGTTALTGTNGMFDAGRLAALVDAIEARMAAGADVVIVSSGAIAAGLEPLGLTRRPGDLATKQAAASVGQVALVNAWNAAFARYGRTVGQVLLTAHDIARRTSHTNAQRTLDRLRALHAVAIVNENDTVATTEIRFGDNDRLSALVAHLVGADALVLLSDVDGLYDADPRRSDARFIAEVSGPADLAGVVAGEGSSLGTGGMASKLSSALLAADAGVPVLLAGAAHAATALTDASVGTVFTARGNRMSARKFWVRYAADTAGALRLDAGAVTAVTERRGSLLAAGITAVTGAFSGGDVVELCGPDGAVVARGVVGYDAAELAEMAGRSTSELPAELRRPAVHADDLVAL	NDTVATTEIRFGDND
UPI000A048505	Nocardia harenae	MTGADLRSGIELSEARQAIAGARRVVVKIGSSALTSLAGGLDTVRLDRLADAVEARMRAGSDVVVVSSGAIGAGIAPLGLTTRPRDLATKQAAASVGQLALAHAWGTSFARYRRTVGQVLLSADDFARREHHRNAQRTLDRLRSLGAVAVVNENDTVATEEIRFGDNDRLAALVAHLVGADALVLLSDVAGLYDGDPRKGDASLIPEVRSSADLDGVIAGTGGVLGTGGMASKLSAARLAADAGVPVLLAAAADAAQALTAGTVGTAFAARPVRLSARKFWVRHAADSRGALLLDEGAVQAVAHRRRSLLAAGIVGVRGRFFGGDVVDLVAPDERVVARGIVEYDSTELTGVLGRSTGELPDTMQRPVIHADDLVSV	NDTVATEEIRFGDND
UPI00093244CE	Rhodococcus yunnanensis	MTDVAAESDSAARVFSPTRSQVAAAKRIVVKIGSSALTSLVGGLDIERLDRLADAVEARMRAGTDVVVVSSGAIGAGIAPLGLTKRPRDLATKQAAASVGQLALAHAWGTSFARYDRTVGQVLLTAEDIARRTNHRNAQRTLDRLRSLGAVAIVNENDTVATAEIRFGDNDRLAALVAHLVGADALVLLSDVEGLYDGDPRKGHAVLIPEVDSPEDLDGVVAGSGGALGTGGMASKLSAARLAADAGVPVLLAAASDASGALTTAGVGTAFRARPSRLSARKFWVRHAADVAGELHLDAGAVAAVVTKRRSLLSAGITGVTGRFYGGDVVSLVDPGGAVIARGVVAYDASELTGMLGRSSSDLSQEFQRPVVHADDLVPN	NDTVATAEIRFGDND
A0A0Q6G9S8	Rhodococcus	MASARSIVVKIGSSALTSMEKGLDLSRLDALADAIEARMRNGTDVVVVSSGAIGAGMAPLGLKQRPRDLATKQAAASVGQLALAHAWGTSFGRYGRTVGQVLLTAEDIARRANHRNAQRTLDRLRSLGAVAVVNENDTVATAEIRFGDNDRLAALVAHLVGADALVLLSDVDGLYDGDPRKDPNARFLTEVASPEDLDGVVAGSGGALGTGGMASKLSAARLAADAGVPVLLAAASDAASALGGGAVGTTFTARPNRLSARRFWVRHAADTTGALMLDAGAVAAVIDRRRSLLSAGIVSVAGTFDAGDVVSLTAQDGAVVARGVVAYDSTEITGMLGQSTADLAPELRRPVVHADDLVPG	NDTVATAEIRFGDND
K0EKA1	Nocardia	MTGNSGVTEVGSELSEARQAIASARRVVVKIGSSALTSLAGGIDLARLDRLADAVEARMRAGSDVVVVSSGAIGAGIAPLGLSSRPRDLATKQAAASVGQLALAHAWGTSFARYDRTVGQVLLSADDFARREHHRNAQRTLDRLRSLGAIAVVNENDTVATEEIRFGDNDRLAALVAHLVGADALVLLSDVEGLYDGDPRKGAANFIPEVRSSADLDGVIAGSGGALGTGGMASKLSAARLAADAGVPVLLAAATAADVALTGGTVGTAFAARPVRLSARKFWVRHAADSRGALLIDDGAAQAVVARRSLLAAGITGLRGRFYGGDVVDLVTTEDRIVARGVVAYDSTELTTMLGHSTAELPETMQRPVIHADDLVKV	NDTVATEEIRFGDND
A0A1Q9U924	Rhodococcus sp.	MTSATRSKVAEARRIVVKIGSSALTSLVGGLDVDRLDLLADAVEARMRAGTDVVVVSSGAIGAGIAPLGLTKRPRDLATKQAAASVGQLALAHAWGTSFARYDRTVGQVLLTAEDIARRTNHRNAQRTLDRLRSLGAVAVVNENDTVATAEIRFGDNDRLAALVAHLVGADALVLLSDVDGLYDGDPRKGNATLIPEVDSPEDLDGVVAGSGGALGTGGMASKLSAARLAADAGVPVLLAAAADVQAALTDAGVGTAFAARPTRLSARKFWVRHAADVQGDLHLDAGAVGAVVNRRRSLLSAGVTGVSGRFYGGDVVALRSPDGEVVARGVVAFDAAELTGMLGKSRGDLSQELQRPVVHADDLVPVTP	NDTVATAEIRFGDND
A0A1G8DQA4	Rhodococcus triatomae	MPGACDAVWRTTRGRTRGECVGGRGRAVSATREAIAGAHSIVVKIGSSALTSLVGGLDMDRLDALADAIESRMCAGSDVVVVSSGAVGAGLAPLGLGRRPRDLATKQAAASVGQLALAHAWGTSFARYGRTVGQVLLTADDIARRTQHRNAQRTLDRLRALHAVAVVNENDTVATAELRFGDNDRLAALVAHLVGAEALILLSDVDGLYDGDPRKGHATLIPEVRSPEDLDGVVAGAGGALGTGGMASKLSAARLAADAGVPVLLAAASEASAALAGASVGTAFAARPTRLSARRFWVRHAADEQGSLQLDDGAVRAVVADRRSLLAAGVTTVHGRFHGGDVVALLDPHGQPVARGVVGYDSAEISVMTGRSTLELPPDMRRPIVHADDLVPL	NDTVATAELRFGDND
A0A164JEK6	Rhodococcus sp.	MTAESDSAIGVSATRSTIADAKRIVVKIGSSALTSLVGGLDVGRLDLLADAVEARMRAGTDVIVVSSGAIGAGIAPLGLTKRPRDLATKQAAASVGQLALAHAWGTSFARYGRTVGQVLLTAEDIARRTNHRNAQRTLDRLRSLGAVAVVNENDTVATAEIRFGDNDRLAALVAHLAGAEALVLLSDVDGLYDGDPRKGDAVLVPEVNSPEDLDGVVAGSGGALGTGGMASKLSAARLAADAGVPVLLAAAADIDVALTTAQVGTAFAGRPIRLSSRRFWVRHAADVQGDLYLDAGAVTAVVGGRRSLLSAGITGISGRFYGGDVVALRDPDGVVVARGVAAYDASELTGMLGKSSSDLSPELQRPVVHADDLVSVES	NDTVATAEIRFGDND
J9RJH9	Corynebacteriales	MTAGSVDRVRDGSVRDRIAHARSVVVKIGSSALTDLTEGLDRDRLDGLADALEARMRAGSDVIVVSSGAIGAGIAPLGLKRRPTDLATKQAAASVGQLALAHAWGTSFARYGRTVGQVLLTADDISNRSHHANAQRTLDRLRSLGAVAVVNENDTVATNEIRFGDNDRLAALVAHLSGADALILLSDVDGLYDGDPRKVGIDGRRARLIPEVHGPEDLDGVIAGSGGALGTGGMASKLAAARLSADAGVPVLLAAASSAAQALADASVGTVFAARPERLSARRFWVRHAADARGRIVLDDGAVDAVSRRRRSLLAAGIVGATGRFFEGDVVELVDQYDTVRARGVAAYGIDDVTSMVGRSTVDLPPELQRPVVHADDLVVVSR	NDTVATNEIRFGDND
UPI000593309D	Nocardia takedensis	MVAGEPSPARAAIADARRVVVKIGSSALTSLKGGLDTERLDRLADAVEARMRAGSDVVVVSSGAIGAGLAPLKLATRPRDLATKQAAASVGQLALAHAWGTSFARYGRTVGQVLLSADDFSRREHHRNAQRTLDRLRSLGAVAVVNENDTVATEEIRFGDNDRLAALVAHLVGADALVLLSDVAGLYDGDPRKGSANFIPEVRGSVDLDGVIAGSGGALGTGGMASKLSAARLAADAGVPVLLAAATDAAVALTTGAVGTAFAARPVRLSAKKFWVRHAADSRGAVLLDAGAVAAVARRHSLLAAGIVGLRGRFHGGDVVDLVAPDETVVARGVIEYDSTELSGMFGRSTRELPDTMQRPVIHADDLVSV	NDTVATEEIRFGDND
A0A0T1WBI2	Mycobacterium	MTSAHRDAIRTARSVVVKIGTTALTTSTGMFDASRLASLADAIQARMKAGSDVVIVSSGAIAAGIEPLGLSRRPTDLATKQAAASVGQVALVNAWSAAFDRYGRTVGQVLVSAHDISMRVQHTNAQRTLDRLRALHAVAIVNENDTVATNEIRFGDNDRLSALVAHLVGADALVLLSDIDGLYDSDPRKGNARFISEVTGADDLDGVIAGGGSLLGTGGMASKLSSALLAADAGVPVLLAAAADAGAALSDASVGTVFAPRPERMSSRRFWVRYAAESTGALMLDDGAVRAVVGQRRSLLPAGITEVSGRFHGGDVVELRALDGTVVARGVVAYDAAELSTMVGRSTSDLPAEMRRPAVHADDLVAV	NDTVATNEIRFGDND
A0A0D5A6H0	Nocardiaceae	MVAVRESDSLAEALTDTRRTIADAKRIVVKIGSSALTSLDTGLDLGRLDLLADAIESRMRSGTDVVVVSSGAIGAGMAPLGLTKRPRDLATKQAAASVGQLALVHAWSSSFHRYGRTVGQVLLTAEDIARRTNHRNAQRTLDRLRSLGAVAIVNENDTVATAEIRFGDNDRLAALVAHLVGADALFLLSDVDGLYDGDPRKGKATLIPEVTSPEDLDGVVAGSGGALGTGGMASKLSAARLAADAGVPVLLAAASDAAHALTTSEVGTAFAARPTRLSARKFWVRHAADAAGELHLDAGAVRAVVERRRSLLSAGVTSVTGSFHGGDVVSLVDHGGVLVARGVVAYDSAELAGMLGRSTGELAAELQRPVVHADDLVPA	NDTVATAEIRFGDND
A0A0N7FVB8	Gordonia	MSQARANIAGARSIVVKIGSSAVTEMSDGIDLARLDALADALEARMRAGSDVIVVSSGAVGAGIAPLGLKKRPRDLATKQAAASVGQLLLAHAWGTSFARYDRVVGQVLLTADDISNRSHTANAQRTLDRLRALHAVAVVNENDTVATNEIRFGDNDRLAALVAHLVHADALVLLSDVAGLYTGDPRKPGPDGQPARLIEEVDGPEDLDGVIAGTGGALGTGGMASKLAAARLAADSGVPVLLAAASDAAAALGDASVGTVFKARPTRLSARRFWVRHAAETHGSLTLDDGAIAAVTARRRSLLPAGIVALSGDFSDGDVVELLDKSGAVRARGVTSYDADDVATMIGHSTSELPQDLQRAVVHADDLVPLA	NDTVATNEIRFGDND
UPI0004661FAF	Tomitella biformata	MTIREDIAAARSVVVKIGSSALTSLDGGLDAVRLGMLADAIERRMRRGSDVVIVSSGAVSAGIAPLGLAKRPRDLATKQAAAAVGQLALVNEWSTSFARYNRVVAQVLLTAGDFARRDTHRNAQRTLDRLRSLKAIAVVNENDTTATSEIKFGDNDRLAALVAHLVGADALVLLSDVDGLYDADPRKGHANFVGEVLGPEDLDGVVAGAGGSLGTGGMASKLSAAKLAADGGIPVLLAAAADAEAALSGACSVGTVFGPRDSRMTARRFWVRHAADSSGALHLDAGAVRAVVQRRSSLLAAGITEVNGRFSEGDVVELLAPDHTVIARGVVSYDSAELPPMIGHQSHELPGESIRPVVHADDLVKL	NDTTATSEIKFGDND
A0A261CWK7	Williamsia	MVDSVTRQRISGARSVVVKIGSSALTELTTGLDTGRLDALADAIEARMCSGSDVIVVSSGAIGAGIAPLGLRSRPQDLATKQAAASVGQLALAHAWNTSFARYGRTVGQVLLTAHDVSLRAHHANAQRTLDRLRSLGAVAIVNENDTVATNEIRFGDNDRLAALVAHLAGADALILLSDVDGLYDGDPRKGGATLIREVDGPDDLEGVIAGTGGALGTGGMASKLSAARLAADAGLPVLLAAAADAAAALTDASVGTAFAPRAQRLSARKFWVRHAAEATGRLVLDDGAVRAVSTARRSLLSAGIVAAAGRFFGGDVVDLADQSGQVRARGVVAYDASEVSEMLGKSSGALPADLRRPVVHADDLVAL	NDTVATNEIRFGDND
A0A260SMQ9	Rhodococcus	MSAESDSASRVSATRSTIAGAKRIVVKIGSSALTSLVGGLDVTRLDALAEAVETRMRAGTDVIVVSSGAIGAGIAPLGLTKRPRDLATKQAAASVGQLALAHAWGTSFGRFGRTVGQVLLTAEDIARRTNHRNAQRTLDRLRSLGAVAVVNENDTVATAEIRFGDNDRLAALVAHLSGADALVLLSDVDGLYDGDPRKGDATLIPEVDSPEDLDGVVAGSGGALGTGGMASKLSAARLAADAGVPVLLAAASDANDALTDAGVGTAFAARPIRLSSRKFWVRHAADVDGDLHLDAGAVRAVVELRRSLLSAGIVGITGNFHGGDVVALRNPAGAVVARGVVAYDASELSGMLGKSSSDLAPELQRPVVHADDLVSVEL	NDTVATAEIRFGDND
G7GV07	Gordonia amarae	MSEPARREIPQSDVRSRIAEARSIVVKIGSSALTDMHDGLDRSRLDALADALEARMRAGTNVTVVSSGAVGAGIAPLGLKKRPTDLATKQAAASVGQLALAHAWGTSFHRYQRTVGQVLLTADDFANRRHHANAQRTLERLVSLGVVPVINENDTVATNEIRFGDNDRLAALVAHSIRADALLLLSDVDGLYDGDPRKVGPNGERAQFIPEVHGPEDLDGVIAGSGGALGTGGMASKLTAARLSADAGVPVLLAAASDAALALQDASVGTVFAARAERLSARRFWVRHAADSSGSLVLDDGAVAAVVNRRRSLLAAGIVDVKGAFYAGDVVELVDLAGAVRGRGVVSYDADEITLMEGRSTADLPPDLRRPVVHADDLVAR	NDTVATNEIRFGDND
A0A1N7GJL6	Williamsia sterculiae	MSDTRERIATARSIVVKIGSSALTDLVDGLDRTRLDRLADAIEERMQAGSDVIVVSSGAIGAGMAPLGLRKRPTDLATKQAAASVGQLALAHAWGTSFARYDRTVGQVLLTAHDIALRAHHANAQRTLDRLRSLHAVAVVNENDTVATNEIRFGDNDRLAALVAHLAGADALLLLSDVDGLYDGDPRGGAATMIPEVNGPADLDGVIAGSGGALGTGGMASKLSAARLAADAGVPVLLAAASAADRALADASVGTVFAARPQRLSARRFWVRHAAETRGSVVLDDGAVQAVAYRRRSLLSAGVVGVHGRFSGGDVIDLVDTGGVTRARGVVAYDADEIAQMVGKSTSELPADLRRPLIHADDLVAV	NDTVATNEIRFGDND
G7CIW8	Mycobacterium thermoresistibile	MSRHRDAIRTARRVVIKIGTTALTTPSGMFDDSRLATLADAIERRMRAGSDVVIVSSGAIAAGIEPLGLTKRPTELATKQAAASVGQVALINSWSKAFARYDRTVGQVLLTAHDISMRVQHTNAQRTLDRLRTLHAVPIVNENDTVATNEIRFGDNDRLSALVAHLVGADALILLSDIDGLYTTDPRKSDARFIAEVTGPEDLEGVIAGEGSRLGTGGMASKLSSALLASDAGVPVLLAAAGDAATALTDASVGTVFAARPERMSARKFWVRYAAEAAGSLTLDEGAVNAVVRHRRSLLPAGITALSGRFYGGDVVELRGPDSTMVARGVVAYDATELAKMTGRSTSELPPDMRRPAVHADDLVAV	NDTVATNEIRFGDND
F1YI63	Gordoniaceae	MTSDARQFVATARSIVVKIGSSAVTDMASGIDYAALDALVDALEARMRAGSDVIVVSSGAVGAGIAPLGLKKRPRDLATKQAAASVGQLRLAHAWGTSFARYQRVVGQVLLTADDVSNRSHHANAQRTLDRLRSLHAVAVVNENDTVATNEIRFGDNDRLAALVAHLVHADALVLLSDVDGLYNGDPRKPGPDGEPARLIEQVDGPEDLDGVIAGSGGALGTGGMASKLAAARLAADSGVPVLLAAASQAGAALADASVGTVFKARPTRMSARRFWVRHAAEASGTLTLDDGAVAAVVERRRSLLPAGVTASTGDFSDGDVVELVDAAGVVRAHGVTSYDADDVAKMIGRSTADLPSELRRPIIHADDLVPG	NDTVATNEIRFGDND
A0A0Q5R053	Williamsia	MSTSENPTVRAEIASARSIVVKIGSSAITDIDSGLDLDRLDRLADALEARMAAGSDVIVVSSGAIGAGIAPLGLKRRPTDLATKQAAASVGQLALAHAWGTSFARHGRTVGQVLLTAHDISMRAQHANAQRTLDRLRSLGAVAVVNENDTVATDEIRFGDNDRLAALVAHLAGADALFLLSDVDGLYDGDPRKGDARLIPEVAGPADLDGVIAGSGGALGTGGMASKLSAARLAADAGVPVLLAAAADARAALGDATVGTAFAARPTRMSARRFWVRHAAETRGRIVVDDGAAVAISRRKSLLPAGVLDAHGRFSAGDVVDVVDSGGAIRARGVIAYDVDEVGEMVGKSTGDLPPGLRRPVVHADDLVGV	NDTVATDEIRFGDND
UPI000364342A	Corynebacteriales	MTTSATRQQITGARSIVVKIGSSALTELTTGLDVRRLDALADAIEARMRAGSDVIVVSSGAIGAGIAPLGLKARPKDLATKQAAASVGQLALAHAWNTSFARYDRTVGQVLLTAHDVSLRAHHANAQRTLDRLRSLGAVAIVNENDTVATNEIRFGDNDRLAALVAHLAGADALVLLSDVDGLYDGDPRKGDATLIPEVGGPEDLDGVIAGSGGALGTGGMASKLSAARLAADAGLPVLLAAAADASAALTDASVGTAFAPRPQRLSARKFWVRHAAEATGRLILDDGAIRAVAGARHSLLAAGIVATKGRFYNGDVVDLADQKGQTRARGVVGYDAGEVAQMIGKSTGDLPADFRRPVVHADDLVAL	NDTVATNEIRFGDND
I0RR00	Mycobacterium	MTSPHRKAIRTARRVVVKVGTTALTTPSGMFDAGRLAGLADAIEARMKAGSDVVVVSSGAIAAGIEPLGLSRRPADLATKQAAASVGQVALVNSWSAAFARYGRTVAQVLLTAHDISMRVSHTNAQRTLDRLRALHAVPIVNENDTVATNEIRFGDNDRLSALVAHLVGADALVLLSDIDGLYDTDPRKSPQARFIAEVSARSDLDGVVAGRGGHLGTGGMASKVSSALLAADAGVPVLLAAAADAAPALTDASVGTVFAARPERMSARRFWVRYAAESAGSLTLDEGAVRAVLRQRRSLLPAGITALSGRFCGGDVVELRGPDASVVARGVVAYDATELATMMGRSTSELPAELRRPAVHADDLVAV	NDTVATNEIRFGDND
L7LFG8	Gordonia hirsuta	MTDSTVRTAIAQARTIVVKIGSSAVTDLNTGIALDRLDVLVDALEARMRAGSDVIVVSSGAVGAGIAPLGLKKRPTDLATKQAAASVGQLKLAQAWDASFARYDRTVGQVLLTADDVSNRAHHANAQRTLDRLRSLHAVAVVNENDTVATNELRFGDNDRLGALVAHLTGADALVLLSDVDGLYTGDPRKPGPDGQPARMIREVAGPEDLDGVIAGTGGDLGTGGMASKLSAARLAADSGVPVLLAAAAEAGRALTDASVGTVFAARPQRLSARRFWVRHAAETHGRVTIDAGAVQAVVGRRRSLLLPGITAVSGGFSSGDVVELAGPDGEVCARGVSSYDADDIAAVLGSSSADLPSDFRRPVIHADDLVRT	NDTVATNELRFGDND
A0A1U2JM82	Corynebacteriales	MLPSVRKRDVCVVGCKMRPTVSDVRESIAAARSIVVKIGSSAITDLDSGLDRDRLDKLTDALEARMRAGSDVIVVSSGAIGAGIAPLGLKKRPTDLATKQAAASVGQLALAHAWGTSFHRYGRTVGQVLLTADDISNRAHHANAQRTLNRLRTLHAVAVVNENDTVATNEIRFGDNDRLAALVAHLAGADALMLLSDVDGLYDGDPRKVGPNGERARFIDEVNGPEDLDGVIAGSGGTLGTGGMASKLAAARLSADAGVPVLLAAAADADRALGDGSVGTVFAARPERLSARRFWVRHAADARGQIVLDDGAVAAVARKRRSLLGAGVVGVRGRFYDGDVVELVDTAGTVRARGVSSYDSDDVARMVGRSTSELPNELHRPVIHADDLVAI	NDTVATNEIRFGDND
A0A0J6W390	Mycobacteriaceae	MSFHREAVRTARSVVVKIGTTALTTPTGEFDSGRLHHLVDAIEARMKAGSDVVIVSSGAIAAGIEPLGLTRRPTDLATKQAAASVGQVALVNSWSAAFARYQRTVGQVLLTAHDISMRVQHTNAQRTLDRLRALHAIAIVNENDTVATNEIRFGDNDRLSALVAHLVGADALILLSDVDGLYDSDPRKADARFISEVTGPDDLTGVSAGRGSHLGTGGMESKLSAALLASDAGVPVLLAAAADAATALDDASVGTVFAPRAERMSARRFWVRYAAESAGALTLDDGAVDAVVRRRRSLLPAGITAVTGRFSGGDVVELRSHDATMVARGVVAYDAAELSTMLGRSTSDLPAEMRRPVVHADDLVAV	NDTVATNEIRFGDND
D0LAK1	Gordonia bronchialis	MSEVREFIARARSVVVKIGSSALTDLGTGLDTARLDRLADALEARMRAGSDVIVVSSGAIGAGIAPLGLKKRPTDLATKQAAASVGQLALAHAWGTSFARYRRTVGQVLLTADDISNRAHHANAQRTLDRLRSLGAVAVVNENDTVATNEIRFGDNDRLAALVAQLAGADALVLLSDIDGLYDGDPRKVSPSGQPARFISEVAGPEDLDGVIAGAGGALGTGGMASKLAAARLAADSGVPVLLAAASQAGQALSDASVGTVFAARPERLSARRFWVRHAADARGQIVLDDGAVTAVACRRRSLLAAGVVGVRGRFSNGDVVELVDVNGIARARGVSAYDADDIAKMVGRSTSELPAELRRAVVHADDLVAI	NDTVATNEIRFGDND
A0A1X1Y4Z8	Mycobacterium kyorinense	MSARDAIRTARRVVVKVGTTALTTPTGMFDAGRLAGLAEAIEARMKAGSDVVIVSSGAIAAGIEPLGLSRRPTDLATKQAAASVGQVALVNSWSAAFARYQRTVGQVLLTAHDISMRVSHTNAQRTLDRLRALHAVAIVNENDTVATNEIRFGDNDRLSALVAHLVGADALVLLSDIDGLYDADPRKGPARFIAEVSGPADLDGVVAGQGSQLGTGGMASKVSSAMLAADAGVPVLLAAAADAGTALADASVGTVFAARPDRMSARRFWVRYAAESAGSLTLDDGAVRAVLHQRRSLLPAGITALSGHFYGGDVVELRGPDATTVARGVVAYDAAELATMMGRSTSDLPAELRRPAVHADDLVAF	NDTVATNEIRFGDND
A0A1B1WLI1	Mycobacterium	MSVHRDAIRTARSVVVKIGTTALTTPTGVFDASRLQYLVDAIERRMKAGSDVVIVSSGAIAAGIEPLGLSRRPTDLATKQAAASVGQVALVNSWSAAFGTYQRAVGQVLLTAHDISMRVQHTNAQRTLDRLRSLHAVAIVNENDTVATNEIRFGDNDRLSALVAHLVGADALVLLSDINGLYDSDPRKSDARFIPEVSSPDDLDGVIAGRGSHLGTGGMASKLSSALLAADAGVPVLLAAAADASDALAEASVGTVFAPRPTRMSSRRFWVRYAAESAGSVTLDDGAVRAVIERRRSLLAAGITALAGRFVGGDVIELKGPDGGVVARGVVAYDAAELATMMGRSTSDLPADMRRPAVHADDLVAC	NDTVATNEIRFGDND
H0QZ39	Gordonia effusa	MTTSPVRTFISSARSIVVKIGSSALTDLRDGLDTTRLDRLADALETRMRAGTDVIVVSSGAIGAGIAPLGLKRRPTDLATKQAAASVGQLALANAWGTSFARYGRTVGQVLLTADDISNRAHHANAQRTLDRLRSLHAVAVVNENDTVATNEIRFGDNDRLAALVAHLAGADALVLLSDVDGLYDGDPRRVIDGQPPARLVKEVSGPEDLDGVIAGAGGALGTGGMASKLAAARLAADSGVPVLLAAAAEADRALADASVGTAFAGRPERLSARKFWVRHAAETSGRLMLDDGAVQAVSRRRSLLAAGLVATSGRFYDGDVVELVDRHGVIRARGVVSYGADDVATMLGRSTSELSADLRRPVVHADDLVLVH	NDTVATNEIRFGDND
A0A1A2YRW0	Mycobacterium kyorinense	MTARDAVRGARRVVVKIGTTALTTSTGVFDAGRLAGLADAIEARMKAGSDVVIVSSGAIAAGIEPLGLHRRPTDLATKQAAASVGQVALVNSWSAAFARYQRTVGQVLLTAQDISMRVQHTNAQRTLDRLRALHAVAIVNENDTVATNEIRFGDNDRLSALVAHLVGADALVLLSDIDGLYDSDPRKGSASFVAEVSDPADLDGVVAGQSSHLGTGGMASKVSAATLAADAGVPVLLAAAADAATALGDASVGTVFAARPQRMSARRFWVRYAADSAGSLTLDEGAVKAVVEQRRSLLPAGITALSGRFHGGDVVELRDPDTVMVARGVVAYDAAELATMIGRSTSELPTELRRPVVHADDLVAV	NDTVATNEIRFGDND
A0A1S1NDT8	Mycobacterium talmoniae	MTSAREAVRGARSLVVKVGTTALTTPTGVFDAGRLASLAEAIEARMSAGSDVVIVSSGAIAAGIEPLGLSKRPTDLATKQAAASVGQVALVNSWSAVFARYQRTVGQVLLTAHDIAMRVQHTNAQRTLDRLRALHAVAIVNENDTVATNEIRFGDNDRLSALVAHLVGADALVLLSDIDGLYDADPRKGDARFIPEVSGPADLDGVVAGQSSHLGTGGMASKLSSALLAADAGVPVLLAAAADAAAALGDASVGTVFAARANRMSARKFWVRYAADAAGAVTLDAGAVEAVLGRRRSLLPAGITAVTGRFAGGDVVELCGPDGAVVARGVVAYDATELATMIGRSTSELPAELRRPAVHADDLVAV	NDTVATNEIRFGDND
UPI00037CBD88	Smaragdicoccus niigatensis	MVSSQARQAIAKARRVVVKVGSASITSLSGGLDRDRLDTLADAVEARMRAGSDVVVVSSGAVSAGLAPLGLTRRPKDLATKQAAASVGQLALAHAWGTSFGRYGRTVGQVLLSADDFARRENHRNAQRTLDRLRSLHAVAVVNENDTVATEEIRFGDNDRLAALVAHLVGADALILLSDVEGLYDSDPRRGDATLIREVSVHAALDEVQAGDGGTLGTGGMASKLSAARLAADAGVPVLLAAATRAADALGDGLVGTAFEARPVRLSARKFWVRHAADARGALLLDAGAVAAVSQRRRSLLAAGVVGVRGTFHGGDVVSLVGPDERTVARGVVAYDRTELEGMLGRSTAELPSELQRPVVHADDLVAL	NDTVATEEIRFGDND
UPI0009F847A4	Skermania piniformis	MRVSSANSATRTAVASARSIVVKIGSAALTSLTGGLDTDRLDRLADALETRMRAGSDVVVVSSGAIGAGLAPLGLSQRPRDLATKQAAASVGQLALAHAWGTSFARYGRVVGQVLLSADDFARREHHRNAQRTLDRLRALGAVAVVNENDTVATEEIRFGDNDRLAALVSHLVGADALVLLSDVDGLYDGDPRRGDAQRIREVAVDADLSSITVGAGGVLGTGGMISKLSAARLAAAAGVPVLLAAAQAADQALGAAQVGTAFAAGSERMSARRFWVRHAADSRGALVLDAGAVAAIARRRRSLLAAGITAVRGDFNGGDVVDLVGPDEVVVARGIVEYDSAELADMLGRSTGDLPEGLRRAVVHADDLVGLSAAR	NDTVATEEIRFGDND
A0A0G3IM26	Mycobacteriaceae	MSEYRDAVRAARSVVVKIGTTALTTKSGLFDAGRLAKLVEAIEARMKAGSDVVIVSSGAIAAGIEPLGLNRRPTDLATKQAAASVGQVALVNAWSAAFARYDRTVGQVLLTAHDISMRVQHTNAQRTLDRLRSLHAVAIVNENDTVATNEIRFGDNDRLSALVAHLVGADALILLSDIDGLYDADPRKADARFIPEVAGPDDLDGVVAGEGSRLGTGGMRSKLSSALLAADAGVPVLLAGAADAAAALTDASVGTVFTPRPDRMSARRFWVRYAAEVSGALTLDVGAVRAVVKQRRSLLAAGITGVSGRFFGGDVVELRDPDGEMVARGVVAYDAAELTTMIGRSTSDLPAEMRRPAVHADDLVAV	NDTVATNEIRFGDND
D5UXL1	Tsukamurella	MTAAPAADLAVGDVRAAVAGARKLVVKIGSSALTDLEHGLASDRLDALTDAIAARLDRGTEVIVVSSGAIGAGMAPLGLKRRPTDLATKQAVASVGQLQLANAWGASFRRYDRIVSLVLLTAHDVGLRVHAANAQRTLDRLRTLGAIPIINENDVVASNEVRFGDNDRLAALVAHLTGADALVLLSDVDGLYDGDPRKGDASLIGAVDGPEDLDGVVAGSGGALGTGGMASKLSAARLAADAGVPVLLTAAALADRALDGADVGTVFRPRATRLSARRFWVRHAADVNGDLVLDDGAVAAVVDRRRSLLPAGVTAVTGGFSGGDVVNLCDTEGIVRARGVVAYDASELEAMLGQGTGDLPPDMRRPVVHADDLVPVR	NDVVASNEVRFGDND
A0A1A3J9N5	Mycobacteriaceae	MSGTRELIRGARSVVVKVGTTALTTDSGMFDAGRLAGLVDAIEARMRAGSDVVLVSSGAIAAGLEPLGLTRRPSDLATKQAAASVGQVALVNAWSAAFARHDRTVGQVLLTAHDIARRVSHTNAQRTLDRLRALHAVAIVNENDTVATNEIRFGDNDRLSALVAHLVGADALVLLSDIDGLYDADPRKGPARFIGEVTGPDDLTGVVAGQGSSLGTGGMASKLSSALLAADAGVPVLLAAAADAATALTDASVGTVFTARGARMSARRFWVRYAADSAGTLALDPGAVEAVLARRGSLLPAGITAVRGQFTGGDVVELCDPDGRVIARGVVAYDATELAGMTGRSTSELPAELRRPAVHADDLVAV	NDTVATNEIRFGDND
UPI0009FF5972	Millisia brevis	MSTADSPHLPTAGSSRPPTAGSAGDDAASVRARIAGARAIVVKIGSSGLTSLAGGIDIDRLDRLAAAIEARMRAGTDVVVVSSGAVGAGMAPLGLKARPKDLATKQAVASVGQLALAHAWGTSFARFDRTVGQVLLTAEDIARRSQHRNAQRTFDRLRAMGAVAVVNENDTVATAELRFGDNDRLAALVAHLVGADALVLLSDIDGLYSGDPRKDPSAHLVDFVGGPEDLDGVIAGSGGALGTGGMASKLSSARLAADGGVPVLLAAATEADRALSTADVGTAFAARPQRLSARKFWVRHAADTTGALVLDDGAVRAMRKRRSLLAAGVVGSEGGFHSGDVVELRNLGGEVIARGVVAYDDEEVAGMLGRSTGDLPADMHRPVIHADDLVLIG	NDTVATAELRFGDND
A0A2G5P5K8	Mycolicibacterium brumae	MTDSAHRAAIRSARRVVVKIGTTALTTPSGEFDPDRLQRLADAIEARMKAGSDVVVVSSGAIAAGMAPLGLTRRPKDLATKQAAASVGQVALINSWNTAFARYERTVGQVLLTAQDIAARSQHNNAQRTLDRLRVLHAVAIVNENDTVATNEIRFGDNDRLSALVAHLVGADALVLLSDIDGLYDGDPRKNASARFIPEVSGPEDLDGVIAGQGSHLGTGGMASKLGSALLASDAGVPVLLAAASSAEAALSDAEVGTVFAARRTRMSSRRFWLRHAAEAAGALVLDDGAVRAVLERRRSLLPAGVTSVSGQFHGGDVVELRGSDETVIARGVVGYDASELTSMVGRSTADLPPELRRAVVHADDLVAV	NDTVATNEIRFGDND
A0A1W9Z2L7	Mycolicibacterium bacteremicum	MSETRRAIRSARSVVVKIGTTALTTPTGVFDAGRLAALVQAIEGRMRAGSDVVIVSSGAIAAGIEPLGLTKRPTDLATKQAAASVGQVALVNAWSAAFAHFDRTVGQVLLTAHDIAMRVQHNNAQRTLDRLRALHAVAIVNENDTVATNEIRFGDNDRLSALVAQLVGADALVLLSDIDGLYDSDPRKGNARFIPEVAAEGDLDGVVAGRGSSLGTGGMASKLSSALLAADAGVPVLLAAAADAAAALSDASVGTVFAPRPERMSARRFWVRYAAEATGVLTLDEGAVRAVTAGRRSLLPAGITAVSGRFHGGDVVELRGPDGPAVARGVVAYDAVELAAMIGRSTPDLPPELRRPAVHADDLVAI	NDTVATNEIRFGDND
A0A0N9XI84	Mycobacteriaceae	MSAHREAIRTARRVVVKIGTTALTTPSGVFDAGRLAVLVEAIEGRMRAGSDLVIVSSGAIAAGIEPLGLSKRPTDLATKQAAASVGQVALVNAWSSAFAVYNRTVGQVLLTAHDIAMRVQHNNAQRTLDRLRALHAVAIVNENDTVATNEIRFGDNDRLSALVAQLVGADALILLSDIDGLYDSDPRKGNARFIPEVSAHGDLDGVVAGGGSHLGTGGMASKLSSALLAADAGVPVLLAAAADASAALSDASVGTVFAPRPERMSARRFWVRHAAESHGALTLDDGAVRAVVKQRRSLLPAGITEVAGQFHGGDVVDLRGLDGQTVARGVVAYEASELAAIIGRSTPDLPAELRRPAVHADDLVAL	NDTVATNEIRFGDND
A0R148	Mycobacteriaceae	MSEHREAVRTARSVVVKIGTTALTTPSGVFDANRLASLVEAIEGRMKAGSDVVIVSSGAIAAGIEPLGLSKRPTDLATKQAAASVGQVALVNAWSAAFAVYNRTVGQVLLTAHDISMRVQHNNAQRTLDRLRALHAVAIVNENDTVATNEIRFGDNDRLSALVAHLVGADALILLSDIDGLYDGDPRKATPDKPARFIPEVAAQGDLDGVVAGRGSSLGTGGMASKLSSALLAADAGVPVLLAAAADAGRALDDASVGTVFAPRPERMSARKFWMRYAAESAGALTLDDGAVRAVIKQRRSLLPAGITSVTGRFHGGDVVDLRALDGHTVARGVVAYDQAELASIIGRSTHELPVEMRRPAVHADDLVRT	NDTVATNEIRFGDND
A0A1E8Q2B4	Mycobacterium grossiae	MQRSTHREAVRTARSVVVKIGTTALTDASGAFDAGRLATLADAIESRMKAGSDVVIVSSGAIAAGMEPLGLTRRPSDLATKQAAASVGQVALVNAWSAAFGRYQRTVGQVLLTAHDISMRVQHNNAQRTLDRLRALHAVAIVNENDTVATNEIRFGDNDRLSALVAHLVGADALILLSDIDGLYDGDPRKATPEAPARFIPEVAAPDDLDGVVAGGGSRLGTGGMASKLSSALLAADAGVPVLLAAAADAPTALADASVGTVFAPRSERMSARRFWVRYAAESAGVLTLDAGAVRAVVGQRRSLLAVGITAVSGRFHGGDVVDLRGPDDETVARGVVAYEAGELAKVIGRSTADLPADMRRPAVHADDLVAI	NDTVATNEIRFGDND
A0A132PPH3	Mycobacteriaceae	MSIHRDAVRTARSVVVKIGTTALTTPSGVFDANRLASLVEAIEGRMKAGSDVVIVSSGAIAAGIEPLRLSKRPADLATKQAAASVGQVALVNAWSSAFAAYNRTVGQVLLTAHDISMRVQHNNAQRTLDRLRALHAVAIVNENDTVATNEIRFGDNDRLSALVAHLVGADALILLSDIDGLYDSDPRKGNARFIPEVAAQGDLDGVVAGRGSHLGTGGMASKLSSALLAADAGVPVLLAAAADAAAALDDASVGTVFAPRPERMSARRFWVRYAAESAGTLTLDDGAVRAVVKQRRSLLPAGITEVTGRFHGGDVVDLRALDGRTVARGVVAYEAAELAKMIGRSTSDLPAEMRRPAVHADDLVAT	NDTVATNEIRFGDND
V5XFH4	Corynebacteriales	MPSVHREAIRTARSVVVKIGTTALTTPTGVFDAGRLAVLVEAIEGRMRAGSDVVIVSSGAIAAGIEPLGLSRRPTDLATKQAAASVGQVALVNAWSTAFARFDRTVGQVLLTAHDIAMRVQHNNAQRTLDRLRALHAVAIVNENDTVATNEIRFGDNDRLSALVAQLVGADALVLLSDIDGLYDGDPRKAPADNPARFIPEVAADGDLDGVVAGRGSSLGTGGMASKLSSALLAADAGVPVLLAAAADAAAALSDASVGTVFAPRPERMSARRFWVRYAAEATGALTLDEGAVRAVITRRRSLLPAGITAVSGRFHGGDVVELRGPDGAVAGRGVVAYDAVELAAIIGRSTPDLPPELRRPAVHADDLVAV	NDTVATNEIRFGDND
A0A1X1QZ00	Mycobacterium fallax	MAESVHRAAVRTARSVVVKIGTTALTTPTGEFDTARLQRLADAIEARMAAGSDVVIVSSGAIAAGMEPLGLSKRPKDLATKQAAASVGQVALIRAWSAAFHRYGRTVGQVLLTAHDVAMRSQHNNAQRTLDRLRALHAVAIVNENDTVATNEIRFGDNDRLSALVAHLVGADALVLLSDIDGLYSGDPRKATADRPARFIPEVAGPQDLADVIAGTGSRLGTGGMVSKLSSALLAADAGVPVLLAAAAQVEAALSDASVGTVFAPRGRRMSARRFWLRYAAEAAGALTLDEGAVRAVGQRRRSLLPAGVTEAAGYFHGGDVVELRGPDGTVVGRGVVAYDAAELALMLGRSTADLPVELRRPVVHADDLVAY	NDTVATNEIRFGDND
A1UJ06	Mycobacteriaceae	MTEAATRPSVHREAVRTARSVVVKIGTTALTTPTGVFDANRLATLVEAIEKRMKAGSDVVIVSSGAIAAGIEPLRLSKRPTDLATKQAAASVGQVALINSWNTAFARYERTVGQVLLTAHDISMRVQHTNAARTLDRLRALHAVAIVNENDTVATNEIRFGDNDRLSALVAHLVGADALVLLSDIDGLYDGDPRKAGPDNPARFIAEVNGADDLDGVVAGRGSHLGTGGMASKLSSALLAADAGVPVLLAAAADAATALSDASVGTVFAPRAERMSARRFWVRYAAESTGALTLDEGAVNAVVRQRRSLLPAGITGVSGRFYGGDVVELRAPDATMVARGVVAYDATELATMLGRSTSDLPADMRRPAVHADDLVAV	NDTVATNEIRFGDND
A0A1A1XAF0	Mycobacterium	MTSPHREAVRTARSLVVKVGTTALTTPAGMFDVNRLAELAEAIEARMKAGSDVVIVSSGAIAAGLEPLGLSRRPKDLATKQAAASVGQVALVNSWSAAFARYGRTVGQVLLTAHDISMRVQHNNAQRTLDRLRSLHAVAIVNENDTVATNEIRFGDNDRLSALVAHLVGADALVLLSDIDGLYNADPRKTPGARFIPEVSGPADLDGVIAGTGSHLGTGGMASKMSSALLAADAGVPVLLAPASNAASALTDASVGTVFAARPERMSARRFWVRYAAESAGSLTLDDGAVRAVLRQRRSLLPAGITAVSGRFFGGDVVELVGPDTAVVARGVVAYDANELAAIMGRSTSELPGELRRPAVHADDLVAV	NDTVATNEIRFGDND
L0IYR9	Mycobacteriaceae	MSPHREAVRTARSIVIKVGTTALTAPSGVFDAGRLAVLADAIEGRMKAGSDVVIVSSGSIAAGIEPLRLSKRPTDLATKQAAASVGQVALVNSWSTAFARYHRTVGQVLLTAHDISRRVSHTNAQRTLDRLRALHAVAIVNENDTVATNEIRFGDNDRLSALVAHLVGADALVLLSDIDGLYDSDPRKGNARFISEVSRPDDLDGVVAGQGSHLGTGGMASKLSAALLASDAGVPVLLAAASDAATALADASVGTVFAPRAERMSARRFWVRYAAESAGALTLDDGAVRAVVRQRRSLLPAGITALSGRFYGGDVVELRSQDATMVARGVVAYDHSELATMLGRSTSELPAEMRRPAVHADDLVAV	NDTVATNEIRFGDND
A0A139V670	Mycobacteriaceae	MSDHREAIRTARSVVVKIGTTALTTPSGVFDASRLAYLVDALEGRMRSGSDVVIVSSGAIAAGIEPLGLTKRPADLATKQAAASVGQVALVNAWSAAFGRYNRTVGQVLLTAHDISMRVQHTNAQRTLDRLRALHAVAIVNENDTVATNEIRFGDNDRLSALVAHLVGADALILLSDIDGLYDSDPRKGNARFIPEVSGPDDLEGVVAGRGSKLGTGGMASKLSSALLAADAGVPVLLAAASDAAAALTDASVGTVFAPRAERMSARRFWVRYAAEAAGALTLDDGAVRAVVKQRRSLLPAGITAVSGRFYGGDVVELRSQDATMVARGVVAYDHGELATMLGRSTSELPPDMRRPAVHADDLVAV	NDTVATNEIRFGDND
A0A0I9Z9A3	Mycobacterium	MSTPRDAIRTARSLVVKVGTNALTTPSGVFDASRLAGLADAIEARMKAGTDVVIVSSGAIAAGIEPLGLSCRPKDLATKQAAASVGQVALVNSWSAAFARYGRTVGQVLLTAQDISMRAQHTNAQRTLDRLRALHAVAIVNENDTVATNEIRFGDNDRLSALVAHLVGAEALVLLSDIDGLYDSDPRKNPGARFVPEVAGPADLDGVVAGRGSSLGTGGMVSKMSSALLAADAGVPVLLAAAADAATALTDASIGTVFAARGDRMSARRFWLRYAADSAGSLTLDEGAVRAVVQQRRSLLAAGITAVSGRFYGGDVVELRGPDATMVARGVVAYDATELAAMMGRSTSELPGELRRPAVHADDLVSV	NDTVATNEIRFGDND
A0A1A0XUD9	Mycobacteriaceae	MTGAPSAHREAIRTARSVVVKIGTTALTTPTGVFDAARLAYLVEAIEGRMKAGSDVVIVSSGAIAAGIEPLRLSKRPTDLATKQAAASVGQVALINAWNTAFAAYNRTVGQVLLTAHDISMRVQHNNAQRTLDRLRALHAVAIVNENDTVATNEIRFGDNDRLSALVAQLVGADALVLLSDIDGLYDSDPRKGNARFIPEVSAEGDLDGVVAGRGSHLGTGGMASKLSSALLAADAGVPVLLAAAADAAAALRDASVGTVFAPRSERMSARRFWVRYAAESAGALTLDDGAVRAVIQQRRSLLPAGITQVSGRFHGGDVVDLRAPDGPTVARGVVAYEASELATMMGRSTRDLPVEMRRPAVHADDLVAL	NDTVATNEIRFGDND
K5BJH0	Mycobacterium hassiacum	MSAYRQAIRTARSVVVKIGTAALTTPKGVFDTNRLAELAEAIERRMRAGSDVVIVSSGAIAAGIEPLKLSKRPTDLATKQAAASVGQVALINAWSTAFARYNRTVGQVLLTAHDISMRVQHTNAQRTLDRLRALHAVAIVNENDTVATNEIRFGDNDRLSALVAHLVGADALILLSDIDGLYDGDPRKAPKDKPARFIPEVRGPEDLDGVIAGRGSRLGTGGMISKLSSALLAADAGVPVLLAAASDAATALTDASVGTVFAPRPKRMSARKFWVRYAAEASGVLTLDEGAVRAVVHQRRSLLPAGITAVSGRFYGGDVVELRGPDGTMVARGVVAYDHTELSTMLGRSTSELPAELRRAVVHADDLVPAIPRRTRAARAAQ	NDTVATNEIRFGDND
A0A1E3TL11	Mycobacterium	MMTSTREAIRAARRVVVKVGTTALTTSTGMFDAGRLAGLAEAIEARMKAGSDVVIVSSGAIAAGLEPLGLTRRPRDLATKQAAASVGQVALVNSWSAAFARYQRTVGQVLLSAHDIAMRVQHTNAQRTLDRLRALHAVAIVNENDTVATNEIRFGDNDRLSALVAHLVGADALVLLSDIDGLYDSDPRKGPANFIPEVTGPADLDGVVAGQSGHLGTGGMASKVSAAMLAADAGVPVLLAAAADAATALTDAAVGTVFAARPTRMSARRFWVRYAAESTGSLTLDDGAVRAVLRQRRSLLPAGITAVSGRFHGGDVVDICAPDTTVVARGVVAYDAAELTTMLGRSTSDLPPELRRPAVHADDLVAV	NDTVATNEIRFGDND
F5YY89	Mycolicibacter	MTSTARAAIRTARSVVVKIGTTALTADNGMFDPDRLAGLAEAIESRMKAGSDVVIVSSGAIAAGLEPLGLAKRPTDLATKQAAASVGQVALVNAWSAAFGRFGRTVGQVLLTAQDVSMRVSHTNAQRTLDRLRALHAVAIVNENDTVATNEIRFGDNDRLSALVAHLVGADALVLLSDIDGLYDADPRKGPARLVPEVSGPQDLTGVVAGEGSQLGTGGMVSKLSAALLAADAGVPVLLAAAADAAAALSHASVGTVFAARPQRLSARRFWVRHAADAAGTLTLDAGAVEAVLQRRRSLLAAGITGLSGRFHGGDVVDLCGPDASVVARGVVGYDATELAAMIGHSTAELAPDARRPVVHADDLVAV	NDTVATNEIRFGDND
G7H564	Gordonia araii	MSAPSALSSPTRDAIAGARSVVVKIGSAALTDLDDGLDTARLDKLADALEHRMRSGSDVIVVSSGAIGAGLAPLRLRKRPADLATKQAAASVGQLALAHAWGTSFARYDRVVGQVLLTAHDISRRSHHANAQRTLDRLRSLGAVAVVNENDTVATNEIRFGDNDRLAALVAHLAGAEALVLLSDIDGLYDGDPRKRPAHDPARFIPEVAGPDDLDGVIAGSGGSLGTGGMASKLAAARLAADGGVPVLLAAAADADVALRDASVGTVFAPRAERMSARRFWVRHAAETHGRVVLDDGAVAAVRRRRSLLPAGVLEAHGGFSAGDVVELVDQHGEPCARGVAGYSAEEVVQMLGRRTSTLPAQLQGPLVHADDLALL	NDTVATNEIRFGDND
A0A1X1UJ59	Mycobacterium fragae	MTSTREAIRTARSVVVKVGTTALTNSSGMFDASRLAGLADAIEARMKAGSDVVIVSSGAIAAGIEPLGLTRRPADLATKQAAASVGQVALVNSWSAAFARYQRAVGQVLLTAQDISMRVQHTNAQRTLDRLRALHAVAIVNENDTVATNEIRFGDNDRLSALVAHLVGADALVLLSDIDGLYDSDPRKAPESRFIPEVSGPSDLVGVVAGHSSHLGTGGMASKVSSALLAADAGVPVLLAAAADAATALADASVGTAFAARRQRMSARRFWVRYAAESAGSLTLDEGAVRAVVEQRRSLLPAGITALSGRFHGGDVVNLCGPDATVVARGVVAYDAAELATMLGRSTTDLPPELRRPAVHADDLVAV	NDTVATNEIRFGDND
A0A1A0M2Q7	Mycobacterium	MNSPHREAIRTARSVVVKVGTTALTTPNGMFDARRLAGLADAIEGRMKAGSDVVIVSSGAIAAGIEPLGLSKRPNDLATKQAAASVGQVALVNAWSTAFARYGRTVGQVLLTAHDISMRVQHNNAQRTLDRLRALHAVAIVNENDTVATNEIRFGDNDRLSALVAHLVGADALVLLSDIDGLYGSDPRKYKEARFIAEVGGPADLDGVVAGQSSHLGTGGMASKVSSALLAADAGVPVLLAAAADAATALADASVGTVFAARSDRMSARRFWVRYAADAAGWLRLDAGAVRAVVGQRRSLLPAGITGVSGGFSAGDVVELRGPDEAMIARGVVAYDAMELASMIGRSTSELPGELRRPAVHADDLVAV	NDTVATNEIRFGDND
A0A1A3Q458	Mycobacterium sp.	MVNSLAREAVRTARSVVVKVGTTALTTPTGMFDASRLAGLVDAIEARMKAGSDVVIVSSGAIAAGIEPLGLSKRPTDLATKQAAASVGQVALVNAWSAAFARYQRSVGQVLLTAHDVSMRVQHNNAQRTLDRLRALHAVAIVNENDTVATNEIRFGDNDRLSALVAHLVGADALILLSDIDGLYNSDPRKSDESHFIPEVSGPGDLDGVIAGQGSHLGTGGMASKLSSAMLAADAGVPVLLAAAANAEAALADASVGTVFAARPNRMSARRFWVRYAAESAGVLTLDQGAVNAVLGQRRSLLPAGITALAGRFHGGDVVDLNGPDAALVARGVVAYDAAELATMIGRSTSELPVELRRPAVHADDLVAV	NDTVATNEIRFGDND
A0A0U0XGZ3	Mycobacteriaceae	MNPGAQAREAIRSARTVVVKVGTAALTDETGTFSADRMEYLVEVIEGRMKAGSDVVIVSSGAIAAGMVPLGLTKRPTDLATKQAAASAGQVALIGAWSAAFARYERTVGQVLLTAHDISMRVHHTNAQRTLDRLTALHAVAIVNENDTVATNEIRFGDNDRLSALVAHLVGADALVLLSDIDGLYDSDPRKGNARFISEVSGPEDLADVIAGPGGSRGTGGMASKLSSALLASDAGVPVLLASATEAAAALGDGSCGTVFAARPQRMSARKFWVRYAAEATGSLTLDAGAVRAVVASRRSLLPAGITGVSGRFHGGDVVELRDADGTMVGRGVVAYDVAELATMLGRSTNELPEDLRRPAVHADDLVT	NDTVATNEIRFGDND
A0A1H0C4J4	Allokutzneria	MNSSVPHAASAGASTSAGALSPARTAIAEARRVVVKVGSSSLTTAEGGLDASRLDALVDALAARCGAGSQVVLVSSGAIAAGLAPLGLAKRPRDLATQQAAASVGQLQLAHAYAASFARHSLTVGQVLLTADDVVRRAHYRNAQRTFSRLLALGVVPVVNENDTVATDEIRFGDNDRLAALVAHLVGADALVLLSDVDGLYDGDPRLPGSSLIPEVLGQSDVDGVDVAAVGSGLGTGGMASKLAAARLAAAAGIPVLLTAATAAAPALASAAVGTVFAATGPRMSARRFWLAHAADAVGRLHLDDGAVAAVVGRRRSLLAAGITAVDGDFEAGDVVELLNAAGAVVARGAVAFDAVELPALIGHSSHELPPEQRREVVHADDLVPFP	NDTVATDEIRFGDND
UPI0009DACA64	Gordonia kroppenstedtii	MTDLSAGREARTGDDAELGVVTSPFDSPTRLAIANAKSIVVKIGSSALTDLAEGLDTERLDRLAAALERRMRAGTDVIVVSSGAVGSGVAPLGLKKRPTDLATKQAAASVGQLQLAHAWSTSFGRFDRVVGLVLLTAHDIALRAHHANAQRTLDRLRSLGAVAIVNENDTVATNELRFGDNDRLAAMVAHLAGVDALVLLSDVPGLYDSDPRKSDATFIREVAASDRLDGVSATEGSHIGTGGMASKLSAARLAADSGVPVLMAAAAEVDAALGDASVGTVFEPRPKRLSARKFWLRHAAESSGRIAVDDGARAAIARSRRSLLPAGILSVEGDFASGDVVDVVDSHGGVVARGMVAYDAVELLPLRGKSTDELPQEYRRPVIHADDLVPLH	NDTVATNELRFGDND
UPI00048A6DC3	Mycobacterium sp.	MSSKHRDAIRRARSVVVKIGTTALTTPTGVFDASRLATLADAIEARMKAGSDVVIVSSGAIAAGIEPLKLTKRPTDLATKQAAASVGQVALVNAWSAAFGRYQRTVGQVLLTAHDISMRVQHTNAQRTLDRLRSLHAVAIVNENDTVATNEIRFGDNDRLSALVAHLVGADALVLLSDIDGLYDGDPRKATEAKPARFIPEVAAPDDLDGVVAGTGSRLGTGGMASKLSSALLAADAGVPVLLAAATDAAAALADASVGTVFAPRGDRMSARRFWVRYAAESAGALTLDEGAVRAVVRQRRSLLPAGIIAVDGRFHGGDVIELRGPDAGMVARGVVAYDAAELVTMIGRSTSDLPAEMRRPAVHADDLVAV	NDTVATNEIRFGDND
A0A1A2KB41	Mycobacterium	MSAARDAIRNARSLVVKIGTNALTTPSGVFDAGRLAGLADAIEARMKAGTDVVIVSSGAIAAGIEPLGLSRRPRDLATKQAAASVGQVALVNSWSAAFGRYGRTVGQVLLSAQDISMRAQHTNAQRTLDRLRALHAVAIVNENDTVATNEIRFGDNDRLSALVAHLTGAEALVLLSDIDGLYDSDPRKVKGAKFIPEVAGAADLAGVEAGPGSDLGTGGMVSKMSSALLAADAGVPVLLAAASDAAAALTDAEVGTVFAARPDRMSARRFWVRYAADAAGALTLDDGAVRAVLAQRRSLLAAGVTAVSGRFYGGDVVELRGPDGATVARGVVAYDATELATMMGRSTSELPGELRRPAVHADDLVAV	NDTVATNEIRFGDND
A0PU14	Mycobacterium	MGSPHREAIRTARSVVVKVGTTALTTPSGVFDAGRLAELADAIESRMKAGTDVVIVSSGAIAAGIEPLGLSRRPKDLATKQAAASVGQVALVNSWSAAFARYGRTVGQVLLTAHDIAMRVQHTNAQRTLDRLRALHAVGIVNENDTVATNEIRFGDNDRLSALVAHLVGADALVLLSDIDGLYDADPRKFQNARFIPEVSGPADLDGVVAGQGSHLGTGGMASKMSSALLAADAGVPVLLAPAADAAAALTDASVGTVFAARSERMSARRFWVRYAAESAGSLTLDEGAVRAVVGHRRSLLPAGITAVAGKFFGGDVVDLCGPDATMVARGVVAYDATELAAMMGRSTSELPGELRRPAVHADDLVAV	NDTVATNEIRFGDND
G8RJG7	Mycobacteriaceae	MSHRDVIRRARSVVVKVGTTALTTPSGVFDVGRLATLADAIEARMKAGSDVVIVSSGAIAAGIEPLKLSKRPADLATKQAAASVGQVALVNAWNTAFARYDRTVGQVLLTAHDISMRVQHTNAQRTLDRLRALHAVAIVNENDTVATNEIRFGDNDRLSALVAHLVGADALVLLSDIDGLYDADPRKGNARFISEVTGPADLDGVVAGRSSHLGTGGMASKLSSALLAADAGVPVLLAAASDAATALVDASVGTVFAPRPERMSARKFWVRYAAEAAGALTLDDGAVRAVVRQRRSLLPAGITAVSGRFFGGDVVELRSQDATMIARGVVAYDHAELATMLGRSTSDLPAEMRRPAVHADDLVAV	NDTVATNEIRFGDND
A0A0M4M9K3	Lawsonella clevelandensis	MPSSPTREAIRTARRVVVKIGSSSISHPDGGLDRAKLDKLATVLEERMCAGSDVFVVSSGAISAGITPLKLHKRPRDIATKQAAAAVGQVELAKAWGESFDRYGRTVAQVLLTASDLGKRDRARNAQNTLDRIRLLHGVPIINENDTVATDEIRFGDNDRLAALVAHLVSADALILLSDVDGLYDSDPRQGNATFIPEVAHPAVIDGVEAGDGGALGTGGMASKLSSALLAADAGVPVLLAASYEADAALRDASVGTVFMARPKRMTAKKFWVRYSADNAGTLIVDEGAAAAVRRRRSLLAAGVVTGEGDFHGGDVVEVRTREGELVGRGIVSYAAGEMEFMYRMSTDELPKDMHAPVIHADDLVLV	NDTVATDEIRFGDND
B2HMG0	Mycobacterium marinum	MGSPHREAIRTARSVVVKVGTTALTTPSGVFDAGRLAELADAIESRMKAGTDVVIVSSGAIAAGIEPLGLSRRPKDLATKQAAASVGQVALVNSWSAAFARYGRTVGQVLLTAHDIAMRVQHSNAQRTLDRLRALHAVGIVNENDTVATNEIRFGDNDRLSALVAHLVGADALVLLSDIDGLYDADPGKFQNARFIPEVSGPADLDGVVAGQGSHLGTGGMASKMSSALLAADAGVPVLLAPAADAAAALTDASVGTVFAARSERMSARRFWVRYAAESAGSLTLDEGAVRAVVGHRRSLLPAGITAVAGKFFGGDVVDLCGPDATMVARGVVAYDATELATMMGRSTSELPGELRRPAVHADDLVAV	NDTVATNEIRFGDND
A0A1A0TB95	Mycobacterium sp.	MSARRPGRRAGRPPTVSEHRHAIRTARSVVVKIGTTALTTPAGMFDANRLATLVEAIETRMRAGSDVVIVSSGAIAAGIEPLGLTKRPTDLATKQAAASVGQVALINSWSAAFGVYERTVGQVLLTAHDISMRVQHNNAQRTLDRLRGLRAVAIVNENDTVATHEIRFGDNDRLSALVAHLIGADALILLSDIDGLYDADPRKADARFIPEVAGPGDLDGVVAGQGSSLGTGGMASKLSSALLAADAGVPVLLAAASDAATALSEASVGTVFAPRAERMSARRFWVRYAAESAGALTLDDGAVRAVVGQRRSLLPAGITGVTGRFYGGDVVELRSADATMVARGVVAYDATELVTMLGRSTSDLPAEMRRPAVHADDLVAV	NDTVATHEIRFGDND
A0A1A3NEJ9	Mycobacterium	MVSPHREAIRTARSVVVKVGTTALTTEAGMFDAGRLAELADAIETRTQAGSDVVIVSSGAIAAGLEPLGLPRRPKDLATKQAAASVGQVALVNSWSAAFARYGRTVGQVLLTAHDISMRVQHNNAQRTLARLRALHAVAIVNENDTVATNEIRFGDNDRLSALVAHLVGADALVLLSDIDGLYDSDPRKNPSARFIPEVTGPADLAGVVAGQSSHLGTGGMASKMSSALLAADAGVPVLLAPATVAAAALTDASVGTVFAPRAERMSARRFWVRYAAESTGSLTLDEGAVRAVIGQRRSLLPAGITAVSGRFFGGDVVEICGPDAAVVARGVVAYDATELTTMVGRSTSDLPGELRRPAVHADDLVAVTAPV	NDTVATNEIRFGDND
A1TC20	Mycobacteriaceae	MSAHRDAIRTARSVVVKIGTTALTTPTGVFDTSRLQDLADAIEARMKAGSDVVIVSSGAIAAGIEPLGLTKRPTDLATKQAAASVGQVALVNTWSSAFGRYHRTVGQVLLTAHDISMRVQHTNAQRTLDRLRALHAVAIVNENDTVATNEIRFGDNDRLSALVAHLVGADALILLSDVDGLYDSDPRKGNARFIPEVDGPDDLEGVTAGRGSHLGTGGMVSKLSSALLAADAGVPVLLAAASDAAAALDGASVGTVFAPRKERMSARRFWVRYAAEASGALTLDDGAVKAVVRQRRSLLPAGITALSGRFYGGDVVELRNQDATMVARGVVAYDAAELATMLGRSTSDLPAEMRRPAVHADDLVAV	NDTVATNEIRFGDND
UPI000BFEB900	Mycobacterium sp.	MSAHREAVRTARRVVVKIGTTALTTPSGVFDVSRLQQLAEAIETRMKAGSDVVIVSSGAIAAGIEPLGLSRRPTDLATKQAAASVGQVALVNSWSAAFGRYRRTVGQVLLTAHDISMRVQHTNAQRTLDRLRALHAVAIVNENDTVATNEIRFGDNDRLSALVAHLVGADALVLLSDIDGLYDGDPRKATAGNPARFVPEVAGPEDLAGVTAGRGSHLGTGGMTSKLSSALLASDAGVPVLLAAAADVDRALTDASVGTVFAPRPHRMSARRFWVRYAAESAGSLTLDGGAVRAVVKQRRSLLPAGITALSGRFVGGDVVELHDQDSTLVARGVVAYDATELATMMGRSTSELPADMRRPAVHADDLVAV	NDTVATNEIRFGDND
A0A022LLL6	Dietzia	MTGEPELRRRIGTARRVVVKIGSSAITSFGGGIRRPQLDALADVCQARMAAGSDVFVVSSGAIGAGMSPLGMTTRPATLSAKQAAASVGQLELARAWGDSFSRYDRVVGQVLLTAGDIGRRESAANAQRTLDRLRTLGAVPVVNENDTVATNEIRFGDNDRLAALVAHLISADALVLLSDVDALYDSDPRKGDATAVTMVSGAADLDGVVAGAGGALGTGGMASKLAAARLAADAGIPVLLTAAELASEALADEPRVGTVFAPRPERMTARRFWVRHAADARGSVILDDGAVRAVTGSRRSLLLAGVTGVDGLFHFGDVIEMRDPAGQTVARGIAQYDSVEVRTRLAERASGSGTTGQGRPLVHADDLVAL	NDTVATNEIRFGDND
B8ZRN2	Mycobacterium	MSVHRDAIRAARSLVVKVGTNALTTSSGVFDSSRLARLVDAIEARMKAGTDVVIVSSGAIAAGIEPLGLSLRPKDLATKQAAASVGQVALVNSWSAAFARYGRAVGQVLLTAQDISMRVQHTNAQRTLDRLRALHAVAIVNENDTVATNEIRFGDNDRLSAVVAHLVGAEALVLLSDINGLYDSDPRKNTGARFVPEVTGSADLDGVVASRGSSLGTGGMVSKMSSALLAADAGVPVLLAAAADAATALTDASVGTVFAARPDRMSARRFWLRYAADSVGSLTLDEGAVWAVVQQRRSLLAAGITAVSGRFYGGDVVELRGPDATMVARGVVAYDATELAAMMGRSTSELPCELRRPAVHADDLVSI	NDTVATNEIRFGDND
UPI000A35DAEF	Crossiella equi	MTFPVVGQSQARSQLAAARRIVVKVGSSSLTTAEGGLDPARLDALVEALAQRRLAGSQVVLVSSGAIAAGLAPLRLRRRPRDLPSQQAAASVGQLQLAHAYTASFARFDLVVGQVLLTADDVVRRAHYRNAQRTFDRLLALGAVPVVNENDTVATDEIRFGDNDRLAALVAHLVGADALVLLSDVDGVYDRNPKEPGAVLIREVTGAADTDGVDVTAAGSGLGTGGMASKLAAARLASAAGIPVLLTSAADAAAALGNAEVGTAFAVTGPRLSARRFWLGHAAGAAGRLHLDDGAVAAVVGRRRSLLAAGITGVDGDFEAGDVVDLLDLRGHTVARGVVGYDSAELPALIGHSSHELPAEQRREVVHADDLVPL	NDTVATDEIRFGDND
A0A1Z4EKY4	Mycobacterium	MSTHRAAIRTARSLVVKVGTNALTTAAGVFDAGRLAGLADAIESRMKAGTDVVIVSSGAIAAGIEPLGLNRRPKDLATKQAAASVGQVALVNAWSAAFSRYGRTVGQVLLSAQDISMRAQHTNAQRTLDRLRALHAVAIVNENDTVATNEIRFGDNDRLSALVAHLVGAEALVLLSDIDGLYDADPRKAKGARFIPEVTGTSDLAGVVAGPGSALGTGGMASKMSSALLAADAGVPVLLAAAADAATALAEASVGTVFAARPQRMSARRFWLRHAADSAGSLTLDDGAVRAVVQQRRSLLAAGITAVSGQFHGGDVVELRGPDAVVVARGVVAYDATELAAVMGRSTSELPDELRRPAVHADDLVAV	NDTVATNEIRFGDND
A0A1A1Y136	Mycobacteriaceae	MSTHREAIRTARSVVVKIGTTALTTPSGVFDTSRLQYLADAIEARMRAGSDVVIVSSGAIAAGIEPLGLTKRPADLATKQAAASVGQVALVNSWSAAFGHYGRTVGQVLLTAHDISMRVQHNNAQRTLDRLRALHAVAIVNENDTVATNEIRFGDNDRLSALVAHLVGADALILLSDIDGLYDGDPRKATADKPARFIPEVAGPDDLADVTAGRGSSLGTGGMVSKLSSALLAADAGVPVLLAAASDAAAALADASVGTVFAPRAERMSARRFWVRYAAESSGALTLDDGAVRAVLKQRRSLLPAGITAVSGHFHGGDVVELRGADSTVVARGVAAYDAAELSTMIGRSTSDLPVELRRPAVHADDLVAL	NDTVATNEIRFGDND
A0A0H5CUS3	Alloactinosynnema	MTVQPRPLGGGTNSAAGGALRSPTRDAVTSARLVVVKVGSSSLTTAEGGLDPARLDALVDAVAARRAAGSQVVLVSSGAIAAGLAPLGIPRRPRDLATQQASASVGQLVLGHAYVASFARYSLTVGQVLLTADDVVRRSHYRNAQRTLSRLLALGVVPVVNENDTVATEEIRFGDNDRLAALVAHLIGADALVLLSDVDALYDGDPRRGAARRIDEVTGKSDMDGVDAGSVGASGLGTGGMASKLAAARLASAAGVPVLLASSAQAPQALTSATVGTAFASAGRRLSARRFWLAYAAEAAGRLTLDDGAVAAVVVRRRSLLAAGITSTTGEFDAGDVVELADPTGKVVARGVVGFDAAELPSLIGRSSHHLPDDQRREVVHADDLVPLHH	NDTVATEEIRFGDND
A0A1I6TXJ0	Saccharopolyspora flava	MSPSATRQAVAAAQRIVVKIGSSSLTTTEGGLDAERLSVLVDTVAKRVAAGGQVVLVSSGAIAAGIAPMGLRRRPKDLATQQAAASVGQLALAHAYAESFARFDLTVGQVLLTADDVVRRSNYRNAQRTLNRLLGLGVVPVVNENDTVATTEIRFGDNDRLAALVSHLVGADALILLSDVDALYDGDPRKGGAKVIREVTGAADMEGVDAGSTGASGLGTGGMASKVAAAKVACTSGIPVLLTSSANAASALGPADVGTAFAATGNRLSARRFWLAHAAGANGRLWLDDGAVAAVVKRRRSLLAAGITAVEGAFDSGDVVELLNPTGTVVARGVVAYDAEELPTLIGRSTHELPAEQRREVVHADDLVALR	NDTVATTEIRFGDND
A0A1A2EAJ0	Mycobacterium sinense	MTGGGAREAIRRARRVVVKIGTTALTAENGMFDAARLAGLAEVIEARMKSGSDVVIVSSGAIAAGLEPLGLLKRPTDLATKQAAASVGQVALVNAWSAAFGRFGRTVGQVLLTAQDVSMRVSHTNAARTLDRLRALHAVAIVNENDTVATSEIRFGDNDRLSALVAHLVGADALVLLSDIDGLYDSDPRKGPARLVPEVSGPEDLADVVASEGSHLGTGGMVSKLSSALLAADAGVPVLLAAASAAGAALGDASVGTVFAPRAQRLSARKFWVRHAADAAGRLTLDAGAVEAVLRRRGSLLAAGITGASGRFHGGDVVDLCGPDGSVVARGVVGYDAVELTGMIGHSTAELSADARRPVVHADDLVAV	NDTVATSEIRFGDND
A0A1I3YPY7	Amycolatopsis	MSVTRKAVAGAERLVVKVGSSALTTAGSGLDVERLNALVDALAARIAQGSQLVLVSSGAIGAGLAPLALGKRPKDLATQQAAASVGQLQLAHAYAESFGRYALTVGQVLLTSDDVVRRSHYRNAQRTFSRLLALGAVPVVNENDTVATEEIRFGDNDRLAALVAHLIGADALVLLSDVDGLYDGDPRDGATRKIAEVADDSDVEGITVGMSSSGLGTGGMVSKLAAARTAAAAGIPVLLAAASEASRALSTAEVGTAFAAADSRLSARRFWLGYAAGPTGRLQLDDGAVAAVVRRRRSLLAAGITGVSGDFQAGDVVELVDPAQRVVARGVVAFDATELPELIGRSSHELPAEQRREVVHADDLVPLRR	NDTVATEEIRFGDND
A0A0P0SFB5	Pseudonocardia	MTTRAALGAARRVVVKVGSSSLTSLTGGLDPARLDALVDALMARRDTGSQVVLVSSGAIAAGLAPLQLRRRPRDLATQQAAASVGQLLLAHAYSASFARYGQGIGQVLLTADDMIRRSNYRNAQRTLERLLQLGSLPVVNENDTVATAEIRVGDNDRLAALVAHIVGADALVLLSDVDGLYDGDPRDPGAALVGEVETPSELAGISVTRPGSGLGTGGMATKVTAAAMASAAGIPVLLTSADEAAPALAAGPDGPKVGTAFRAAGTRMSARRFWLRHAADVRGALDLDDGAVEAVRARRRSLLAAGVHGVSGDFVAGDVVELLAPHGRAIARGVVSYDATELPSMIGRRTRELPPEQRRELVHADDLVTM	NDTVATAEIRVGDND
A0A1N0ITS9	Corynebacteriales	MTHSSDTVSPHREAVRTARSVVVKIGTTALTAPNGMFDAGRLATLADAIEKRMKAGSDVVIVSSGAIAAGIEPLGLSRRPTDLATKQAAASVGQVALVNSWSAAFGRYDRTVGQVLLTAHDIAQRAQHNNAQRTLDRLRALHAVAIVNENDTVATNEIRFGDNDRLSALVAQLVGADALILLSDIDGLYDSDPRKGNARFIPEVAVSGDLDGVSATGGSHLGTGGMASKLSSALLAADAGVPVLLAAAGDAAAALTDASVGTVFAARPERMSARRFWVRYAAETTGTLTLDAGAVRAVVGQRKSLLPAGITGVSGRFHGGDVVELHGPDGNAVARGVVAYEDSELAGIIGRSTTELPVELRRPAVHADDLVAI	NDTVATNEIRFGDND
A0A1Q8CQN9	Actinophytocola xanthii	MPDARSRIADARRVVVKVGSSSLTSAEGGLDPARLDALVDALATRRAAGSQVVLVSSGAIASGLAPLGLGRRPRDLATQQASASVGQLVLGHAYVSSFARYGLRVGQVLLTSDDVVRRAHYRNAQRTLSRLLALGVVPVVNENDTVATEEIRFGDNDRLAALVAYLVGADALVLLSDVDGLYDGDPRRGDARRITEVAGESDVEHVRADEPTSDLGTGGMASKLASARLASTAGVPVLIAAAEDAAQALGPAEVGTAFAASPRRLTPRRFWLAYAASPSGRLHLDDGAVAAVVTRRRSLLAAGITAVEGEFDAGDVVELVDPAARTVARGVVAYDAVELPSLIGRKTQDLPSESRREVVHADDLVPLRR	NDTVATEEIRFGDND
H8IQB9	Mycobacteriaceae	MTPQRDAIRNARSLVVKVGTNALTTEAGVFDAGRLAGLADAIETRMKAGTDVVIVSSGAIAAGIEPLGLSRRPRDLATKQAAASVGQVALVNSWSAAFARYGRTVGQVLLSAHDISMRAQHTNAQRTLDRLRALHAVAIVNENDTVATNEIRFGDNDRLSALVAHLVGAEALVLLSDIDGLYDSDPRKTEGARFIPEVSGSADLVGVIAGPGSDLGTGGMTSKLSSALLAADAGVPVLLAAASDASTALTDASVGTVFAARPARMSARRFWVRYAAEAAGALTLDEGAVRAVVGQRRSLLPAGITAVSGRFFGGDVVELRGPDAAMVARGVVAYDATELLTMMGRSTSELPGELRRPAVHADDLVAV	NDTVATNEIRFGDND
Q73XP6	Mycobacteriaceae	MTAHRDAIRTARSMVVKVGTNALTTPAGVFDAGRLAGLADAIEARMKAGTDVVIVSSGAIAAGIEPLGLSRRPRDLATKQAAASVGQVALVNSWSAAFARYGRTVGQVLLSAHDISMRAQHTNAQRTLDRLRALHAVAIVNENDTVATNEIRFGDNDRLSALVAHLVGAEALVLLSDIDGLYDSDPRKTKGAKFIPEVTGAEDLAGVVAGPGSDLGTGGMTSKMSSALLAADAGVPVLLAAAADAASALTDASVGTVFAARPVRMSARRFWVRYAAEAAGALTLDEGAVRAVVHQRRSLLPAGITAVSGRFYAGDVVELRGPDAVPVARGVVAYDTTELATMMGRSTSELPGELRRPAVHADDLVAV	NDTVATNEIRFGDND
A0A1E3SLZ4	Mycobacterium intermedium	MTSPHREAVRTARSLVVKVGTTALTTPTGMFDASRLAELADAIEARMQAGSDVVIVSSGAIAAGIEPLGLPRRPKDLATKQAAASVGQVALVNSWSAAFARYNRTVGQVLLSAHDISMRVQHTNAQRTLDRLRSLHAVAIVNENDTVATNEIRFGDNDRLSALVAHLIGADALILLSDIDGLYEADPRKNPGARFISEVSGPGDLQGVVAGQSSHLGTGGMESKVSSALLAADAGVPVLLAPAADAATALSDASVGTVFAARPERMSARRFWLRHAADAAGSLTLDAGAVRAILGHRRSLLAAGITAVSGRFYAGDVVELRGVDDVVVARGVVAYDASELVTMIGRSTSELPGELRRPAVHADDLVAVTAA	NDTVATNEIRFGDND
A0A1X1XLV8	Mycobacterium lacus	MASSHREAIRTARSLVVKVGTTALTTQSGMFDAGRLGELADAIEGRMKAGSDVVIVSSGAIAAGIEPLGLSCRPKDLATKQAAASVGQVALVNSWSAAFARYGRTVGQVLLSAHDISMRVQHTNAQRTLDRLRSLHAVAIVNENDTVATNEIRFGDNDRLSALVAHLVGADALVLLSDIDGLYDSDPRKKHAVAPRFIAEVTGPTDLDGVVAGRSSHLGTGGMASKVSSALLAADAGVPVLLAPAADAATALTDASVGTVFAARPQRMSARRFWLRYAAEAAGSLTLDAGAVRAVVRQRRSLLPAGISAVSGRFYAGDVVELRGPDAVVVARGVVAYDAAELATMMGRCTSELPGELRRPAVHADDLVAVHRTHQ	NDTVATNEIRFGDND
UPI00047C78ED	Actinokineospora inagensis	MSRTRAAVADARLVVVKVGSSSLTTAEGGLDPARLDALVDAVAARRAAGSQVVLVSSGAIAAGLAPLGLGRRPRDLATQQAAASVGQIVLGHAYVASFARYSLRVGQVLLTADDVVRRSHYHNAQRTLSRLLALGAVPVVNENDTVATEEIRFGDNDRLAALVAHLIGADALVLLSDVDALYDGDPRLGDAHPIAEVGGDSDIAGVRAGTTGASGLGTGGMASKLAAARLASAAGVPVLLAAASDAPRALGPADVGTAFATSGRRLSSRRFWLAYAADTNGTLTLDDGAVAAVVTHRRSLLAAGITTSSGDFQAGDVVELADPTGAVIARGITNFDAAELPALIGHSTHDLPTSRRREVIHADDLVPLIH	NDTVATEEIRFGDND
A0A1M5BNA3	Streptoalloteichus hindustanus	MIGGVATLAAPSATRRAVASAGRVVVKVGSSSLTTAAGGLDPARLAALVDAVAGRRSAGSQVVLVSSGAIAAGLAPLGVRRRPRDLATQQAAASVGQLQLAHAYAASFARHQLTVGQVLLTADDVWRRAHYRNAQRTFSRLLALGAVPVVNENDTVATEEIRFGDNDRLAALVAHLVGADALVLLSDVDALYDGDPRRGGARRISEVNGEADVDGVDAGAAGASGVGTGGMASKLAAARLAASAGIPVLLASAADAARALGPADVGTAFAATGSRLSARKFWLGHAAGASGRLHLDAGAVAAVVGRRRSLLAAGITGVAGDFDAGDVVELLDPAGRVVGRGVVAFDAAELPDLIGRSSHQLPAEQRREVVHADDLVPLMAR	NDTVATEEIRFGDND
W7IND0	Actinokineospora	MTVAGSPTRAAIAAARVMVVKVGSSSLTTAEGGLDPARLDALVDALAARLAAGSQVILVSSGAIAAGLAPLGIARRPRDLATQQAAASVGQILLAHAYVESFARYSLQVGQVLLTADDVVRRSHYRNAQRTLSRLLALGAVPVVNENDTVATEEIRFGDNDRLAALVAHLVGADALILLSDVDALYDGDPRLGAARRIDEVAGESDVDGVRAGSTGASGLGTGGMASKLAAARLASAAGVPVLLTSAAQAKAALGAADVGTAFAAGGRRLTSRRFWLGYAADTKGTLTLDDGAVAAVVTRRRSLLAAGITTTTGDFVAGDVLELRNTSGVTVARGITNFDSAELPALLGHSTQDLPLDQRREVVHADDLVPLI	NDTVATEEIRFGDND
A5U5D5	Mycobacterium tuberculosis	MRSPHRDAIRTARGLVVKVGTTALTTPSGMFDAGRLAGLAEAVERRMKAGSDVVIVSSGAIAAGIEPLGLSRRPKDLATKQAAASVGQVALVNSWSAAFARYGRTVGQVLLTAHDISMRVQHTNAQRTLDRLRALHAVAIVNENDTVATNEIRFGDNDRLSALVAHLVGADALVLLSDIDGLYDCDPRKTADATFIPEVSGPADLDGVVAGRSSHLGTGGMASKVAAALLAADAGVPVLLAPAADAATALADASVGTVFAARPARLSARRFWVRYAAEATGALTLDAGAVRAVVRQRRSLLAAGITAVSGRFCGGDVVELRAPDAAMVARGVVAYDASELATMVGRSTSELPGELRRPVVHADDLVAVSAKQAKQV	NDTVATNEIRFGDND
A4T2J5	Mycolicibacterium	MSVHRDAIRGARSVVVKIGTTALTTPSGVFDRGRLHYLADAIEARMKAGSDVVIVSSGAIAAGIEPLKLTKRPADLATKQAAASVGQVALVNSWSAAFGRYDRTVGQVLLTAHDISMRVQHNNAQRTLDRLRALHAVAIVNENDTVATNEIRFGDNDRLSALVAHLVGADALILLSDIDGLYDGDPRKAPEDNPARFISEVSGPDDLADVTAGRGSHLGTGGMVSKLSSALLAADAGVPVLLAAAADAASALGDASVGTVFAPRPERMSARRFWVRYAAEASGTLTLDDGAVRAVVQQRRSLLPAGISAVSGRFFGGDVVELRDQENAMVARGVVAYDKAELATMLGRSTSDLPAEMRRPAVHADDLVAV	NDTVATNEIRFGDND
A0A1H1DHJ9	Actinopolyspora	MSSGVATSAESPTRRAVSTARRVVVKVGSSSLTTAEGGLNEERLTALVATLARRVAAGSQVVLVSSGAIAAGIAPLGLERRPVDLATQQAAASVGQQALAHAYAATFARFGLTVGQVLLTADDVVRRSHYRNAHRTLQRLLNLGAIPVVNENDTVATAEIRFGDNDRLAALAAHLVGADALVLLSDVDALYDGDPRDGRASAVREVSSAEDLEEVAVGGAGSSGLGTGGMASKVQAARVACSAGVPVLLTSADLADSALGDADVGTVFATTGPRLSARRFWLAHAAGASGRLHLDEGAVSAVISRRRSLLAAGITGVEGAFAGGDVVELVGPSGRAVARGVVAYDAAELPDLIGRSSHELPVEQRREVVHADDLAPTH	NDTVATAEIRFGDND
A4F9L4	Saccharopolyspora erythraea	MIAAAQRIVVKVGSSSLTRARGGLDQARLASLVDTVARRVGAGGQVVLVSSGAIAAGITPLGLGRRPRDLASQQAAASVGQQALAHAYAESFARYALTVGQVLLTADDVVRRSHYRNAQRTLNRLLTLGAVPVVNENDTVATNEIRFGDNDRLAALVSHLVGADALVLLSDVDALYDGDPRRGGASAILEVNGVEDMLGVEAGSTGSSGLGTGGMASKVEAARVASSAGIPVLLTSAAQADRALGDADVGTAFAATGSRLSARRFWLAHAADASGRLWLDDGAVSAVVKRRRSLLAAGVTAVEGAFDGGDVVELVDPSGMVVARGVVAYDAEELPALIGRSSHQLPPEQRREVVHADDLVPLR	NDTVATNEIRFGDND
UPI00022E03EC	Saccharomonospora	MSDARSAVARAGRLVVKVGSSALTTADDGLDVHRLDALVDAVAARVSAGTELVLVSSGAIGAGLAPLTLSTRPKDLATQQAAASVGQLALAHAYAESFARYGLTVGQVLLTSNDVVRRAHYRNAERTFARLLALGAVPVVNENDTVATEEIRFGDNDRLAALVAHLTGADGLVLLSDVDALYDGDPRSGGTRRIAEVTSGSDLAGLSVGMSSSGLGTGGMMSKVAAARTAAASGIPVLIAAAGEAKRALGTAEVGTVFAPADTRLSARRFWLGYAAGARGRLHLDDGAVDAVVRNRRSLLAAGVTGMDGDFEAGDVVDLVDAGQEVVARGVVAFDVTELPDLIGRSTHELPPEYRREVVHADDLVPLRR	NDTVATEEIRFGDND
A0A073AYP4	Saccharopolyspora rectivirgula	MSVTRKTIAAAERVVVKVGSSSLTTAEGGLDYERLSGVVDSVAARIVSGGQVVLVSSGAIAAGLAPLGLQGRPKDLATKQAAASVGQLALAHAYAESFARYGVTVGQVLLTAEDVIRRGHYRNAQRTLHRLLGLGAVPVVNENDTVATTEIRFGDNDRLAALVSHLVGAEALILLSDVDALYDGDPRSGGASAIREVNGKDDMVGVELGGAGASGVGTGGMVSKVQAAKVACTSGIPVLLTSAELADRALGPADVGTAFAATGARLSARRFWLAHAAGTRGRLWLDDGAVTAVVEHRRSLLAAGITAVEGEFDSGDVVELLNPQGDVVARGVVAYDAGELPELVGRSTYELPPEQRREVVHADDLVPLR	NDTVATTEIRFGDND
A0A076MVQ5	Amycolatopsis	MSVARKAVAAAERLVVKVGSSALTTAGDGLDVTRLNALVDAIAARIAQGSQIVLVSSGAIGAGLAPLALGKRPRDLATQQAAASVGQLQLAHAYAESFGRYALTVGQVLLTSDDVVRRAHYRNAQRTFSRLLALGAVPVVNENDTVATEEIKFGDNDRLAALVAHLVGADALVLLSDVDGLYDGDPRSGSTRRIAEVTGPADLEGIAVGMSSSGLGTGGMVSKLAAARTAASAGIPVLLAAASDASRALSTAEVGTAFRAADSRLSARRFWLGYAAGTRGRLHLDDGAVAAVVRRRRSLLAAGVTGVDGDFEAGDVVELVDAAQRVVARGVVAFDAGELPELIGRSSHELPEEQRREVVHADDLVPFRR	NDTVATEEIKFGDND
A0A1A0KPM0	Mycobacterium	MSAHRDAIRTARSLVVKIGTNALTTPAGEFDASRLAGLADAIEARMKAGTDVVIVSSGAIAAGIEPLGLTRRPKDLATKQAAASVGQVALVNAWSAAFSRYGRTVGQVLLTAHDISMRAQHTNAQRTLDRLRALHAVAIVNENDTVATNEIRFGDNDRLSALVAHLVGAEALVLLSDIDGLYDTDPRKTKGARFIPEVAASSDLDGVVAGPGSALGTGGMASKMSSALLAADAGVPVLLAAASDAATALTDASSGTVFAARPARMSARRFWVRYAAESTGSLTLDAGAVNAVVRQRRSLLAAGITAVSGRFYAGDVVELRGPDAGMVARGVVAYDAAELETMMGRSTSQLAGELRRPAVHADDLVAV	NDTVATNEIRFGDND
A0A0M3U9P3	Pseudonocardia	MSTRAALGAAKRIVVKVGSSSLTSLTGGLDPARLDALVDALVGRRAAGAQVVLVSSGAIAAGLAPLQLRRRPRDLATQQAAASVGQLLLAHAYSASFARHGQGIGQVLLTADDMIRRSNYRNAQRTLERLLQLGSLPVVNENDTVATAEIRVGDNDRLAALVAHIVGADALVLLSDVDGLYDGHPRDPGTSLITEVDDPAELAGVSVTRPGSGLGTGGMATKVEAAAMASAAGIPVLLTSADRISDALVATGNGPEVGTVFRAAGTRMGARRFWLRHAADVRGALDLDDGAVEAVRRRRRSLLAAGVHGVSGDFDAGDVVELLAPGGRAIARGVVSYDATELPHMIGRRTRELPPEQRRELVHADDLVLL	NDTVATAEIRVGDND
A0A1I4YWS3	Saccharopolyspora	MSVELSATRQAVATAQRVVVKVGSSSLTTTEGGLDTARLSALVDSVARRVASGCQVVLVSSGAIAAGLAPLGLSRRPRDLATQQAAASVGQEALAHAYAESFSRYRLIVGQVLLTADDVVRRGHYRNAQRTLNRLLGLGAVPVVNENDTVATTEIRFGDNDRLAALVSHLVGADALILLSDVDALYDGDPRHGGASVIREVNGDADMAGVRAGSTGASGLGTGGMASKVGAARVACSSGIPVLLTSAAQAERALGPADVGTAFAATGSRLSARRFWLAHAAGASGRLWLDDGAVAAVVERRRSLLAAGITAVEGAFDGGDVVELVDPAGAVVARGVVAYDAAELPDLIGRSSHQLPPEQRREVVHADDLVPLR	NDTVATTEIRFGDND
A0A1G9E6K9	Actinopolyspora mzabensis	MSSGELAALSSPTRNAISAAHRVVVKIGSSSLTTAEGGLDENRLTALVETLAARMAKGSQLVLVSSGAIAAGIAPLELGKRPKDLATQQAAASVGQQALAHAYAASFARFRLTVGQVLLTADDVVRRAHYRNAHRTLHRLLNLGAVPVVNENDTVATAEIRFGDNDRLAALVSHLVGADALVLLSDVDALYDGDPRDGAAGPVREISAARDLEGITVGTSGTSGVGTGGMASKVQAARVACSAGIPVLLTSADLAGDALGSADVGTVFAATGPRLSARRFWLAHAAGAQGRLHLDEGAVDAVLRRRRSLLAAGITGVEGAFEGGDVVELAGPSGSVVARGVVCFDAAELPGLIGRSSHELPLEQRREVVHADDLAPLT	NDTVATAEIRFGDND
A0A2I7YRF9	Actinoalloteichus	MQSAARSAVAAARRLVVKVGSSSLTTAGGGLDRGRLDSLVDSVARRCESGTQLVLVSSGAIGAGLAPLALARRPKDLATQQAAASVGQLQLAHAYALSFGRYARTVGQVLLTAHDVVRRANYRNAQRTFERLLALGAVPVVNENDTVATEEIRFGDNDRLAALVAHLVGADALVLLSDVDALYDGDPRLGGARVVREVACANDIAGVRAGGVGASGLGTGGMASKLAAARLAAGAGIPVLLAGAVDAGAALTDASVGTAFAPTGARLPARRFWLGYAADPAGRLHLDSGAVAAVVESRRSLLAPGVTRAEGSFHAGDVVDLLDPTQRVVARGVVNFDASELPALIGSSSHRLPPELRREVVHADDLVPLPRL	NDTVATEEIRFGDND
A0A1H3HHF2	Amycolatopsis xylanica	MSATRQAIVEARRLVVKVGSSALTTAGDGLDVSRLDALVDALCERIARDCQVVLVSSGAIGAGLAPLSLAKRPRDLPSQQAAASVGQLALAHAYAESFGRYSLTVGQVLLTSDDVVRRAHYRNAQRTFDRLLALGAVPVVNENDTVATEEIRFGDNDRLAALVAHLIGADALVLLSDVDALYDGDPRDGATRKIAEVNGPSDVDGITVGMSSSGLGTGGMVSKLAAARTAAGAGIPVLLASAADAGKALASADVGTAFAAADSRLSARRFWLGYAADPSGVLKLDDGAVTAVVRRRRSLLAAGITGVEGDFQAGDVVDLANPAGRVVARGVAGFDAAELPELIGRSSHELPAEQRREVVHADDLVPLR	NDTVATEEIRFGDND
UPI0009F6BCA0	Mycobacterium shinjukuense	MISRHREAIRTARSLVVKVGTTALTTPSGLFDAGRLADLADAIEGRMKAGSDVVIVSSGAIAAGLEPLGLSRRPRDLATKQAAASVGQVALVNAWSAAFARYGRTVGQVLLSAHDVSMRVQHTNAQRTLDRLRALHAVAIVNENDTVATNEIRFGDNDRLSALVAHLVGADALVLLSDIDGLYQADPRKKGSVPPRFIAEVTGLADLEGVVAGRSSHLGSGGMASKVSSALLAADAGVPVLVAPAADAATALTDASVGTVFAARPQRMSARRFWVRHAAESAGSLTLDEGAVRAVVRHRRSLLPAGITAVSGKFFGGDVVELWGPDSALVARGVVAYDAAELATMIGRSTSELPGELRRPAVHADDLVAVSARWPVSGPGASSVRQPAAPTSLSSHRRP…	NDTVATNEIRFGDND
A0A099D3J5	Actinopolyspora	MSSGELAGVSSPTRKAISTARRVVVKIGSSSLTTAEGGLDDRRLAALVETVAGRMAEGGQLVLVSSGAIAAGIAPLALGGRPRDLATQQAAASVGQQALVHAYAASFARFGLTVGQVLLTADDVVRRSHYRNAHRTLHRLLNLGAVPVVNENDTVATAEIRFGDNDRLAALVAHLVGADALVLLSDVDALYDGDPRDDGASAVHEVSAAHDLEGITVGSSGSSGLGTGGMASKVQAARVACSAGIPVLLTSADLAREALGRAEVGTVFAATGPRLSARRFWLAHAAGAHGRLHLDEGAVDAVVRRRRSLLAAGITGVEGVFEGGDVVELAGPSGAVVARGVVCFDAAELPGLIGRSSHELPVEQRREVVHADDLAPLT	NDTVATAEIRFGDND
A0A1H9R155	Actinokineospora terrae	MSTRAAVAGARLVVVKVGSSSLTTAEGGLDPARLDALVDAVAARRAAGSQVVLVSSGAIAAGLAPLGLARRPRDLATQQAAASVGQIALGHAYVASFGRYSLRVGQVLLTADDIVRRSHYRNAQRTLTRLLALGAVPVVNENDTVATEEIRFGDNDRLAALVAHLIGADALVLLSDVDALYDGDPRLGAARRIAEVAGESDVEGVRAGAVGASGLGTGGMASKLAAARLAAAAGVPVLLAAASDAPQALGPADVGTAFAPTGRRLTSRRFWLAYAADATGTLTLDDGAVAAVVDRRRSLLAPGITTVKGDFQAGDVVELATLTGKVIARGITNFDAAELPALIGHPPQPLPADRRREVVHADDLVPLTRTT	NDTVATEEIRFGDND
A0A1G6VGK9	Alloactinosynnema iranicum	MSTARSATRDTVAAARLVVVKVGSSSLTTAAGGLDPARLHALVDAVAARRAAGSQVVLVSSGAIAAGILPLGITRRPRDLATQQAAASVGQIVLGHAYVASFGRYGLQVGQVLLTADDVVRRAHYRNAQRTLSRLLALGVVPVVNENDTVATEEIRFGDNDRLAALVAHLIGADALILLSDVDGLYDGDPRLGAARRIDEVADESDVEGVEAGATGASGLGTGGMASKLAAARLASAAGVPVLLAAAADAQQALHRADVGTAFATSGRRLTSRRFWLGYAADASGVLTLDDGAVTAVVDRRRSLLAAGITATKGEFQAGDVVELADTTGKVMARGITNFDAAELATMIGHSTHNLPANRRREVVHADDLVPLHRH	NDTVATEEIRFGDND
A0A0J8AGG2	Actinobacteria	MSEVRDAISKAKRVVVKVGSSSLTTAGDGLDTARLNALVDAVAGRVGRGCQVVLVSSGAIGAGLAPLSLDGRPRDLATQQAAASVGQLALAHAYAASFARYDLTVGQVLLTSNDVVRRAHYRNAERTFARLLALDAVPVVNENDTVATEEIRFGDNDRLAALVAHLVQADALILLSDVDALYDGDPRAGGTRKIGEVAGESDLDGLKVGMSSSGLGTGGMMSKVAAARTAASSGIPALIAAAAEAADALGEAEVGTVFRPAGKRLSARRFWLGYAAGTQGRLYLDDGAVAAVVRRRRSLLAAGIVGVDGDFDAGDVVDLVDPAQRVVARGVVAYDVGELPDMIGRSTHELPDDHRREVVHADDLVPLGRG	NDTVATEEIRFGDND
A0A199AQS2	Dietzia	MTTERELRRRIGAARRVVVKIGSSAITSFHGGIRRAELDALADVCQSRMTAGSDVFVVSSGAIGAGMAPLGMTTRPGTLSAKQAAASVGQLELARAWGDSFARFDRVVGQVLLTAADIGRRDSAANAQRTLDRLRTLHAVPVINENDTVATNEIRFGDNDRLAALVAHLISADALILLSDVDALYDSDPRKGGASAVTMVGGEGDLDGVIAGAGGALGTGGMASKLAAARLAADAGIPVLLTAAELAPQALATDPTVGTVFAARPERMTARRFWVRHAADARGAVLLDDGAVRAVTGSRRSLLLAGVTGVDGLFHFGDVIEMHDVDGRVVARGIAQYDSVEVRARLADRAAGGTGSGQGRPLVHADDLVPV	NDTVATNEIRFGDND
A0A1X0DNS5	Mycolicibacterium insubricum	MTESSHRAAIRTARSVVVKIGTTALTTPTGEFDVARLNDLAEAIESRMKAGSDVVIVSSGAIAAGLDPLGLSKRPRDLATKQAAASVGQVALVNSWSTAFRRYQRTVGQVLLTAHDISQRVQHTNAARTLDRLRSLHAVAIVNENDTVATNEIRFGDNDRLSALVAHLVGADALILLSDIDGLYDGDPRKATEDRPVRFIPEIAADGDLDGVVASEGSHLGTGGMTSKLSAALLAADAGVPVLLAAASDAAAALSAASVGTVFAARPARMSSRRFWLRHAAETSGALTLDAGAVRAVREHRRSLLPAGITALSGRFHGGDVVELRDPDGHLIGRGMVAYDAAELATMLGSSTADLPAELRRPAVHADDLVAV	NDTVATNEIRFGDND
UPI0004DED961	Sciscionella	MSEAREAIVAAKRIVVKVGSSSLTTARGGLDAARLDALVEPLAARANAGGEVVLVSSGAIAAGLAPLGIPRRPKDIAKQQAAASVGQLALVHAYVEAFGRNGLTVGQVLLTANDVVRRSHYRNAQRTLATLLRMGTIPVVNENDTVATEEIRFGDNDRLAALVAHLVGADALVLLSDVDALYDRNPALVGARVLTEITDPAELDGVGVETVAASGLGTGGMASKLAAARLASGAGIPVLLAGAEQAKQALDSASVGTAFAPGKTRLSARRFWLGYAADATGRLRLDTGAVTAVTRRRRSLLAAGILEVGGTFNAGDVVELLAEDGAVVARGVVAYDATELATMTGQSTGELPPEQRREVVHADDLVPLRSS	NDTVATEEIRFGDND
UPI0003804C86	Amycolatopsis nigrescens	MTGARAAIASARRLVVKVGSSALTTAGDGLDRSRLDALVDAIARRVAADTQLVLVSSGAIGTGLAPLKLGKRPRDLATQQAAASVGQLALAHAYAESFGRYSLTVGQVLLTSDDVVRRSHYRNAQRTFSRLLALGAVPVVNENDTVATEEIRFGDNDRLAALVAHLIGADALVLLSDVDALYDGDPRDGATRRITEVAGESDVDGIEVGMSSSGLGTGGMVSKLAAARTAAAAGIPVLLSAAVDAASALGAAEVGTAFAAADTRLSARRFWLGYAAGSAGRLQLDDGAVTAVVRRRRSLLAAGITGVDGDFQAGDVVDLVDPAQRVVARGVVAFDAGELPELIGRSSPDLPAEQRREVVHADDLVPFGA	NDTVATEEIRFGDND
D9V953	Actinobacteria	MSGTRQEIAEARRLVVKVGSSALTTAGSGLDVARLDALVDAIADRVARDAQIVLVSSGAIGAGLAPLKLGKRPRDLATQQAAASVGQLALAHAYAESFGRYSLTVGQVLLTSDDVVRRAHYRNAQRTFSRLLALGAVPVVNENDTVATQEIRFGDNDRLAALVAHLVGADALVLLSDVDGLYDGDPRDGATRKITEVRGESDVEGIAVGMSSSGLGTGGMVSKLSAARTAAGAGIPVLLAAAADAGDALREANVGTAFAPADTRLSARRFWLGYAADTSGRLRLDDGAVRAILRRRSLLAAGITGVDGDFEAGDVVDLVDAADVPVARGVVGFDAGELPALIGRSSHEVPVEHRREVVHADDLVPLRR	NDTVATQEIRFGDND
UPI000A4C5039	Amycolatopsis marina	MTDTREAIASARRLVVKVGSSALTTAGDGLDTARLDALVDAIADRISRNTQLVLVSSGAIGAGLAPLALAARPRDLATQQAAASVGQLALAHAYAESFGRYSLTVGQVLLTSDDVVRRAHYRNAQRTFSRLLALGAVPVVNENDTVATEEIRFGDNDRLAALVAHLIGADALVLLSDVDALYDGDPRDGATRKVAEVTGESDLDGLVVGMSSSGLGTGGMVSKVAAARTAAAAGIPVLLAAATQSAEALGVADVGTAFTPAGTRLSARRFWLGYAAGSSGRLHLDHGAVEAVLTRRRSLLAAGVTGVDGDFQAGDVVDLVDAAQRVVARGVVSFDAMELPELVGRSSHDLPAEQRREVVHADDLVPLSHIR	NDTVATEEIRFGDND
UPI00048C3D46	Thermocrispum	MTSTSPRAAVVSAQTLVVKVGSSALTTAEDGLDRSRLDALVDAVAGRIKAGTKVVLVSSGAIGAGISPLSLPSRPRDLATQQAAASVGQLALAHAYVESFGRYGLTVGQVLLTADDVVRRAHYRNAQRTFSRLLALGAVPVVNENDTVATEEIRFGDNDRLAALVAHLVRADALVLLSDVDALYDGDPRKGATRAISEVRSAKDLEGLHVGMSSSGLGTGGMKSKVAAALTAAAGGIPVLLAAAVSAERALTSADVGTAFAARKSRLPARRFWLGYAADSAGRLHLDDGAVTAVVERRRSLLAAGITGVDGGFVAGDVVDLVDPRQRVIARGVVAYDASELPRMIGRSTHELPEEQRREVVHADDLVPLAH	NDTVATEEIRFGDND
A0A0N9HV90	Pseudonocardiaceae	MTSPTREALIGASRIVVKVGSSSLTTAEGGLDPARLDALVDALAARRAAGSQVVLVSSGAIAAGLAPLGIPRRPRDLATQQAAASVGQLALAHAYAASFGRYALTVGQVLLTADDVVRRSHYRNAQRTFSKLLALDTVPVVNENDTVATEEIRFGDNDRLAALVAHLVGADGLFLLSDVDALYDGDPRRGAANKIEEVTGDSDVDGVKAGTQGASGLGTGGMASKLAAARLASSAGIPVLLAAAADVPRALTCADVGTAFAATGTRLSARRFWLGHAAGAAGRLWLDDGAVAAVVHRRRSLLSAGITAVDGEFDAGDVVELLNLSGAVVARGVVAFDAVELPALIGRSSHELPAEQRREVVHADDLVPIRTF	NDTVATEEIRFGDND
A0A1N4ZGP4	Mycobacteroides abscessus	MNPGAQAREAIRSARTVVVKVGTAALTDETGTFSADRMEYLVEVIEGRMKAGSDVVIVSSGAIAAGMVPLGLTKRPTDLATKQAAASAGQVALIGAWSAAFARYERTVGQVLLTAHDISMRVHHTNAQRTLDRLTALHAVAIVNENDTVATNEIRFGDNDRLSALVAHLVGADALVLLSDIDGLYDSDPRKGNARFISEVSGPEDLADVIAGPGGSRGTGGMASKLSSALLASDAGVPVLLASATEAAAALGDGSCGTVFAARPQRMSARKFWVRYAAEATGSLTLDAGAVRAVVASRRSLLPAGITGVSGRFHGGDVVELRDADGTMVGRGAELATMLGRSTNELPEDLRRPAVHADDLVGQVALIGAWSAAFARYERTVGQVLLTAHDISMRVHHTN…	NDTVATNEIRFGDND
A0A2N3XW38	Saccharopolyspora spinosa	MSDQLSATRKAVAAAQRVVVKVGSSSLTTTKGGLDAARLAALVDTVARRVAAGGQVVLVSSGAIAAGIAPLGLRRRPKDLATQQAAASVGQQALAHAYAESFTRYDLTVGQVLLTADDVVRRGHYRNAQRTLNRLLGLGAVPVVNENDTVATHEIRFGDNDRLAALVSHLVGADALVLLSDVDALYDGDPRRGDASAIREINGDADMEGVRAGRTGASGLGTGGMASKVEAARVACSSGIPVLLTSAALADRALGPADVGTAFAATGSRLSARRFWLAHAAGANGRLWLDDGAVAAVVKRRRSLLAAGVTAVEGAFDGGDVVELVNPVGKVVARGVVAYDATELPDLIGRSTHELPAEQRREVVHADDLVPLR	NDTVATHEIRFGDND
F4CWW4	Pseudonocardia	MTPRSVPGPRAQLAAARRLVVKVGSSSLTSLDGGIDPGRLDRLVDALAARRAAGSQVVLVSSGAIAAGLAPLRLTRRPRDLATQQAAAAVGQLLLAHAYSASFARFDLDIGQVLLTADDMIRRSHYRNAQRTLERLLGLDVLPVVNENDTVATDEIRVGDNDRLAALVAHIVGADGLVLLSDVDGLYDGDPRRPGSSLVAEVEHPADLQAVEIAKPGQGTLGRGGMATKITAAAMASAAGVPVLLTSADEVGAALDVAPDGPKVGTAFRPSGRRMSARRFWLRHAADVQGRLDLDAGAVAAVIGRRRSLLAAGIHGISGDFVSGDVVDLVGPGGTVVARGVVGYDAGELPAIIGRRTSELPPEQRREVVHADDLVPLSDPAP	NDTVATDEIRVGDND
A0A173LI54	Dietzia timorensis	MSDAASAEKQLRDRIASAKRVVIKIGSSAITSVGPGVRRDRLEFLADAAEARMAAGSDVFMVSSGAVAAGMAPLGMNVRPRDIASKQAVASVGQAELAGAWGEAFGRHDRKTGLVLLTATDIGRRDTARNAQRTLDKMRTLGIVPIINENDAIATYEFHFGDNDRLAALVAHLLSADALLLLSDVDAMYDRNPSQPGAERISYVAQHDMLTNVEAGDGGALGTGGMASKLAAAKLAADAGVPVVLTSAELADQAVSPGFTGGTVFEPRAERMSARRFWVRHVADAHGSVSLDDGAVAAITTGPRRSLLVAGVSRVQRGFFKGDVIELRDRDGVLVARGIAGYDAAELRDLLELRAAETEKGGIGRPLVHADDLVVI	NDAIATYEFHFGDND
A0A1K1RP21	Amycolatopsis	MSGTRKAIAAARRLVVKVGSSALTTAGSGLDVARLDALVDAIAERVARDTQIVLVSSGAIGAGLAPLSLGKRPRDLATQQAAASVGQLALAHAYAESFGRYSLTVGQVLLTSDDVVRRSHYRNAQRTFSRLLALGAVPVVNENDTVATEEIRFGDNDRLAALVAHLIGADALILLSDVDGLYDGDPRDGATRKLTEVLSESDVDGISVGMSSSGLGTGGMVSKLAAARTAAGAGIPVLLAAASEASAALTSASPGTAFAPADTRLSARRFWLGYAADTTGKLRLDDGAVTAVVRRRRSLLAAGITGVEGDFQAGDVVDLVDAKDRAVARGVVAFDATELPDLIGRSTHELPAEQRREVVHADDLVPLRR	NDTVATEEIRFGDND
UPI00038199BB	Actinomycetospora chiangmaiensis	MSSGVGTGARGTVQEARRLVVKVGSSSLTSVSGGLDIARLDALVDAVAARATTGTQVILVSSGAIAAGLSPLGLARRPRDLATQQAAASVGQLHLTRAYADAFARHERVVGQVLLTSHDVVRRAPYRNAQRTFERLLGLGVVPVVNENDTVATDEIRFGDNDRLAALVAHIVGADALVLLSDVDGVYDDDPRAPGAALLDEVHGMADLAAVRIAKPGASSVGTGGMASKLAAADLASGAGVPVLVAGAAHAAAALGPGDVGTVFAPTGPRLSARRFWLRHMAGSRGRLHLDDGAVRAVTSGSASTRRSLLAAGITGSDGDFEAGDVVELVGPHGETVARGVVAFDSEEMPELVGRKTRDLAPEQRREVVHADDLVPVGRRSVPAAATSAP	NDTVATDEIRFGDND
A0A2A9FIL5	Amycolatopsis sulphurea	MNGTRQAIAEARRLVVKVGSSALTTAGSGLDVARLDALVDAIADRARRGAQIVLVSSGAIGAGLAPLELGKRPRDLATQQAAASVGQLALAHAYAESFGRYALTVGQVLLTSDDVVRRSHYRNAQRTFSRLLALGAVPVVNENDTVATQEIRFGDNDRLAALVAHLIGADALVLLSDVDGLYDGDPRSGATRRIAEVHSESDVDGISVGMSSSGLGTGGMVSKLAAARTAAGAGIPVLLAAAANAADALGRAEVGTAFTPADTRLSARRFWLGYATDATGKLRLDEGAVQAILRRRSLLSAGITGLDGDFQAGDVVDLVDPADLPVARGVVAFDAAELPALIGRSSHELPVEQRREVVHADDLVPLRR	NDTVATQEIRFGDND
W5W292	Kutzneria albida	MSQARREVAGARRIVVKVGSSSLTTAQGGLDQARLSALVDALAARAGNSQVVLVSSGAIAAGLAPLGLPRRPRDLATQQAAASVGQLTLIHAYAASFAQHRLTVGQVLLTADDVVRRSHYRNAQRTFSRLLALGVVPVVNENDTVATDEIRFGDNDRLAALVAHLVAADALVLLSDVDSLYDGDPRKGGARRIAEVLSESDVDGVSAGTTGASGLGTGGMASKLAAARLAASAGIPVLLASAEHAGSALGSAEVGTAFAATGARLSARRFWLAHAADAAGRLSLDDGAVAAVVDRRRSLLAAGITGVDGNFDAGDVVDLTDLAGRVVARGVVAFDAAELPGMIGRSSKHLAPEQRREVVHADDLVPLPHRR	NDTVATDEIRFGDND
A0A1G6IB28	Prauserella marina	MVPVSETREAIAGAKRLVVKVGSSALTTAGDGLDTARLDALVDALAARVAAGTQLVLVSSGAIGAGLAPLSLGKRPKELATQQAAASVGQLALAHAYVESFGRYSLTVGQVLLTSDDVVRRAHYRNAERTFSTLLELGAVPVVNENDTVATEEIRFGDNDRLATLVAHLIGAEGLVLLSDVDALYDGDPRSGGTRRIHEVTHGSELDGLSVGMSSSGLGTGGMMSKVAAATTAAAAGIPVLIAAAAQAPTALGDAGTGTAFKPAGTRLSARRFWLGYAAGARGRLQLDDGAVTAVVRRRRSLLPAGITGVDGDFQAGDVVDLVDPGQHVVARGVVAYDVTELPGMIGRSTPDLPPEQRREVVHADDLVPLGKR	NDTVATEEIRFGDND
A0A1Q8C3E0	Actinophytocola xinjiangensis	MPDTRTRIAAAKRIVVKVGSSSLTTASGGLDPSLLDGLVDALAARRAAGSQVVLVSSGAIASGLAPLGLGRRPRDLATQQASASVGQLVLGHAYVSSFARYQLRVGQVLLTSDDVVRRAHYRNAQRTLSRLLALGVVPVVNENDTVATEEIRFGDNDRLAALVAYLVGADALVLLSDVDGLYDGDPRLGGARRIDEVAGEADVEHVRADEPATEVGTGGMASKLASARLSSTAGVPVLIAAAADAARALDTADVGTAFAASPRRLTPRRFWLAYAANPKGRLRLDDGAVAAVVGRRRSLLAAGITAVDGDFEAGDVVELTDSRATTVARGMVAYDAVELPAIIGRKTHDLAPEHRREVVHADDLVPLRQPSD	NDTVATEEIRFGDND
C6WR90	Actinosynnema	MTGSVVLSQARQAVAAAGRVVVKVGSSSLTTAEGGLDRSRLDALVDAVAARRAAGGQVVLVSSGAIAAGLAPLGITRRPRDLATQQAAASVGQLALAHAYANSFGRYDLTVGQVLLTAEDVVRRAHYRNAQRTFSRLLALGAVPVVNENDTVATAEIKFGDNDRLAALVAHLVGADALLLLSDVDSLYDGDPRLPGAQRVPEVTGPSDVDGVRAGSVGASGLGTGGMASKLAAARLAASAGIPVLLAGAADATRALSAADVGTAFTATGTRLSARRFWLGHASAATGRLFLDAGAVAAVVTRRRSLLAAGVTAVEGAFEAGDVVELVDPDGAVVARGVVAFDATELPALIGHSSGELPPEQRREVVHADDLVPLTA	NDTVATAEIKFGDND
A0A1D8BUH2	Actinoalloteichus hymeniacidonis	MTVNEPATARSETRQRVGTARRLVVKVGSSSLTTAHGGLDRARLDALVDVVADRCARGGQLVLVSSGAIAAGLAPLALARRPKDLATQQAAAGVGQLALAHAYATSFGRHQRVVGQVLLTADDVIRRAHYRNAQRTFERLLALRAVPVVNENDTVATDEIRFGDNDRLAALVAHLVGADALVLLSDVDALYDGDPRHGGATRITEVRGPEDLVQVQAGDGRVDGLGTGGMASKLAAAKLASSAGIPVLLAGADDAARALDQADVGTAFAVTGARLSARRFWLGYAAGAKGRVRLDDGAVQAVTQRRRSLLAAGILDTTSDFHAGDVVELVDRSDRVVARGVVGYDASELPELIGRSTHELPAEFRREIVHADDLVVLQ	NDTVATDEIRFGDND
A0A1M7A8F6	Pseudonocardia thermophila	MRSTREALAAARRVVVKVGSSSLTSLDGGLDPARLDGLVDALARRRAHGSQVVLVSSGAIAAGLAPLGLAKRPRDLATQQAAAAVGQLLLAHAYEVSFSRYGQTVGQVLLTADDMIRRSHYRNAQRTLERLLGLDVLPVVNENDTVATEEIRVGDNDRLAALVAHLVGADALVLLSDVAGLYDGDPRKPGSKLLTDVDAPSDLDGVEIAKPGQSSLGTGGMATKITAAGMAAAAGIPVLLAAAADVHDALDTKPEGPKVGTAFRPSGRRMGARRFWLRNAADPAGRLEIDAGAVTAVIHRRRSLLAAGIRGFDGDFVAGDVVDLVGPDGDVVARGVVSFDAEELPAIIGRRSRDLPPELRREVVHADDLVSLS	NDTVATEEIRVGDND
A0A0N0T8H0	Actinobacteria	MTTAAGGLDPARLDALVDAVAARCAAGSQVVLVSSGAIAAGLAPLKLSRRPRDLASQQAAASVGQLTLAHAYANSFGRYSLTVGQVLLTADDVVRRAHYRNAQRTFSRLLALGAVPVVNENDTVATEEIRFGDNDRLAALVAHLVGADALFLLSDVDALYSGDPRQPGAVRISEVASAADVDGVRAGTAGASGLGTGGMASKLAAARLASAAGIPVLLTGAAQAHRALTTADVGTAFAATGSRLTARRFWLGYATDANGRLHLDDGAVAAVVGRRRSLLAAGITGVDGDFEAGDVVELVSHAGEVVARGVVGYDAAELPSLIGRKSHDLPAEQRREVVHADDLVPLHR	NDTVATEEIRFGDND
R4T0Q5	Amycolatopsis	MAIADAKRVVVKVGSSALTTAGDGLDVTRLDALVDAIADRVSRGTQIVLVSSGAIGAGLAPLSLGKRPRDLATQQAAASVGQLALAHAYAESFGRFSLTVGQVLLTSDDVVRRAHYRNAQNTFTRLLALGAVPVVNENDTVATEEIRFGDNDRLAALVAHLIGADALVLLSDVDGLYDGDPRDGATRKIAEVAGESDVDGITVGMSSSGLGTGGMVSKLAAARTAAGAGIPVLLAAASEAARALTTAEVGTAFAAADSRLSARRFWLGYAAGASGKLHLDDGAVAAVVRRRRSLLAAGITGVDGDFQAGDVVDLVDLRQRTVARGVVAFDAGELPDLIGRSSHDLPAEQRREVVHADDLVPLRR	NDTVATEEIRFGDND
A0A263DAS1	Amycolatopsis sp.	MSDARTAIAAAGRIVVKVGSSALTTAGDGLDVARLDRLVDAIASRVATGSQIVLVSSGAIGAGLAPLALGARPRDLATQQAAASVGQLALAHAYAESFGRHALTVGQVLLTSDDMVRRAHYRNAQRTFSRLLALGAVPVVNENDTVATEEIRFGDNDRLAALAAHLVGADALVLLSDVDALYDGDPRDGATRRIAEVTGQSDVDGISVGMSSSGLGTGGMVSKLAAARTAAGSGIPVLLAAAADAARALGPADVGTAFAAAPARLSARRFWLGHAAGTAGRLRLDEGAVTAVMGRRRSLLAAGITGVDGEFHAGDVVDLADPAGTVVARGVVAFDSAELPALIGLSSHEVPAEQRREVVHADDLVPLH	NDTVATEEIRFGDND
A0A1I5LRE4	Saccharomonospora viridis	MSEARRAIASAKRLVVKVGSSALTTAGSGLDIDRLDALVDAIAERMARGTQIVLVSSGAIGAGMAPLSLSSRPKDLATQQAAASVGQLALAHAYANSFGRYSLTVGQVLLTSDDVVRRAHYRNAQRTFSRLLALGAVPVVNENDTVATEEIRFGDNDRLASLVAHLVAADGLVLLSDVDALYDGDPRSGGTRKITEVRSESDLEGLSVGRSSSGLGTGGMLSKVAAARTAAAAGIPVLIAAASDARHALGQAAVGTAFVQAPSRMSARRFWLGYAAGSRGRLYLDDGAVTAVVRHRRSLLAAGITGVDGDFQAGDVVDLVNHAQTVVARGVVAFDVTELPDLIGHSSHELPEEQRRAVVHADDLVPLRGRAS	NDTVATEEIRFGDND
A0A1V8ZXH8	Saccharomonospora	MSEVRRRLAGAERLVVKVGSSALTTAGSGLDVERLDSLVDAVVGRVRRGTQIVLVSSGAIGAGLAPLSISARPRDLATQQAAASVGQLALAHAYAESFGRYALTVGQVLLTSDDVVRRAHYRNAQRTFSRLLTLGAVPVVNENDTVATEEIRFGDNDRLASLVAHLIGAEGLILLSDVDALYDGDPRAGGTRRIAEVRSESDLAGLAVGRSSSGLGTGGMMSKVAAARTAAAAGIPALIASAGEAPCALGDAAVGTAFTHAATRMSARRFWLGYAAGSHGRLHLDDGAVAAVVGRRRSLLAAGVTGVDGDFQAGDVVDLVDPSQAVVARGVVAYDVTELPDLIGRSTRDLPPDQRREVVHADDLAPLPH	NDTVATEEIRFGDND
H5X4E5	Saccharomonospora marina	MTSEARRAIALARRLVVKVGSSALTTTGDGLDITRLHALVDAIADRLGRQTQIVLVSSGAIGAGLAPLSLDARPRDLATQQAAASVGQLTLAHAYAESFGRYSRTVGQVLLTSDDVVRRAHYRNAERTFSRLLSLGAVPVVNENDTVATEEIRFGDNDRLAALVAHLIGADGLVLLSDVDALYDGDPRAGGTRKIAEIRSESDLDGLAVGMSSSGLGTGGMMSKVAAARTAAAAGIPVLIAAAAEAERALRDADVGTAFQQAGARLSARRFWLGYAAGSRGRLHLDDGAVAAVVRNRRSLLAAGVTGVDGDFQAGDVVDLVDAAQEVVARGVVAFDVTELPDLIGRSTHELPPDQRREVVHADDLVPLRGR	NDTVATEEIRFGDND
A0A286EUW8	Frankiales	MSREGIAAAARSVVKVGSSSLTSAGRLEPSRLDALVDALAARRASGQQVVLVSSGAIAAGIAPLGLRSRPRDLATQQAAASVGQLLLVERYAASFARHGLQVGQVLLTADDLHRRGHYRNASRTLERLLALGVIPIVNENDTVATHEIRFGDNDRLAALVAHLVHADALVLLSDVDGLYTGDPRRPDSKLINDVFGPQDLREVSIGGTGSSVGTGGMTTKIEAAAIATGSGIAVLLAGASYVSSALRGEGGTLFHPVSDHTTSRLFWLQHASTPRGTLVIDDGAVTALTSKGASLLAAGIVDVQGEFESGDAVEIVGVSSQVVARGLVSFDSADLPGMLGRRTNDLPAEFRREVVHRDDLVLL	NDTVATHEIRFGDND
UPI0005677F6F	Pseudonocardia autotrophica	MTDTRRLLGDARRVVVKVGSSSLTSLAGGLDPARLHRLVDALAARRAAGSQVVLVSSGAIAAGLAPLGLARRPRDLATQQAAASVGQLLLAHAYSASFLRHDQRIGQVLLTADDMIRRSHYRNAQRTLERLLGLDVIPVVNENDTVATDEIRVGDNDRLAALVAHIVGADALVLLSDVDGLYDGDPRRPGSTLLAEVDAPSDLEAVTVAKPGQGSLGTGGMATKITAAAMASASGIPVLLAAADEVADALDTGGPKVGTAFRASGRRMSARLFWMKHAADVRGRLDLDAGAVTAVVERRRSLLAPGVHGIDGDFVSGDVVDLVGPYGAVVARGVVNYDAAELPGIIGRRSTDLPRHYRREIVHADDLVIL	NDTVATDEIRVGDND
A0A1Q4DZ07	Pseudonocardia sp.	MDARLQLAAARRVVVKVGSSSLTSLDGGLDPVRLDALVDALAKRRAAGSQVVLVSSGAIAAGLAPLGLTKRPRDLATQQAAASVGQLQLAQAYGASFGRHGQAIGQVLLTADDMIRRAHYRNAQRTLERLLGLGVLPVVNENDTVATDEIRVGDNDRLAALVAHIVGADGLVLLSDVDGLYDGDPRKPGSRLLRDVDAPSDLDAVQIARPGQGSLGTGGMATKITAAAMATAAGIPVLLAAAADIDGALDTSADGPAVGTAFRTSGRRMSARRFWLRHAADVRGRLDLDAGAVAAVIERRRSLLAAGIHGISGEFVAGDVVDLVGPHGVVVARGVVGFDAAELPGLIGRRSRDLPTEHRREVVHADDLVAL	NDTVATDEIRVGDND
A0A221W084	Pseudonocardiaceae	MSGGAEERSETRRRVGAARRLVVKVGSSSLTTAAGGLDTARLDAVVDAVAERCARGGQLVLVSSGAIAAGLAPLALARRPKDLATQQAAAGVGQLALAHAYATSFGRHQRVVGQVLLTADDVVRRSHYRNAQRTFERLLALGVVPVVNENDTVATDEIRFGDNDRLAALAAHLVGADALVLLSDVDALYDGDPRRGGARRITEVAGAADLNEVRAGAGRVDGLGTGGMASKLAAARLASSAGIPVLLAGADAAVRALGPADVGTAFAVTGPRLSARRFWLGHAASATGRLRLDDGAVEAVTQRRRSLLAAGITGTTDEFHAGDVVELVDATERVVARGVVAYDAAELPELIGRSSRDLPAEFRREVVHADDLVVVH	NDTVATDEIRFGDND
C8XF19	Nakamurella multipartita	MTRSALSAPRLAVGRARTVVVKVGSSSLTTSAGGLDPARLDTLVDAVAGRVAAGSQVVLVSSGAIAAGLSPLGLPKRPRDLATQQAAASVGQQLLAHRYASSFARYRLTVGQVLLTSDDVVRRAHYRNAQRTFGKLLAFGVVPVVNENDTVATAEIKFGDNDRLAALVAHLVGAQALILLSDVDALYDGDPRLPGSSPVFEVPDASVLAGVGIAASSSDVGTGGMASKLTSALTATGAGIPVLLASAADAGAALATSPPDDDTCGPTVGTAFAPATRRTSARLFWLRHAATSSGSIGLDHGAVTAVLGRRKSLLPAGITHFFGDFESGDVVDLLAPTGEIVARGFVGHDAGELPGIIGRSLPELPEQLRHPVVHADDLVAVPTANGLGSVGTGSRVESA…	NDTVATAEIKFGDND
A0A238XKE2	Haloechinothrix alba	MTASRVRNGIAKARRLVVKVGSSALTSTEDGIDTARLDALVDAVAARVAEDVQVVLVSSGAIGAGIAPLALGGRPEDLATQQAAASVGQLALAHAYAESFARHSLTVGQVLLTSDDVARRAHYRNAQRTFTRLLSLGAVPVVNENDTVATEEIRFGDNDRLAALVAHLIGAEALVLLSDVDALYDGDPRSGSTRRVDEVTSVTDVAELEIGRSSSGLGTGGMVSKLAAARTAAAAGIPVLLAGALDAARALERADVGTAFEAAGSRLSARRFWLGYAAGVTGRLHLDDGAVAAVVGRRRSLLAAGVTGVDGDFLAGDVVELVDPAQGVVARGVVAFDAGELPAMLGRTSDELPEHLRREVVHADDLVPITRSIHDVT	NDTVATEEIRFGDND
UPI0004C34024	Marmoricola aequoreus	MTRPQVRTAQRVVVKVGSSSLTTAAGGIDPARVAGLVDDLAGVRERGADLVLVSSGAIAAGLAPLRFRTRPRDLARQQAAASVGQGLLVHRYTEEFARHDLVTGQVLLTADDVTRRSHYRNAQRTFDKLLELGAVPIVNENDTVATTEIRFGDNDRLAALVAHLVHADLLVLLSDVDALYDAPPGQPGASPVAEVADVRRLTGVRIGRTGTAGIGTGGMETKIDAARIASGAGVPVVLTDMKRAGAALRGDEVGTLFHPTGRRRPSRLLWLAHATDPRGRLVIDAGAVRAVTERRASLLPAGITEVVGGFSAGEPVELAGPDGVVVARGLVNYDAEELPGLLGRSTRDLARELGAAYEREVVHRDDLVVLDDDEQGPE	NDTVATTEIRFGDND
UPI0003744C1D	Actinokineospora enzanensis	MTTRATVAAARLLVVKVGSSSLTTAAGGLDPARLDALVDAVATRRAAGTQVVLVSSGAIAAGLAPLGLARRPRDLATQQAAASVGQLALGHAYVSSFGRHSLRVGQVLLTADDVVRRSHYRNAQRTLTRLLALGAVPVVNENDTVATDEIRFGDNDRLAALVAHLIGADALILLSDVDSLYDGDPRLGDARRIAEVASPADLTEVRAGATGASGLGTGGMASKLAAARLASAAGVPVLLAAASDALRALDTADVGTAFAASGRRLTSRRFWLAYAADANGTLTLDNGAVTAVVDRRRSLLAAGITATKGEFVAGDVVELADLTGRVIARGVTNFDATELPALIGHSTHDLPADRRREVVHADDLVPLRQA	NDTVATDEIRFGDND
D6Y4I4	Thermobispora bispora	MADRSRIGTAQRLVVKVGSSSLTTDQGTIDVDRIDALVDVLARRRLDGTQIVLVSSGAIAAGLGPLGLKDRPKDLALQQAAASVGQGLLVARYTSSFARYGLRVGQVLLTAFDMMRRSHHRNAQRTLTKLLELGIVPIVNENDTVATDEIRFGDNDRLAALVAHLVHADGMVLLSDVDALYDGDPRRPGARRITEVRGPEDLKGVELGTSGRVGTGGMITKVQAARIATGAGVPVVLTAAAYAAQALAGAEVGTFFHPSGRRPGTRLLWLAHATTGRGRLYLDDGAVAAVVLRRKSLLPAGVVKVEGDFAAGDPVDLCDLSGTRVARGLVNYDAAEIPELLGRSTRELARALGPEYQRELIHRDDIVILDPHDE	NDTVATDEIRFGDND
UPI00041B0F5C	Pseudonocardia asaccharolytica	MSARARIAAARRLVVKVGSSSLTSLDGGLDGERLDRLVDTIAARRATGTQVVLVSSGAIAAGLAPLGLSRRPRDLATQQAAAGVGQLLLAHAYAASFARYGQTVGQVLLTADDMIRRAHYRNAQRTLERLLGLDALPVVNENDTVATDEIRVGDNDRLAALVAHLLGADGLILLSDVEGLYDGDPRRAGSRLIAEVDAPADLEAVEIARPGAASLGRGGMATKITAAAMASASGIPVLLVSAEEAAAALDTAVDGPKPGTAFRPSGRRMSARRFWLRHAADVRGRLDIDAGAVAAVIDRRRSLLAAGIHGISGDFVAGDVVDLVGPYGAVVARGVVGYDAAELPALIGKRSHELPPEQRREVVHADDLVPFASDRR	NDTVATDEIRVGDND
UPI00040CE73B	Pseudonocardia spinosispora	MSTTASPVALGTRQQIAAASRVVVKVGSSSLTSLNGGLDHSRLDRLVNALAARRSAGSQVVLVSSGAIAAGLAPLGLRRRPRDLATQQAAASVGQVQLAHAYAASFARHTVTIGQVLLTADDVIRRAHYRNAQRTLGRLLALGTLPVINENDAVATDEIRVGDNDRLAALVAHLVGADALVLLSDVDGLYDGDPRTPGATLLAQVDDLAALEAVDVDTPGASGLGRGGMATKIDAARMAASAGIPVLLAAADDAASALDNTAAGPTVGTAFRGEGQRLSARRFWLRHAADVRGRLDLDEGAVAAVLNRRRSLLAAGVHGVSGEFVAGDVVDLVGPYGVVVARGVVAFDASELPALIGRRTRDLPPEFRRELVHADDLVPLRG	NDAVATDEIRVGDND
UPI000774944B	Streptosporangiaceae	MSREQVGTAARLVVKVGSSSLTTPQGTIDVDRVDALVDVLAARRLAGGQIVLVSSGAIAAGLGPLGLRSRPKDLATQQAAASVGQGVLVARYTSSFARYGLRVGQVLLTADDMMRRSHYRNARRTLARLLELGIVPVVNENDTVATDEIRFGDNDRLAALVAHVTYADAMVLLSDVDALYDGDPRRDGARRITEVRGPEDLEGVELGTSGRVGTGGMVTKVQAARIATGAGVPVVLTAAAHAAHALAGDDVGTYFHPVGRHPGTRLLWLAHAATGQGRLHLDEGAVEAVVGRRKSLLPAGVVKVEGDFSAGDPVDLCGPAGVVVARGLVNYDASEIPELLGRSTRELARALGPEYERELIHRDDIVILGHHH	NDTVATDEIRFGDND
A0A1H1I4Z0	Thermostaphylospora chromogena	MPADREAIRTASRIVVKVGSSSLTTPHGTIDVDRVDALVDVLAARHASGTQIVLVSSGAIAAGLGPLGLTSRPRDLATQQAAASVGQGVLVARYTSSFARYGVRVGQVLLTADDMMRRSQHRNAQRTLNRLLELGVMPVVNENDTVATDEIRFGDNDRLAALVSHLIRAEALVLLSDVDALYDGDPRKPGARRIAEVHGPEDLAGVELGGSGRVGTGGMVTKVQAARIATGAGVPVVLTAAAHAAQALNGADIGTYFHPDGRHPGTRLLWLAHATTGRGRLHLDSGAVEAVVGRRMSLLPAGVTAVEGDFAAGDPVDLCGPRGRVVARGLVNFDAGEIPELLGRSTKELASTLGPEYERELIHRDDIVILEPYN	NDTVATDEIRFGDND
A0A1G7WAP6	Pseudonocardia oroxyli	MSDTRAAIAGARRVVVKVGSSSLSSLAGGLDLARLHRLVDALAARRTSGSQVVLVSSGAIAAGLAPLGLARRPRDLATQQAAASVGQLLLAHAYSASFLRHDQRIGQVLLTADDMIRRSHYKNAQRTLERLLGLDVLPVVNENDTVATDEIRVGDNDRLAALVAHIVGADALVLLSDVDGLYDGDPRRPGSTLVPEVAAPEDLAAVTVAKPGQGSLGTGGMATKITAAAMATASGIPVLLAAAEDVADALDPNGPKVGTAFRPSGRRMSARRFWMKHAADVRGSLDLDAGAVAAVVDRHRSLLAPGVHGVQGDFVSGDVVDLLGPGGVVVARGVVNYDAAELPGIIGKRSEDLPRAYRREIVHADDLVIV	NDTVATDEIRVGDND
A0A1G7LI96	Blastococcus	MTARPEIADARRVVVKVGSSSLTTLPGGLDTERLTALVDVLGTARTAGREVVLVSSGAIAAGLAPLGLAGRPRDLATAQAAASVGQLRLVQTYADAFARHGVTVGQVLLTADDLTRRGHYRNAHRTVERLLTLGALPIVNENDTVATEEIRFGDNDRLAALVAHVAQADALVLLSDVDGVYDGDPRSGPASLVDTVREPGDLAAVTLGSASRNGVGTGGMATKVEAAFIAAHAGVPVVVTSTAQAAAALAGEQVGTLFQPMGRRPSARQFWLRYASRPRGRLTLDDGAVEAVRDRHASLLAAGITAVSGEFVADDPVELVGLDGTVVARGLVAYDATELPRLLGHKTGDLPPEYRREVVHRDEMVLVRRRP	NDTVATEEIRFGDND
A0A1Q3Q9I8	Actinobacteria bacterium	MDTRVAIGAARTIVVKVGSSSLTTAAGGLDAARLDALVDALAARAETGSNVVLVSSGAIAAGLAPLGLRRRPRDLPTQQAAASVGQQQLAARYADSFSRHGLKVGQVLLTTDDVVRRAHYRNAQRTFARLLHFGVVPVVNENDTVATTEIRFGDNDRLAALVAHLVGADALVLLSDVDALYTGDPRLPDSTAIAEITDPAQLTGIAMDSGSELGTGGMVSKVTAAMIATGAGIPVLLADAAQATTALAGGPGPQNGLQPGPQIGTVFAPALRRTSARLFWLRHAASSSGALALDAGAVAAVTARRKSLLPAGITAVRGDFESGDVVDLLGPEGAVVARGIVGHDAAELPAIIGRHLADLPMEQRREVVHADDLVVVRHPARRGKAPA	NDTVATTEIRFGDND
A0A263DP44	Pseudonocardia sp.	MTPRAQLGAARRIVVKVGSSSLTSLNGGLDPLRLQALVDALAARRTAGSQVVLVSSGAIAAGLAPLGLTRRPRDLATQQAAAAVGQLQLAQAYAAAFGRHELPIGQVLLTADDMIRRAHYRNAQRTLERLLGLGVLPVVNENDTVATDEIRVGDNDRLAALVAHLIGADGLVLLSDVDGLYDGDPRLPTSHLLPEVEAPADLEAVQVARARADALGTGGMATKITAAAMAAAAGIPVLLAAAEDVSSALDAAEPGPKVGTAFRPSGRRMSARRFWLRHAADVRGTLDLDAGAVAAVIERRRSLLAAGIHGVSGEFVAGDVVDLVGPHGAVVARGVVAFDAAELPSLIGRRSRDLAPEQRREVVHADDLVPMRGA	NDTVATDEIRVGDND
D2BCC6	Streptosporangiaceae	MDSVRDRIRTASRLVVKVGSSSLTTAQGMIDVDRVDALVDVLAARRGTGTQIVLVSSGAIAAGLGPLGLSSRPRDLATQQAAASVGQGVLVARYTSSFARYGLRVGQVLLTADDMMRRSHHVNAQRTLGRLLELGIVPVVNENDTVATDEIRFGDNDRLAALVAHLTRADALVLLSDVDALYDGDPRRPGARRLGDVRGPEDLVGVELGKGGAVGTGGMVTKVQAARIATGAGVPVVLTAAAHAAQALAGVDIGTCFHPDGRHPGTRLLWLAHATTGRGRLHLDPGAVEAVVGRRKSLLPAGVTAVEGDFAAGDPVDLCGPLGRVVARGLVNFDAVEIPGLLGRSTRELATSLGPEYERELIHRDDIVILESHH	NDTVATDEIRFGDND
A0A1I5USR7	Yuhushiella deserti	MAEAAVGARRDARAAIAAAGRLVVKVGSSALTSTGDGLDGDRLDALVDAVAGRVRRGTQIVLVSSGAIGAGLAPLSLRARPRDLATQQAAASIGQLALAHAYAESFNRYRLTVGQVLLTSDDVVRRTHYRNAERTFARLLALGAVPVVNENDTVATEEIRFGDNDRLAALVAHLVGAEGLVLLSDVDALYDGDPRRGATHKVTEVTGEADLDGLEVGMSSSGLGTGGMVSKLAAARTAAAAGIPVLLAAATEAARALGPADVGTAFRPAGSRLSARRFWLGYAAGVSGRLHLDDGAVQAVVHRRRSLLAAGITGVDGDFQAGDVVDLVDSAQRVVARGVVAFDVAELPDLIGRSSHELPEEQRREVVHADDLVPLRRH	NDTVATEEIRFGDND
UPI00082C553A	Actinomadura kijaniata	MAKARRIVVKAGSSSLTTSEGTIDADRIDALVDVLAARRAAGTEVVFVSSGAIAAGLGPLGLSRRPRDLATQQAAASVGQGRLVARYTSSFARYGLTVGQVLLTADDMMRRSHHRNAQRAIHQLLALGIVPIVNENDTVATDEIRFGDNDRLAALVAHLTRADAVVLLSDVDALYTGDPRRPGARRIDEVHGPEDLAGIQLGGSGRVGTGGMVTKVEAARIAGVPVVLTNAAQAASALAGEPVGTYFHPQGTRRSTRHLWLAHATTGQGRVVLDAGAVEAVVRRGKSLLPAGVTGVEGEFAAGDPVDLCDPAGTVVARGLVNYDAGEIPDLMGRSTRWLARELGPEYEREIIHRDDLVILEGGGPHE	NDTVATDEIRFGDND
W2EK32	Microbispora	MSGRDRIRAAARLVVKVGSSSLTTPEGMIDVDRVDALVDVLAARRREGTQIVLVSSGAIAAGLGPLGLRARPKDLATQQAAASVGQGVLVARYTSSFARYGLRVGQVLLTADDMMRRSHHRNAQRTLARLLELGIVPVVNENDTVATDEIRFGDNDRLAALVAHLIHADAMVLLSDVDALYDGDPRKDGARRIAEVRGPEDLEGVELGTSGRVGTGGMVTKVQAARIATGAGVPVVLTAAAHAAQALAGSDVGTYFRPGGRHPGTRLLWLAHAATGRGRLHLDQGAVEAVVGRRKSLLPAGVVKVEGDFAAGDPVDLVGPRGVPVARGLVNYDAAEIPELLGRSTRELASTLGPEYERELIHRDDIVILEHTH	NDTVATDEIRFGDND
A0A1G8JPL1	Streptosporangiaceae	MTQVTPRDRVRTASRLVVKVGSSSLTTPNGVIDVDRVDALVDVLAARRRTGTQIVLVSSGAIAAGLGPLGLAARPRDLATQQAAASVGQGVLVARYTSSFARYGLRVGQVLLTADDMMRRSHHRNAQRTLTRLLELGIVPVVNENDTVATDEIRFGDNDRLAALVAHLTHADALVLLSDVDALYSGDPRKPESRRLAEIRGSDDLVGVELGRSGAVGTGGMITKVQAARIATGAGVPVVLTGAAHAAQALAGADIGTYFHPGGRHPGTRLLWLAHATTGRGRLHLDDGAVDAVVTRRKSLLPAGVTAVEGEFAAGDPVDLCAPVGAVVARGLVNFDAGEIPELLGRSTRELASALGPEYERELIHRDDIVILESHH	NDTVATDEIRFGDND
UPI000412C6D0	Actinomadura rifamycini	MTERAGIAKARRIVVKAGSSSLTTPQGTIDAARIDALVDVLAARRDAGAEIVFVSSGAIAAGLGPLGLTRRPSDLATQQAAASVGQGALFARYTSSFARYGVTVGQVLLTADDMMRRSHHRNAQRTLAQLLALGVLPIVNENDTVATDEIRFGDNDRLAALVAHLTRADALVLLSDVDALYTGDPRQPGARRITDVRSPADLDGVKLGGSGRVGTGGMVTKVEAARIAGIPVVLTNAASAARAVAGDPVGTLFHPADDRRRATRHLWLAHATTGQGRIVLDPGAVDAVVRRGKSLLPAGVTGVEGDFAAGDPVDLCGADGAVVARGLANYDASEIPDLMGRSTRWLARELGPEYEREIIHRDHLVVLTDR	NDTVATDEIRFGDND
A0A0N0TLP8	Saccharothrix	MTTAAGGLDRSRLDGLVDAVAARCAAGSQVVLVSSGAIAAGLAPLGVTRRPRDLATQQAAASVGQLALAHAYANSFGRFSLTVGQVLLTADDVVRRSHYRNAQRTFSRLLALGAVPVVNENDTVATEEIRFGDNDRLAALVAHLVGADALFLLSDVDALYDGDPRQPGAQRVTEVAGASDVDGVRAGSVGASGLGTGGMASKLAAARLAASAGIPVLLAGAADASRALSTADVGTAFAVTGPRLSARRFWLGHAADATGRLVLDDGAVAAVVGRRRSLLAAGITGVEGAFEAGDVVELVDLSGHVVARGVVGFDAAELPALIGRKTGELPAEQRREVVHADDLVPLRA	NDTVATEEIRFGDND
UPI0003A4A49E	Corynebacterium ihumii	MTSLREEIAATRRIVVKLGTSSLVNASGELDPAKIDRIVDAIEHRIARGSEVVVVSSGAIAAGMGPLGLKARPRDLATKQAAASVGQIHLAQVWGASFARYGRTVGQVLLTQSDAGSRERARNAQRTIDRLRQMGAVPIVNENDTVATSEMRFGDNDRLSAIVATLVSADALVLLSDVDGLYNKNPADPGAKLLDEVRSGNDLTDVEAGDGGVFGTGGMAAKVSAARLATRGGTSLLAVGITGIEGEFHAGDIVEILGPDSEAVGRGEVAYDAAELAAMCGRHSDELPTHQRRAVVHADYLSNYASRL	NDTVATSEMRFGDND
UPI00082BB729	Actinomadura macra	MEKARRIVVKAGSSSLTTPAGTIDADRIDALVDVLAARRDGGTEVVFVSSGAIAAGLGPLGLTRRPPDLATQQAAASVGQGLLFARYTSSFARYGRTVGQVLLTADDMMRRSHHRNAQRTLAQLLALGVLPIVNENDTVATDEIRFGDNDRLAALVAHLIRADALILLSDVDALYTGDPSRPGSRRVADVRGPSDLAGIELGGSGRVGTGGMVTKVEAARIAGIPVVLTNAASAARALAGDAVGTLFHPGEGRRRSTRHLWLAHATTGAGRVMLDAGAVEAVVRRGKSLLPAGVTGVDGDFAAGDPVDLCGADGEVVARGLVNYDASEIPDLMGRSTRWLARELGPEYEREIIHRDDLVVLTDGEKDE	NDTVATDEIRFGDND
A0A1I1IX45	Nocardioides terrae	MRRPVLDAKRIVVKVGSSSLTTAAGGIDPERVSALVDALGEARKRGTEVVLVSSGAIAAGLAPLGLTKRPRALAAQQAAASVGQGLLVHRYTEELARHGLTAGQVLLTVDDVTRRSHYRNALATLGKLLELGVLPIVNENDTVATSEIRFGDNDRLAALVAHLVHADLLVLLSDVDGLYDAPPTTPGARRIEEVTALSELDGVVVGKAGKAGVGTGGMVTKLDAARIAVEAGIPVVLTSAEEAAAALAGESTGTLFHATGRRQRTRLLWLAHATEPAGSVTIDAGAVRALTDRGASLLAAGVTGASGGFHAGDPVDLVGPDGAVVARGLVAYDVDEIPQLVGRSSQELEADLGAAYAREVVHRDDLVLL	NDTVATSEIRFGDND
UPI0003FEDF3B	Nakamurella lactea	MAAAAATARAAVGSAHRLVVKVGSSSLTTAAGGLDPDRLDALVDAVAARTAAGTEVVLVSSGAIAAGLAPLRLAKRPRDLATQQAAASVGQQQLAARYAISFHRHGLTVGQVLLTSDDVVRRSHYRNAQRTFDKLLSYGVVPVVNENDTVATAEIKFGDNDRLAALVAHLVRADALLLLSDVDALYTGAPSDPKSVRVSEVSDPQELSGISVVGSASTVGTGGMASKLAAAVTATAAGIPVLLAAADNAAAALIRSAAGPDIGTAFAGSGRRTGTRLLWLKYAANAIGSLTLDGGAVAAVAGRRKSLLPAGIVAVHGDFESGDVVELTDAGGTVVARGFVSYDAAELPALIGHRLSDLPAERRRPVVHADDLVTMSNGAIGLESSGAAALVAATVTEGT…	NDTVATAEIKFGDND
A0A1G7GIQ2	Blastococcus	MSARPEIGGARRVVVKVGSSSLTTLPGGLDTERLTALVDVLGAARAAGREVVLVSSGAIAAGLAPLGLQGRPRDLATAQAAASVGQLRLVQTYADAFARHGVTVGQVLLTADDLTRRGHYRNAHRTVERLLALGVLPVVNENDTVATEEIRFGDNDRLAALVAHVAQADALVLLSDVDGVYDGDPRSGPASLVDTVREPADLAAVTLGTATRNGVGTGGMATKVEAAFIAAHAGVPVVVTSTAQAAAALAGERVGTLFQPMGKRPSARQFWLRYASRPRGRLVLDDGAVEAVRERHASLLAAGITAVSGEFVADDPVELVGLDGTVVARGLVAYDASELPRLLGHKTGDLPPEYRREVVHRDEMVLVRRRT	NDTVATEEIRFGDND
A0A1G7UJF7	Klenkia	MSRAAVAGAHRVVVKVGSSSLTSLQDGLDTARLRALVDVLAGLRAAGREVVLVSSGAIGTGLAPLGITGRPRDLATAQAAASVGQLRLMAAYAEAFAEHGAAVGQVLLTADDLTRRGHYRNARQTVDRLLALGVVPVVNENDTVATEEIRFGDNDRLAALVAHLAVADALVLLSDIDAVYDGDPREGAASRIDTVADPADLASVVLGSASRNGVGTGGMATKVEAAFIAARAGVPVVVTSTAQAAAALAGEPVGTLFPAHGRRPSARQFWLRYASRPRGQVLLDAGAVAAVRERGASLLAAGITGVVGEFLADDPVELVGPDGVVVARGLVSYDARELPALLGRKTGELDPEHRREVVHRDEMVLVRTRAGA	NDTVATEEIRFGDND
UPI0003FFAB79	Actinospica robiniae	MSTLQQVVAARRIVIKVGSSSLTTTAGGLDGSRVDALVDALAETVPGAEIVLVSSGAIAAGLAPLGLTRRPKDLATQQAAASVGQGLLIARYTQSFARHGRRVGQVLLTADDVTRRSHYRNAVSTFNKLLELGVVPIVNENDTVATQEIRFGDNDRLAALVAHLVDADLLLLLSDVDALYDGDPSLPGTSPIREVRGPQDLAGVAIGSVGKAGVGTGGMVTKVDAARIATGAGIPVILTTAAYAARALRGEAVGTVFHRTGERGGARRLWLAHATTARGVLTLDQGAVAAVTERGSSLLPAGITEVSGNFTAGEPVDLRGPDGRLIGRGLVNFDAAELPALLGRSTRELAAELGPHYEREVVHRDDLVAFH	NDTVATQEIRFGDND
UPI00082B1670	Actinomadura hibisca	MSTRKAIAEARRIVVKAGSSSLTTPQGTIDGDRIDALVDVLAARRAAGGEVVFVSSGAIAAGLGPLGLTRRPPDLATQQAAASVGQGLLVARYTSSFARYGLAVGQVLLTADDMMRRSHHRNAQRTLSKLLDLAMVPIVNENDTVATDEIRFGDNDRLAALVAHLTRADALVLLSDVDALYTGDPREPGARRIDQVHGPGDLAGVELGASGRVGTGGMITKVEAARIAGVPVVLTNAAQAAQALAGEPVGTYFHPQGARRSTRHLWLAHATTGHGRVVLDPGAVEAVVRRGKSLLPAGVTGVRGEFAAGDPVDLCGDDGRVVARGLVNYDAGEIPELMGRSTRWLARELGPEYEREIIHRDDLVILEGGARDE	NDTVATDEIRFGDND
A0A2A9ERK8	Georgenia soli	MNLPLANRAQVAGAHRIVVKVGSSSLTAPDGSLDLTSLRHLVAVIAARRAAGQQVVLVSSGAIAAGITPLGLPGKPKDLATAQATASVGQGLLVARYTEAFASHGQRVGQVLLTAEDLIRRQNYANAQRALERLLALGVVPVVNENDTVATDEIRFGDNDLLAALVSHLVRADALVLLTDVDGLYDGPPSRPGTRLISTVTAGSDLAGVEVTGRGSDIGTGGMVTKLDAASIATGSGIPVVLTSAANVEPALAGEEVGTWFAATGRRKSARRLWLAHAAQVRGRLHLDDGAARAVTDGKRSLLAAGITGLDGDFEPGDAVELVGPDGVVARGLVAYGSSELPAMLGKSSDQLRENGDALPRAVVHRDDLAQVRPRRRH	NDTVATDEIRFGDND
UPI00055589FE	Amycolatopsis halophila	MSASRAAVVGADRLVVKVGSSALTTAADGLDRTKLDGLVDALASRVKQGVQVVLVSSGAIGAGISPLALPVRPRDLATQQAAASVGQLALAHAYAESFGRYALTVGQVLLTSDDVVRRAHYRNAQRTFSRLLALGAVPVVNENDTVATEEIRFGDNDRLAALVAHLIGADALVLLSDVDALYDGDPRHGATRKITEIDGAADLAGLDIGMSSSGLGTGGMVSKLSAARMAAAAGIPVLLASSGDAERALGAADVGTAFTAAGARLTARRFWLGYAAGATGRLHLDDGAVSAVVRRRRSLLAAGVTGIDGDFVAGDVVDLVDPEQRVVARGVVGFDAGELPELIGRSSHQIPPDLRREVVHADDLVPLTP	NDTVATEEIRFGDND
UPI0003778073	Actinomadura flavalba	MSETRTEIEKARRLVVKAGSSSLTTPQGTIDGDRIDALVDVLAARRAAGTEIVFVSSGAIAAGLGPLGLARRPSDLATQQAAASVGQGLLFARYTASFARYGLTVGQVLLTADDMMRRSHHRNAQRTLAQLLALGVVPIVNENDTVATDEIRFGDNDRLAALVAHLTRADAVVLLSDVDALYTGDPRKPGARRVDEVRTPADLAGIELGRSGRVGTGGMVTKVEAARIAGLPVVLTDAASAARALAGEPVGTLFHPQTARLRSGRHLWLAHATTGHGRVLLDAGAVEAVVQRGKSLLPAGVTGVQGDFAAGDPVDLCGADGRVVARGLVNYDAAEIPDLMGRSTRWLARELGPEYEREIIHRDQLVILT	NDTVATDEIRFGDND
UPI000419E60D	Marmoricola sp.	MTRASVSGAQRVVVKVGSSSLTTAAGGIDPDRVRLLVDSLAGVRRRGADLVLVSSGAIAAGLSPLAFKRRPRDLARQQAAASVGQVLLVHRYSEEFARHDQVTGQVLLTVDDVTRRSHYRNAQRTFAKLLELGVVPIVNENDTVATSEIRFGDNDRLAALVAHLVHADLLVLLSDVDGLYDAPPSVATSRLIPEVTNGEDLEGIHLGRASGEGLGTGGMQTKLEAARIATGAGIPVVLTSMAHAQAALAGADTGTLFHPTGRRRPTRLLWLAHATEPKGRIVLDAGAVRAVAERRASLLPAGVTDVVGTFAAGDPVDLVDEAGGVVARGLVNYDSEELPGLLGRSTRELARELGAAYEREVVHRDDLVVF	NDTVATSEIRFGDND
A0A1H0KP81	Actinobacteria	MTREAVAAAHRVVVKVGSSSLTSLEAGLDEGRLRALVDVLAALRAAGRDVVLVSSGAIGTGLAPLGVTGRPRDLATAQAAASVGQLRLMRAYADAFAEHGITVGQVLLTADDLTRRGHYRNARQTVDRLLALGVLPVVNENDTVATEEIRFGDNDRLAALVAHLAVADALVLLSDIDAVYDGDPRVGPASRIDTVTGPDDLAAVVLGSAARNGVGTGGMATKVEAAFIAAQAGVPVVVTSTAQAAAALAGEPVGTLFAAHGRRPSARQFWLRYASRPRGRVLLDAGAVAAVRERGASLLAAGVTGVTGEFLADDPVELVGPDGVVVARGLVSYDAREMPGLVGRSTGDLEPDHRRPVVHRDEMVLVRASVGA	NDTVATEEIRFGDND
A0A0Q9R6K1	Nocardioides	MVAGARRVVVKVGSSSLTTAAGGIDPARVRQLVEVLAAARGRGAEVVLVSSGAIAAGLAPLGLTRRPRSLAAQQAAASVGQGLLAHRYQEEFARHGLVTGQVLLTAEDVTRRAHYRNAYQTFAKLLELGVLPIVNENDTVATSEIRFGDNDRLAALVAHLVHADLLVLLSDVDGLYDGPPSRPGARLLPDVRSAADLDAVTIGAPGAAGVGTGGMVTKVEAARIATGAGIPVVLTAADQASAALGGAAVGTLFHATGGRRPTRMLWLAHATDAKGTVTLDAGAVRAVTERGASLLAAGVVAVDGSFVAGDPVDLLGPTGVAVARGLVNFDADELPELLGRSSRELKDALGAAYEREVVHRDDLVLL	NDTVATSEIRFGDND
E4NB35	Actinobacteria	MVDQLLREEVVSARRVVVKVGSSSLTTAAGGLDADRVDALVDALAKLRARKDAPEVVLVSSGAIAAGLAPLGLAKRPKDLARQQAAASVGQGLLVARYTASFARYGVRVGQVLLTAEDASRRAHYRNAYRTLDQLLTMGAMPIVNENDTVATAEIKFGDNDRLAALVAHLVRADLLVLLSDVDGLYDGDPAKPGSSRIEVVRGPEDLAGVEIGSAGKAGVGTGGMVTKVEAARIATGAGIPVVLTAASQAADALAGRPTGTLFLRTGSRSADRLLWLEHASSPRGTLTLDDGAVAAVVHGGKSLLPAGVTRVEGEFAAGDPVDLLGENGHIVARGLVNFDARELPRLLGRSTRELAQELGAAYEREVVHRDDLVVLRG	NDTVATAEIKFGDND
UPI00054E8C15	Actinomadura oligospora	MVTIRKAIGDARRIVVKAGSSSLTTPQGTIDANRIDALVDVLAARRAAGTEVVFVSSGAIAAGLGPLGLARRPRDLATQQAAASVGQGLLVARYTASFARYGLTVGQVLLTPDDMMRRSHHRNAQRAVGQLLALGIVPIVNENDTVATDEIRFGDNDRLAALVAHLTRADALVLLSDVDALYTGDPARPGVRRIDEVRSPADLAGIELGGSGRVGTGGMVTKVEAARIAGVPVVLTDAARAAAALAGEPVGTYFHPGDAPRMSSRNLWLAHATTGHGRVVLDAGAIEAIVQRRKSLLPAGVTGVQGEFAAGDPVDLVGTDGLVVARGLVNYDAAEIPELMGRSTRWLARELGPEYEREVIHRDHLVVLA	NDTVATDEIRFGDND
I0UYM2	Saccharomonospora	MSEVRAAIARAGRLVVKVGSSALTTAGSGLDVARLDALVDAIAQRVERGTQIVLVSSGAIGAGLAPLSLSARPKDLATQQAAASVGQLALAHAYAESFGRYSLTVGQVLLTSDDVVRRAHYRNAQRTFSRLLALGAVPVVNENDTVATEEIRFGDNDRLASLVAHLIGADGLVLLSDVDALYDGDPRAGGTRKIAEVTSESDLEGLAVGRSSSGLGTGGMMSKVAAARTAAAAGIPVLIAAAEQARSALGEAGVGTAFTHAPARMSARRFWLGYAAGSRGRLLLDDGAVTAVVRHRRSLLAAGIVGVDGDFQAGDVVDLVNQEQVVVARGVVAFDVTELPELIGRSSHELPPEQRREVVHADDLVPVRRRR	NDTVATEEIRFGDND
A0A0Q5VYJ7	Modestobacter sp.	MSTRADVAAAHRVVVKVGSSSLTTVEDGLDETRLRALVDVLGALRAAGREVVLVSSGAIAAGLAPLALTGKPRDLATAQAAASVGQLRLVQTYADAFAGHGVTVGQVLLTADDLTRRGHYRNARQTIERLLALGVLPIVNENDTVATEEIRFGDNDRLAALVAHVAVADALVLLSDVDGVYDGDPRVGPAERIDTVRAVEDLSAVVLGSASRNGVGTGGMATKVEAALIAAQAGVPVVVTSAAQAGPALAGEPVGTLFAVSGRRPSARQFWLRYASRPRGRVLLDAGAVTAVWERGASLLAAGITGVTGDFLADDPVELVGPDGVVVARGLAGYDARELPDLLGRKTADLDPEHRREVVHRDEMVLVRPRAGA	NDTVATEEIRFGDND
A0A2A9CRC8	Propionicimonas paludicola	MTEAARLRTEITSAHRLVVKVGSSSLTDASGRLDPTRLERLVDALAAARSRGQDVVLVSSGAMASGMLPLGLRHRPRDLASKQAAASVGQSLLVGQYGRLFAKHGLVVGQVLLTVEDVARQDHYRNALRTFTRLSELGVVPIVNENDTVATHEIRFGDNDRLAALVAHLVGADALVLLSDVDALYTAHPSSPDAERIGLVADLDELAVDTNGKGSEVGTGGMETKLQAARIATASGIPVVLASADAVAEALTGEPVGTLFLATGKRRSRKLLWLAYASVTKGELVLDAGAVRAVIDRKASLLPAGIVAVTGQFQAGDPVRLVSEAGQVIARGLVNYDSDELPAMIGRSTKELAETLGAHFDREVVHRDDLVLKQRKKKAS	NDTVATHEIRFGDND
A0A249M0V6	Streptomyces	MAEARRIVVKVGSSSLTTASGGLDADRVDALVDALAGARGQGKGKRDLVLVSSGAIAAGLAPLGLTRRPRDLPRQQAAASVGQGLLVARYTASFARYGVRVGQVLLTTADTSRRSHYRNAYRTLDQLLAMGALPVINENDTVATDEIRFGDNDRLAALVAHLVHADLLVLLSDVDGLYDGDPAAPGTSLVPEVRDPAELRGIEIGSAGRAGVGTGGMATKVEAAAIAAAAGVPVVLTSASRAGEALAGGATGTYFHPTGRRYADRLLWLQHASTPQGALALDAGAVRAVVDGNASLLPAGITGATGRFSAGDPVELRDPDGRPVARGLVNYDAEELPRLLGRSTRELAKELGPEYEREVVHRDDLVLLRRP	NDTVATDEIRFGDND
UPI0004903252	Pseudonocardia acaciae	MTTRRLVAAAARVVVKVGSSSLTSLGGGIDHGRLDALVDALAARRAAGSQVVLVSSGAIAAGLAPLGIGKRTRDLATQQAAASVGQLQLAHAYSASFARHGLTVGQVLLTADDVIRRAHYRNAQRTLVRLLSLGALPVVNENDTVATDEIRVGDNDRLAALVAHLIGADALLLLSDVDGLYDGDPRRPGAVLLPDVEDVAALAEVDVARPGASGLGSGGMATKIEAAAMAAGAGVPVLLAAAEDAALALDTAPEGPKLGTAFRAQHQRLSARRFWLRHAADVRGRLDLDAGAVAAVIERRRSLLAAGVHGVSGEFVAGDVVDLVGPYGTVVARGVIAFDAAELPALIGRRTRDLPPEYRRELVHADDLVPLRGS	NDTVATDEIRVGDND
UPI000C859700	Sanguibacter massileinsis	MNQPASAADGRAAIAAARRVVVKIGSSSLTRADGHLSVDALQQLVDVVARRRQAGVEVVLITSGAVAAGLAPLGLTARPKDVATAQAAASVGQGLLVARYTEAFASHGLRVGQLLLTADDTIRRARYRNAQRALERLLDLGVVPIINENDAVTTDELRFGDNDRLAALVSHLVRADAMILLTDVDGLYDAPPSRPGARRIAEVRSAEDLAGIEVTGRGSSVGTGGMLTKLDSVRLATSAGIPVVLTSAANVHGALTGEDTGTWFSAFGKKGTARSLWLAHAARTHGRLVLDDGAVRAVLGGKASLLAAGVTAVEGEFSAGEVVDLVAPDGQAVARGIVSFDSGELPALLGRTTTELKEKFGNGYDRTVVHRDDLVLVRRRPVRAG	NDAVTTDELRFGDND
UPI0005563F6B	Herbidospora	MGTAGRIVVKVGSSSLTTPQGMIDVDRVDALVDVLAARRAAGTQIVLVSSGAIAAGLGPLGLKARPKDLATQQAAASVGQGVLVARYTSSFARYGLRVGQVLLTADDMMRRSHHRNAQRTLARLLELGIVPVVNENDTVATDEIRFGDNDRLAALVAHLTHADAMVLLSDVDALYDGDPRRPGGANRITEVRGPDDLEGVELGTSGRVGTGGMITKVQAAKIATGAGMPVVLTAAAHAAHALAGDDVGTVFHPGGRHPGTRLLWLAHATTGRGRLHLDEGAVKAVAGRRMSLLPAGVLKVEGEFSAGDPVDLCGPSGELVGRGLVNFDSGEIPDLLGRSTRELASALGPEYERELIHRDDIVIL	NDTVATDEIRFGDND
A0A1I5LBX3	Actinobacteria	MSEREAIAKARRIVVKAGSSSLTTQQGTIDANRIDALVDVLAGRRTEGTEIVFVSSGAIAAGLGPLGLTRRPPDLATQQAAASVGQGLLFARYTSSFARYALTVGQVLLTADDMMRRSHHRNAQRTLAQLLAMGVLPIVNENDTVATDEIRFGDNDRLAALVAHLIRADALVLLSDVDALYTGDPRRPGVRRIDDVHGPDDLKDVELGGSGRVGTGGMVTKVEAARIAGIPVLLTNAASAARALAGDRVGTLFHPAEGRRMSTRNLWLAHATTGQGRVTLDAGAVEAVVRRRKSLLPAGVTGVDGDFAAGDPVDLCDTGGRVVARGLVNYDASEIPDLMGRSTRWLARELGAEYEREIIHRDHLVVLT	NDTVATDEIRFGDND
UPI00041EBD4D	Nocardioides halotolerans	MRAEVTAARRIVVKVGSTSLTSAEGGIDPARVRHLTEVLAGARARGAEVVLVSSGAIAAGLAPLGLARRPRSLPAQQAAASVGQGLLVHRYTEELARHGVVAGQVLLTVDDVTRRSHYRNAYQTFAKLLELGVLPIVNENDTVATSEIRFGDNDRLAALVAHLVHADLLVLLSDVDGLYDADPGTPGSSLVSDVRDAADLASVKVGRAGAAGLGTGGMQTKLDAARIATGAGIPVVLTAAERVAEALAGEQVGTLFHATGRRRPTRLLWLAHATEPVGTLLLDDGAVAAVTQRRASLLAAGVTGVVGTFHAGDPVDLAGPDGAPVARGLVNFDSDELPALLGRSSKDLKRELGAAYEREVVHRDDLVLL	NDTVATSEIRFGDND
A0A1H8QYC1	Geodermatophilaceae	MTARAGIAGARRVVVKVGSSSLTTLPGGLDVTRLTALVDVLGAARASGREVVLVSSGAIAAGLAPLGVEGRPRDLATAQAAASVGQLRLVQTYADAFARHGVTVGQVLLTADDLTRRSHYRNAHRTVDRLLTLGVLPVVNENDTVATEEIRFGDNDRLAALVAHVAQADALLLLSDVDGVYDGDPRTGPAQLIDTVTGPADLAAVTLGSASRNGVGTGGMATKVEAALIAARAGVPVVVTSTLQAAAALAGERVGTLFEPFGRRPSARQFWLRYASRPRGRLILDDGAVRAVRERGASLLAAGITGATGDFLADDPVELVGPDGAVVARGLVAYDARELPALFGRKTGELDPEYRREVVHRDEMVLVGHRAPRPVTPA	NDTVATEEIRFGDND
A0A170VH70	Streptomyces	MTGARQAVLEARRIVVKVGSSSLTTASGGLDADRVDALVDVLGAVHGGGEKEIVLVSSGAIAAGLAPLGLRRRPRDLARQQAAASVGQGLLVARYTASFARYGIRVGQILLTSDDTSRRAHHRNASRTLDKLLAMGALPIVNENDTVATDEIRFGDNDRLAALVAHLVRADLLVLLSDVDGLYDGNPSRPGASRIAEVRGPEDLVGVEIGSAGRSGVGTGGMVTKVEAARIAAAAGIPVVLTSAARAADALSGKETGTYFHPTGKRSSDRLLWLQHASTPQGSLILDDGAVHAVVERRKSLLPAGIAGVEGEFTAGDPVELRDVAGRAVARGLVNFDAREIPRLIGRSTRELARELGPAYEREVVHRDDLVILRP	NDTVATDEIRFGDND
UPI000831AF6B	Actinomadura formosensis	MSDRAAIAKARRIVVKAGSSSLTTPRGTIDAGRIDALVDVLAARRADGTEIVFVSSGAIAAGLGPLGLTRRPPDLATQQAAASVGQGLLFARYTSSFARYALTVGQVLLTADDMMRRSHHRNAQRTLGQLLAMGVLPIVNENDTVATDEIRFGDNDRLAALVSHLIRADALILLSDVDALYTGDPRQPGARRVDEVHGPDDLKDVKLGRSGRVGTGGMVTKVEAARIAGVPVVLTNAASAAHALAGDRVGTLFHPGEGRRMSTRNLWLAHATTGQGRVMLDAGAVEAVVRRRKSLLPAGVTGVDGDFAAGDPVDLCDTGGRVVARGLVNYDASEIPDLMGRSTRWLARELGAGYEREIIHRDHLVILE	NDTVATDEIRFGDND
A0A1H0HUM2	Nakamurella panacisegetis	MTYPAVPVAGATGSDPAAASPPAARAAIGAARTIVVKVGSSSLTTSAGGLDPQRLDALVDSLAARAGAGSSVVLVSSGAIAAGLAPLGLKRRPRDLATQQAAASVGQQLLAQVYAGSFARHGLRVGQVLLTTDDVVRRAHYRNAQRTFGKLLSFGVVPVVNENDTVATAEIRFGDNDRLAALVAHLVGAEALVLLSDIDSLYTGDPRDPSSVRIPDVGGPADLSGIEIAAPSSDVSTGGMASKLSAALMATGAGIPVLLASATDAGAALAGGPSSHEIPSVGTSFAPAGRRTSARLFWLRHAATSSGSLVLDAGAVAAVVGRRKSLLPAGILGASGEFESGDVVDLLGPDGIAVARGFVGHDAADLPGIIGRSLSDLPEELRHEVVHADDLIAVGGTRA…	NDTVATAEIRFGDND
A0A0Q8WJL8	Nocardioides	MSERAVVTGARRIVVKVGSSSLTTAEGGIDPDRISTLVDVLAAARARGAEVVLVSSGAIAAGLAPLGLRKRPRGLAAQQAAASVGQGLLVHRYTEELARHGLTAGQVLLTLDDVTRRSHYRNASQTFTKLLELGVIPIVNENDTVATTEIRFGDNDRLAALVAHLVHADLLVLLSDVDGLYDGPPSRPGTRLIADVRDAGDLAEVTIGSAGAAGVGTGGMVTKVEAASIATGAGIPVVLTSADNAAAAVAGDEVGTLFHATGKRRPTRLLWLRHATEGKGALVLDPGAVRAVVERRASLLAAGITGVQGEFSAGDPVDLVDPDGVVVGRGLVNFDATEIPNLLGRSSKELKRELGAGYEREVIHRDDLVVL	NDTVATTEIRFGDND
UPI000D08B773	Actinocorallia populi	MHTLRPALADARRIVVKAGSSSLTTPQGTIDGDRIDALVDVLAERRKAGSELVFVSSGAIAAGLGPLGLTRRPKDLATQQAAASVGQGLLMARYTSSFQRYGLGVGQVLLTADDMIRRAHHNNAQRTLLALLRLGMVPIVNENDTVATDEIRFGDNDRLAALVAHLVRADALVLLSDVDALYTGDPSLPESRKISDVRSEADLAGVRTGSAGSKVGTGGMVTKVEAARIATGAGVHTVLTVASAAAQALAGGAVGTYFHPNGQRPSTRRLWLAHATTGQGKLILDEGAVHAVVQRRKSLLPAGVTGVRGDFAAGDPVDLCGPDGRTVARGLVHYDASEIPDLMGRSTRWLARELGPEYEREIIHRDDLVVLDPPR	NDTVATDEIRFGDND
A0A010YJJ7	Cryptosporangium	MRSAVAGAQRIVVKIGSSSLTVRGGRLATERIDALVDVLAERRKAGAQIVLVSSGAIAAGIAPLGLSRRPRDLATQQASASVGQMLLVARYAASFERYGLTVGQVLLTADDMIRRAHYRNASRNFERLLELGVVPIVNENDAVATDEIRFGDNDRLAALVAHLLRADALVLLSDVDGLYSGDPRQPGARLVSTVLSAADLNDVVAGSVGASGVGTGGMASKVAAAQVATSAGVHVVLTSAPRAADALAGADVGTYFAPTGRRLPTRLLWLRHATTPRGHLVLDDGAVEAVVSRRASLLSAGITAVSGDFVAGDPVDLVSSAGMSVARGLVAYDASELPPLLGKSTHAVGPKYRREVVHRDDLALL	NDAVATDEIRFGDND
A0A2A9EGQ1	Sanguibacter soli	MGVVNDQVEHESPDVQGGDANASSADQPSADQPSSDQPSSDQQTAVQSRAQIADARRVVVKIGSSSLTQADGHLSLDALGALVGVLAERRRAGVEVVLVTSGAVAAALLPLGLTSRPRDVATQQAAASVGQGQLIARYTEAFAYHGIRVGQILLTAEDTIRRSRYRNAQRALERLLALGVVPIINENDAVTTDELRFGDNDRLAALVSHLVRADAMVLLTDVDGLYDAPPSRPGARRIAEVRSAADLAGIEVTGRGSAVGTGGMLTKLDSVRMATSSGIPVVLTSAPNVRQALAGEDTGTWFSPFGKRGSARAMWLAHAARAHGVLTLDDGAVRAVEGGKASLLAAGVTAVAGEFGAGEVVELHDGAGRVVARGVVSFGSSELPALLGRTTAELREKFG…	NDAVTTDELRFGDND
A0A1H9D2P6	Friedmanniella	MCASATTGGTTVVATAEADRDDERGVVAAAHRVVVKVGSSSLTTPTGGIDPDRIGALVDALVAVRLAGREVVLVSSGAIAAGLAPLGMRTRPRDLANQQAAASVGQSLLMEHYGRLFARAGLGVGQVLLTVDDVTRRGNYRNAFRTFGRLLELGVVPVVNENDTVATQEIRFGDNDRLAALVAHLVHADALVLLSDVDALWTAHPATPGAERIDVVSGRGDLAGVDVTRRGSAVGTGGMQTKIEAAGIATSAGIPVVLTSAPHAGEALAGRAVGTLFTPTGKRRPTRLLWLRHASETKGRLVLDAGAVRAVVQRKASLLPAGITAVEGTFAAGEPVDLVGPDDVVVARGLVAYDSDELPGLLGRTTQDLTAERGSGYDRTVVHRDALVVLSD	NDTVATQEIRFGDND
UPI00055639DF	Geodermatophilaceae bacterium	MDRGRPPGRRVVTRPEIAGARRVVVKVGSSSLTTVPGGLDAGRLSALVDVLAGVRSAGREVVLVSSGAIAAGLAPLGIEGRPRDLATAQAAASVGQLRLVQTYADAFARHGITVGQVLLTADDLTRRSHYRNAHRTVERLLTLGVLPIVNENDTVATEEIRFGDNDRLAALVAHVAQADALVLLSDVDGVYDGDPRSGPAQLVPTVTGPDDLAAVTLGTAKRNGVGTGGMATKVEAAFIAARAGVAVVVTSTSQAADALAGEQVGTFFAPMGRRPGARQFWLRYASRPRGRVVLDEGAVRAVLERHASLLAAGITSVSGDFLADDPVELVGPDGVVVARGLVAYDAREMPALLGRKTGDLPPEHRREVVHRDEMVLVGRPTGA	NDTVATEEIRFGDND
A0A0Q7QR99	Aeromicrobium sp.	MARGGAVSRVVVKVGSSSLTTADGHIDPDRILTLVDALAQGRARGDEVVLVSSGAIAAGLGPLGLARRPTDLATQQAAASVGQGALVARYSELFARHGLTVGQVLLTVDDVTRRSHYRNAFQTFARLLELGVVPVVNENDTVATSEIRFGDNDRLAALVAHLVHADRLVLLSDVDGLYTGHPDEPGSRRVEEVRDEHDLAGIDVSRVGSRVGTGGMVTKVEAARIATAAGIPVLLTSAALAAEAVADGPVGTRFLPTGRRRPTRLLWLAHASETKGRLLIDAGAERALVQRGASLLAAGITAVEGEFSAADPVDVVGPDGRVVARGLVNFDAAELPPLLGRSSSDLVAELGDDAVRAVVHRDDLVLVP	NDTVATSEIRFGDND
A0A286E0V2	Streptomyces zhaozhouensis	MTAARQDVSDARRIVVKIGSSSLTTAAGGLDADRVDALVDVLVKQDGRQIVLVSSGAIAAGLAPLGLTGRPRDLARQQAAASVGQGLLLARYTASFARYGRRVGQVLLTTTDTSRRAHYRNAYRTLDQLFAMGAVPVVNENDTVATDEIRFGDNDRLAALVAHLVKADLLVLLSDVDGLYDGDPARPTSSRVPEVTGPGDLAGIELGRAGRAGVGTGGMVTKVEAAGIANEAGIPVVLTAASQVADALSGAATGTYFRPTGRRATGRLLWLAHASVPRGAVVLDAGAVRAVTERGGSLLPAGITGVIGEFVAGEPIELRDESGRAIARGLVNFDARELPRLLGRSTRELARELGPDYEREVIHRDDLVLLRA	NDTVATDEIRFGDND
A0A1V4ABM8	Streptomyces tsukubensis	MAGARQGVAQARRVVVKVGSSSLTTAAGGLDADRVDALVDALAKARGAGTREIVLVSSGAIAAGLAPLGLSSRPRDLARQQAAASVGQGLLVARYTASFARYGVRVGQVLLTTADTSRRSHYRNAYRTLDQLLAMGALPVVNENDTVATDEIRFGDNDRLAALVAHLVRADLLVLLSDVDGLYDGDPSRPDATRIADVRGPADLGGIDIGSAGRAGVGTGGMVTKVEAAGIAAAAGIPVVLTSASHAGDALTGGLTGTHFHPTGRRSADRLLWLQHASTPQGALVLDDGAVRAVVESRSSLLPAGIARVEGNFGAGDPVELRDSSGRAVARGLVNFDAKELPQLLGRSTRDLARELGPAYEREVVHRDDLVLLAR	NDTVATDEIRFGDND
A0A066YZT7	Streptomycetaceae	MVGQLLREEVVSARRIVVKVGSSSLTTAAGGLDADRVDALVDALAKSRAGKDAPEIVLVSSGAIAAGLAPLGLEKRPKDLARQQAAASVGQGLLVARYTASFARYGVRVGQVLLTAEDASRRAHYRNAFRTLEQLLTMGAMPIVNENDTVATAEIRFGDNDRLAALVAHLVRADLLVLLSDVDGLYDGDPSKPGSSRLDLVRGPEDLAGVEVGSAGRAGVGTGGMVTKVEAARIATGAGIPVVLTAASQAADALAGRPTGTLFLRTGSRSADRLLWLEHASSPRGTLTLDDGAVAAVVHGGKSLLPAGVTGVEGEFVAGDPVDLLGENGHIVARGLVNFDARELPRLLGRSTRELAQELGAAYEREVVHRDDLVVLRG	NDTVATAEIRFGDND
F8B3Q1	Frankia	MTVRDFVLRADRVVVKVGSSSLTTAAGGIDGDRVDALVRALLPRAGRLVLVSSGAIAAGLAPLGLTRRPRDLATLQAAASVGQSMLVHRYATAFGRAGHQVGQVLLTATDVVRRTHYRNARTTLDRLLELGVVPVVNENDAVATQEIRVGDNDRLAAIVAHLVSADLLVLLSDVDGVYDANPRRGSATMIREVRNDADLEGVGTRGAGSAGVGVGGMATKIDAARMAASGGVTTLITSAANAAAALAGAEVGTVFHPSGPRRASRLLWLEHATTPQGRLFLDDGAVNAIVDRRVSLLPAGVTKVDGDFAAGDPVDLVDPSGQPVARGLVAYDAAELPGMLGRSTFDLAAELGSSYEREIVHRDDIVLLQRKP	NDAVATQEIRVGDND
A0A163QRV2	Oerskovia	MNALSARSQVATAHRVVVKIGSSSLTGPDGHLSVLALHALVDVIAARHAAGGQVVLVTSGAIAAGIGPLGLSARPRDLATAQAAASVGQGLLVARYAQAFAEYGIRVGQVLLTAEDTIRRGHYRNAQRSLERLLDLGVVPVVNENDAVATDEIRFGDNDRLAALVSHLVRADVMVLLTDVDGLYDGPPSRPGTQRIREVRSPLDLEGIEVTGRGSSVGTGGMLTKLESVRIATGSGIPVVLTKAANAEGALAGREVGTWFAVTGKRTTRRRLWLAHAARTRGRLELDEGAVTAVLGGRASLLPAGVVGVTGDFDAGDPVELVAPDGRVIARGLVAFDSTDIPDLLGRSTHELRDKLGEGYDREVVHRDDLVLVGRRRKAS	NDAVATDEIRFGDND
A0A1Q4V0E4	Streptomyces	MRRGVGQAHRIVVKIGSSSLTTAAGGLDADRVDALVDVLAKTRDGGARELVLVSSGAIAAGLAPLGLRRRPKDLARQQAAASVGQGLLMARYTASFARYGIRVGQILLTTDDTSRRAHHRNASRTLDKLLAMGALPVVNENDTVATDEIRFGDNDRLAALVAHLVRADLLVLLSDIDGLYDGDPSRPGTSRLAEIRGPADLDGVEIGSTGRAGVGTGGMVTKVEAARIAAAAGIPVVLTSAVHAADALAGRDTGTFFHATGRRSADRLLWLQHASTPRGALTLDDGAVRAVVEGRKSLLPAGIAAVEGEFTAGDPVELRDTAGRAVARGLVNFDAKELPQLLGRSTRDLARDLGPAYEREVVHRDDLVLLAP	NDTVATDEIRFGDND
A0A0U1B2M3	Mycobacteroides abscessus	MALIGAWSAAFARYERTVGQVLLTAHDISMRVHHTNAQRTLDRLTALHAVAIVNENDTVATNEIRFGDNDRLSALVAHLVGADALVLLSDIDGLYDSDPRKGNARFISEVSGPEDLADVIAGPGGSRGTGGMASKLSSALLASDAGVPVLLASATEAAAALGDGSCGTVFAARPQRMSARKFWVRYAAEATGSLTLDAGAVRAVVASRRSLLPAGITGVSGRFHGGDVVELRDADGTMVGRGVVAYDVAELATMLGRSTNELPEDLRRPAVHADDLVT	NDTVATNEIRFGDND
A0A176QC67	Janibacter melonis	MEVTDEQARERVASSRRVVVKVGSSSLTSADGGHLDLDRLRGVVDALAGRVALGAQVVLVSSGAIAAGLGPLGLPSRPRDLATQQAAASVGQGALVAAYDQAFRRHGLTVGQVLLTADDTTRRTHYTNARRTLDRLLTLGILPVINENDTVATSEIRFGDNDRLAALVAHLVGADALLLLTDVDALYTDKPGRPGARRIPVVRGREELDAVDVSARGSRVGTGGMQTKVEAASIAGAAGITAMLASAADVAPALAGEDVGTVFVPAQRRRAPRTWWLQHATTSRGELVVDAGAVTALTQRGKSLLPAGIVEVRGSFVDGDPVDVVGPDGTVLGRGLSNYGSVELPLMLGRSTKEIAADLGPEYEREVIHRDHLALHPR	NDTVATSEIRFGDND
A0A1H1XSQ6	Friedmanniella luteola	MGTGDRRAAVAGAARVVVKVGSSSLTTPEGGIDPARIEALVDALAAARAAGREVVLVSSGAIAAGLAPLALRSRPRDLATQQAAASVGQGLLMGYYTHLFAAHDLGVGQVLLTVDDVTRHGHYRNAFRTFGRLLELGVVPIVNENDTVATHEIRFGDNDRLAALVAHLVHADALVLLSDVDSLYTARPSEPGARRVVEVHGEEDLAGLDVSARGSAVGTGGMVTKVEAARIATTAGIDVVLTSAAQVAAALRGEPVGTWFHPTGKRRPTRLLWLRHASDARGSLRLDAGAVRALVERHASLLPAGVTSVDGAFSAGEPVDLVGPDGAVVARGLVNYDADELPALLGRSTRELAAELGAGYDRTVVHRDALVVFDEVPARTPTI	NDTVATHEIRFGDND
Q9RDJ9	Streptomyces	MAGARQAVGEARRIVVKVGSSSLTTAAGGLDADRVDALVDVLAKMRGADKEVVLVSSGAIAAGLAPLGLPRRPRDLARQQAAASVGQGLLVARYTASFARYGVRVGQVLLTSDDMSRRAHHRNASRTLDKLLAMGAFPIVNENDTVATDEIRFGDNDRLAALVAHLVRADLLVLLSDVDGVYDGDPSRPGTSRLAEVRDMGDLAGVDIGSAGKAGVGTGGMVTKVEAARIAAAAGIPVVLTSAVHAADALAGGDTGTYFHATGRRSADRLLWLQHASAPQGALVLDDGAVRAVVEGRKSLLPAGIAGVEGDFAAGDPVELRDGTGRAVARGLVNFDAKEMPRLIGRSTRELARELGPAYEREVVHRDDLVILHP	NDTVATDEIRFGDND
A0A0A1DLV9	Nocardioidaceae	MSEREAVTAARRIVVKVGSSSLTTATGGIDPARMSDLVDVLAAARARGAEVVLVSSGAIAAGLAPLGLKRRPRGLAAQQAAASVGQGLLVHRYTEELARHGLIAGQVLLTLDDVTRRSHYRNAHQTFAQLLELGVIPIVNENDTVATTEIRFGDNDRLAALVAHLVHADLLVLLSDVDGLYDGPPSRPGARLIADVRTGADLADVVVGSVGSAGVGTGGMVTKVEAASIATGSGIPVVLTSADRAGAALAGEPVGTLFHATGKRRPTRLLWLRHATEAKGALLLDAGAVRAVVERRASLLAAGVTGVQGDFSAGDPVDLLDPEGAVVGRGLVNFDAAEVPNLLGRSSRELKRELGAAYEREVIHRDDLVVL	NDTVATTEIRFGDND
A0A2N3GDN0	Actinobacteria bacterium	MSELRDQITGARRVVVKVGSSSLTDARGALDPARVERLVEALAALRARGQDVVLVSSGAMAAGMKPLKLKRRPTDLASKQAAAAVGQSQLVGHYGRYFGHHGLTVGQVLLTVEDVARQDHYRNALRTFTRLLELGVVPIVNENDTVATHEIRFGDNDRLAALVAHLVGADALVLLSDVDALYTAHPSSPGASRINEVTDIDLLDVDTDGKGAEIGTGGMATKLQAARIATTSGIPVVLGSAEVAAELLAGEPIGTLFLPTGKRRARKLLWLAYASVTRGELVLDAGAVKAVTERKASLLPAGITEVRGSFEAGDPVKLVNEVGRVVARGLVNYDAGELPAMIGRSTRELAANLGEHFEREVVHRDDLIVKKPKSS	NDTVATHEIRFGDND
UPI000560EB70	Streptacidiphilus	MTIPGADDVTGSLREDVLKARRIVVKVGSSSLTTASGGLDADRVDALVDVLAKTRGEGAEVVLVSSGAIAAGLAPLGLAKRPSDLARQQAAASVGQGLLMARYTASFARYGLRAGQVLLTAEDASRRAHYRNAYRTLEQLLVMGAVPVVNENDTVATAEIKFGDNDRLAAIVAHLVRADLLVLLSDVDGLYDGDPGKPGSSRIEEVHGPEDLAGVEIGTAGKAGVGTGGMVTKVDAARIATGAGIPVVLTAARHAADALAGRGTGTLFHRTGRRSADRLLWLEHASAPRGAVRLDAGAVRAVVERRTSLLAAGVTGVEGKFAAGDPVDLLDENGHIVARGLVNFDVRELPRLLGRSTRDLARELGPEYEREVVHRDDLVVLPDAREH	NDTVATAEIKFGDND
A0A1H6DNL5	Actinomadura echinospora	MSMIAEDAAVRGVREAIAGARRVVVKAGSSSLTTPQGAIAADRIDALVDVLAAGKSAGRDIVFVSSGAIAAGLGPLGLTRRPPDLATQQAAASVGQGLLVARYTSSFARHGMRVGQVLLTADDMMRRAHHRNAQRTLEQLLALGIVPIVNENDTVATDEIRFGDNDRLAALVTHLVRADALILLSDVDALYTGDPRRPGTRRITEVRGPADLTEVELGGSGRVGTGGMVTKVEAARIAGGASVPVVLTNAASAAAAMAGEPVGTYFHPEARRPSTRLLWLAHATTGQGRLLLDPGAVDAVVRRRKSLLPAGLTGVEGDFNAGDPVDVVDGNGRVVARGLVNYDAGEIPSLMGRSTRWLARELGPEYEREIIHRDDLVILDRRQGEGAR	NDTVATDEIRFGDND
M3BKG0	Actinobacteria	MDGGIRPEVTGARRIVVKVGSSSLTTAGGGLDADRVDALVDVLARVLDDSAAAKEIVLVSSGAIAAGLAPLGLDRRPKDLARQQAAASVGQGLLVARYTASFARYGRRVGQVLLTTDDTSRRAHYRNARRTLDQLLAMGAVPVVNENDTVATDEIRFGDNDRLAALVAHLVRADLLVLLSDVDGLYDGDPSTPGTSRIAEVTGPADLEGVSIGSAGKAGVGTGGMVTKVEAARIAAAAGIPVVLTSASRAADALLGRPTGTLFHRTGRRSADRLLWLAHASTPRGALTLDDGAVRAVVQGTGSLLPAGIAAVEGEFSAGDPVELRDGAGRAVARGLVTYDAGEIPRLLGRSTRDLARELGPEYEREVVHRDDLVVLHP	NDTVATDEIRFGDND
E3ITX2	Frankia	MRSFVQSAQRVVVKVGSSSLTSAAGGLDAERLGALVRAVRPLAGGRLVLVSSGAIAAGLAPLGLSRRPRDLATLQAAASVGQSALVHQYAEAFGQSSHQVGQVLLTATDVVRRAHYRNARTALDRLLELGIVPIINENDAVATQEIRFGDNDRLAAIVAHLVSADLLVLLSDVDGVYDANPRLGPANLVREVRSDADLDGLSAKGTGTAGVGTGGMATKIDAARMAASGGVTTIVTSTARAAEALTGAEVGTVFYPTGPRRAARLLWLAHATAPMGRLHLDAGAVAAVVGRSASLLPAGVTSVDGDFSAGDPVELVDPTGRAVARGLVAFDADELPGMLGRGTAELAADLGPGYDREVVHRDDLVLLLPSR	NDAVATQEIRFGDND
A0A0X3WIP1	Streptomyces	MAEAQRIVVKVGSSSLTTASGGLDADRVDALVDALAKARGSGAREIVLVSSGAIAAGLAPLGLAKRPKDLARQQAAASVGQGLLVARYTASFARYGVRVGQVLLTSDDMARRAHHRNASRTLDQLLAMGALPVVNENDTVATDEIRFGDNDRLAALVAHLVRADLLVLLSDVDGLYDGDPARPGASRISEVTGPADMAHVQIGSAGKAGVGTGGMVTKVEAARIAAAAGIPVVLTSASQAGDALAGRATGTYFHRTGRRSADRLLWLQHASEPRGALTLDDGAVRAVVQGRKSLLPAGIAAVEGDFAAGDPVELRDTGGRAVARGLVNFDAKELPQLLGRSTRDLARELGPAYEREVVHRDDLVPLHG	NDTVATDEIRFGDND
A0A200H219	Aeromicrobium sp.	MSRIVVKVGSSSLTTDDGHLDPAAIGPLVDALAEARGRGDEVVLVSSGAIAAGLGPLGLGARPRDLATQQAAASVGQGALLEFYARSFAEHGLRVGQVLLTIDDVTRRSHYRNAHQTFAKLLELGIVPVVNENDTVATSEIRFGDNDRLAALVAHLVHADRLVLLSDVDALYTGHPSLPDSVRIERVGGEDDLVGVDVTRVGSAVGTGGMVTKVEAARIATAAGVPVLLTNAAQVHEALADGPVGTRFEPTGKRRSARLLWLAHASETKGSLVLDDGAVRAITQGKASLLAAGVSGIEGTFSAGDPVDLVGLGGTVVARGLVNFDATELPAMVGRSSRDLAATLGPEYEREVVHRDDLVLL	NDTVATSEIRFGDND
F5XNY7	Microlunatus phosphovorus	MTSNGAAAARPEIARPEIARPEIARAHRIVVKIGSSSLTTSDGGIAPGQVQKLVDTLAGARAGGREVVLVSSGAIAAGLSPLGLRSRPRDLATQQAAASVGQGLLMGYYTHLFATHGLEVGQVLLTVDDVTRRGHYRNAYRTFGRLLELGVVPIVNENDTVATHEIRFGDNDRLAALVAHLVHAEALILLSDVDALYTGHPRLPESRRVTDVWSDDDLEGVDISNRGSAVGTGGMITKVDAAKIATSAGIPTVLTSAAQVSGAVSGAGVGTVFHPTGKRRPTRQLWLKHASDASGELVLDDGAVRAVVTRNASLLPAGVTEVRGRFRAGEAVDLVDLRGTVVGRGLVNFDADELPGLLGKTTRQIAAELGNGYDRTVVHKDALVVMTDFDNLPHTNS	NDTVATHEIRFGDND
C5C3W8	Beutenbergia cavernae	MSVDSELTRAGLPQAHRIVVKVGSSSLTEGGGSLDVAALRALVEVFAARRRSGGQVVLVSSGAIAAGIAPLGLSSRPRDLATQQAAASVGQGLLMAHYTQAFAQHGLRVAQVLLTAEDVVRRGQYKNAQRALERLLALGVVPIINENDAVATDEIRFGDNDRLAALVSHVVQADALVLLTDVDALYDAPPASPLARRIARVRTARELDEVAVTGRGSGVGTGGMVTKVEAAAIATGAGIPTLVAAASQAGRALDGDDVGTWFDARGRRIRTRRLWLAHAAHTRGRLQLDDGAVRAITHGKRSLLAAGVTGVEGHFEPGDPVDLVAPTGEIVARGLVAYSSEELPERLGRSSHELRELFGDGHNRTVVHRDDLVVVHRRA	NDAVATDEIRFGDND
A0A1K2FQ92	Streptomyces	MKGATGKVGSARRGVAQARRVVVKVGSSSLTTAAGGLDADRVDALVDVLATSRRKGDREIVLVSSGAIAAGLAPLGLRRRPRDLARQQAAASVGQGLLVARYTASFARYGVRVGQVLLTSDDMSRRAHHRNASRTLDKLLAMGALPVVNENDTVATDEIRFGDNDRLAALVAHLVHADLLVLLSDVDGVYDGDPGRPGTSRIAEVRGAEDLAGVEIGSAGKAGVGTGGMVTKVEAAGIAAAAGIPVVLTSAVHAADALGGGDTGTYFHPTGKRSADRLLWLQHASTPQGALILDDGAVDAVVRGRKSLLPAGIAAVEGEFGAGDPVELRDTAGRAVARGLVSFDAREIPPMIGRSTHELARELGPAYEREVVHRDDLVLLRS	NDTVATDEIRFGDND
UPI000BA9DABF	Actinobacteria bacterium	MMRSEVSRAKRIVIKVGSSSLTGSAGAGLDTGAVDRLVDAVASAKARGLDVLVVTSGAIAAGLAPLGLKSRPKELELQQAAASVGQGLLMHRYTESFARHSITASQVLLTSEDIVRRSHYRNAQRTLDRLLTLGVVPVVNENDTVGTSEIRFGDNDRLAALVSHLVQADLLILLSDIDALYDAPPTSQHAKRIAEVSDFAALASAEIGGAASAGVGSGGMTTKVEAARIATSAGIAVVLTSLANVQGAVDGAEVGTIFHAGSHRAPSRALWIAHASTPKGALLLDEGAAKAILERGTSLLAAGVRAVTGDFAAGDVVDLVDPTQKVIARGLVAFDSDEIPQLLGKSTKELAATFGAEYERELVHRDDLTLI	NDTVGTSEIRFGDND
UPI0007848E39	Streptomyces sp.	MTAARQDVSDARRIVVKIGSSSLTTAAGGLDADRVDALVDVLVKQDGRQIVLVSSGAIAAGLAPLGLVGRPRDLARQQAAASVGQGLLLARYTSSFARYGRRVGQVLLTTADTSRRAHYRNAYRTLEQLFAMGAVPVVNENDTVATDEIRFGDNDRLAALVAHLVRADLLVLLSDVDGLYDGDPALPGSRRLDVVNGPDDLAGVRVGRAGKAGVGTGGMVTKVEAAGIATQAGIPVVLTSAGEVGSALAGAATGTYFRPTGRRSTNRLLWLAHASEPSGAVVLDAGAVTAITERGSSLLPAGIVAVRGEFVAGEPIELRDETGRAVARGLVNFDSRELPRLLGRSTKELARDLGPAYEREVVHRDDLVLLRA	NDTVATDEIRFGDND
A0A0Q5VP74	Geodermatophilus sp.	MSTRADVAGAHRVVVKVGSSSLTTLADGLDTERLRALVDVLAALRADGREVVLVSSGAIAAGLAPLGLTGKPRDLATAQAAASVGQLRLVQTYADAFAAHGVTVGQVLLTADDLTRRGHYRNARQTVDRLLALGVLPIVNENDTVATEEIRFGDNDRLAAMVAHLAVADALVLLSDVDGVHDGDPRTGPTQRIDTVHTAEDLAAVTLGSASRNGVGTGGMATKVEAALIAANAGVPVVVTSTPQAGAALAGEPVGTLFAARGRRPSARQFWLRYATRPRGRVLLDAGAVTAVVERGASLLAAGITGVVGDFLADDPVELAGPDGVVVARGLVSYDARELPAVLGRKTADLDPEHRREVVHRDEMVLVRARLSTDPVA	NDTVATEEIRFGDND
A0A1I2G2Q8	Sanguibacter marinus	MTAEATRADVARAARVVVKIGSSSLTGADGRLDLDALHALVKVVAERWAAGTQVVLVTSGAIAAAITPLGLSGRPTDVATAQAAASVGQGLLIARYTEAFGYHGLRVGQVLLTAEDTVRRGRYRNAQRALERLLELGVVPIINENDAVTTDEIRFGDNDRLAALVSHLGRADALVLLTDVDGLYDGPPSRPGARRIDEVRKADDLAGIEVTSRGSSVGTGGMVTKLESVRIATSSGIPVVLTNAAAAGAALTGERTGTFFAPYGRRRTARHLWLAHAADAQGRIVVDDGAAAALRGGRASLLAAGITGVEGDFSSGDVVDIVDHGGAVLARGLVAFDATELPSLLGRTTAELREAFGEGYDRMVVHRDDLVVVRSRA	NDAVTTDEIRFGDND
H6RLF5	Blastococcus	MTGAPATTAARPEIAGAGRVVVKVGSSSLTTLPGGLDVERLTALVDVLAAVRASGREVVLVSSGAIAAGLAPLGIDGRPRDLATAQAAASVGQLRLVQTYADAFARHGITVGQVLLTADDLTRRSHYRNAHRTVERLLSLGVLPIVNENDTVATEEIRFGDNDRLAALVAHVAQAGALVLLSDVDGVYDGDPRTGPAQLVDTVREPGDLAAVSLGSASRNGVGTGGMATKVEAAFIAAHAGVPVVVTSTPQAADALAGNRVGTLFGAMGRRPSARQFWLRYASRPRGRLILDDGAVTAVRERHASLLAAGITGIAGDFLADDPVELVGPDGAVVARGLVAYDAREMPGLLGRKTGDLPPEHRREVVHRDEMVLVGRLR	NDTVATEEIRFGDND
UPI00037BA614	Longispora albida	MGTVRETVTAARRIVVKIGSSSLTTAAGGLDPARVDALADTLAARHAAGAEIVLVSSGAIAAGLAPLGFPRRPRDLASQQAAASVGQGLLINRYTQSFARYGLRVGQVLLTVDDLIRRVHYRNAHQTLTTLLSLGALPIVNENDTVATDEIRFGDNDRLAALVAALVHADLLVLLSDVDALYSGPPGRPGVTRIDEVRSFDDLGGIEIGKAGAAGVGTGGMITKIEAARIATHSGIPVVLTGAPHAAAALAGQPVGTLFHRQRRRPASRLFWLAHATTPRGQLHLDEGAVAAVVQRRASLLPAGVTAVNGTFAAGDPVDLLDPAGNAVARGLVNYDAAELPALLGRSTRELGPGYDRELIHRDDIALL	NDTVATDEIRFGDND
UPI0003C7EC63	actinobacterium LLX17	MTRVVVKVGSSSLTTLDGHIDPERVETIVEAVAAARHAGDEVVLVSSGAIAAGLGPLRLPGRPRDLATQQAAASVGQGALLARYSARFTQHGLTVGQVLLTVDDVTRRSHYRNARQTFAKLLELGVLPVVNENDTVATSEIRFGDNDRLAALVAHLVQADLLVLLSDVDGLYTAHPAEPGSRLITDVRSEDELAGVDVARVGSAVGTGGMVTKIEAARIATAAGIPVVLTQAGAAVAAVTGQAVGTRFHPTGKRRPSRLLWLAHASETKGGVRLDAGAVRALRDRGASLLAAGITGVVGEFSAGDPIDLLGPDDVVIARGLVNYDSTELPRILGRSTDVLVAELGPDYDREVVHRDDLMIL	NDTVATSEIRFGDND
A0A0T9FSV0	Mycobacterium tuberculosis	MNSWSAAFARYGRTVGQVLLTAHDISMRVQHTNAQRTLDRLGALHAVAIVNENDTVATNEIRFGDNDRLSALVAHLVGADALVLLSDIDGLYDCDPRKTADATFIPEVSGPADLDGVVAGRSSHLGTGGMASKVAAALLAADAGVPVLLAPAADAATALADASVGTVFAARPARLSARRFWVRYAAEATGALTLDAGAVRAVVRQRRSLLAAGITAVSGRFCGGDVVELRAPDAAMVARGVVAYDASELATMVGRSTSELPGELRRPVVHADDLVAVSAKQAKQV	NDTVATNEIRFGDND
A0A0S9R074	Aeromicrobium	MTRRVVVKVGSSSLTSSTGHLDPAKVDVVVEALAAARRAGDEVVLVSSGAIAAGLGPLGLTTRPRDLPTQQAAASVGQGALVAHYSERFAAHGITVGQVLLTVDDVTRRSHYRNAHQTFAKLHDLGVLPVVNENDTVATSEIRFGDNDRLAALVAHLVHADLLVLLSDVDGLFTGHPSLPTSRPIPDVHGPEDLLEVDVARVGSKVGTGGMVTKIEAARIATGAGIPVVLAGADRAGAAVAGEAVGTRFHPTGRRRPTRLLWLAHASETKGQLHVDAGAVAALTSRKASLLPAGIVGVSGEFGAGEPVDVVGPDGQAVARGLVNYDSGELPSLIGRSTHALAAELGADYEREVVHRDDLVVL	NDTVATSEIRFGDND
UPI0004C264BB	Spirillospora albida	MSEREAVVKARRIVVKAGSSSLTTSQGRIDEARIDALVDVLADRRAAGVEIVFVSSGAIAAGLGPLRLTGRPADLATQQAAASVGQGQLLARYTSSFARYGVTVGQVLLTADDMMRRSHHRNAQRTLAQLLALGVLPIVNENDTVATDEIRFGDNDRLAALVAHLTRADALVLLSDVDALYTGDPRVPGARRIDEVRGPADLADVELGGSGRVGTGGMVTKVEAARIAGIPVVLTNAASAARALAGDAVGTLFHPGDGRRLSTRHLWLAHATTGQGRIVLDSGAVDAIVERRKSLLPAGVTGVTGDFSAGDPVDLCDGDGRVVARGLVNYDASELPDLMGRSTRWLARELGPEYEREIIHRDHLVVLNSREEPR	NDTVATDEIRFGDND
A0A1H9QT69	Phycicoccus cremeus	MTAANRRRDVVDASRLVVKVGSSSLTDPHGGGLDEERLVALVDVLARRRLAGGSVVLVSSGAIAAGIAPLGLTKRPWDLATQQAAASVGQGALVAAYQRAFGAHGLTVGQVLLTADDVTRRSHYTNAKRTIDRLLELGIVPIVNENDTVATQEIRFGDNDRLAALVAHIAHADALVLLTDVDALYDGPPSQPGAQRVPLVVGGLGLDHVRIGGTGSSVGSGGMVTKVEAASIANSAGITTLLTSAPQAGEALEGKDVGTLFVPTGSRRASRKLWLAHATTPRGRLMLDAGAVHAVVERRKSLLPAGVTEVVGAFGDGDAVELCGPDGTVIGRGLVNYSSTELPDLLGRTTHDLARELGPGYEREVVHRDDLVIL	NDTVATQEIRFGDND
D1AAW7	Thermomonospora curvata	MIIEAETATPRIREAIACARRVVVKAGSSSLTTPQGTIDADRIDALVDVLAAAKNAGRQIVFVSSGAIAAGMGPLGLTRRPTDLATQQAAASVGQGLLVARYTSSFARYGMRVGQVLLTADDLMRRAHHRNARRALEQLLAMGIVPIVNENDTVATDEIRFGDNDRLAALVAHLVRADALILLSDVDALYTGDPRHGDARRITDVHGPDDLADVKLGGSGRVGTGGMVTKVEAARIAGGASVPVVLTNAASAAAALAGEPVGTYFHPTRAQRPSTRLLWLAHATTGQGRLILDPGAVDAVVRRRKSLLPAGVTGVEGDFSAGDPVDVVDGEGRVVARGLVNYDAGEIPALMGRSTRWLARELGPEYQREIIHRDDLVILDRRGDEGAR	NDTVATDEIRFGDND
A0A1H8F1X3	Streptomyces rubidus	MTRAARQDVAEARRIVVKVGSSSLTTAAGGLDADRVDALVDVLAKAREGREIVLVSSGAIAAGLAPLGLERRPRDLARQQAAASVGQGLLVARYTASFARYGLRVGQVLLTSDDVSRRTHYRNAFRTLEQLLTMGAVPVVNENDTVATDEIRFGDNDRLAALVAHLVRADLLVLLSDVDGLYDGDPRTPGTSRIEEVTGPKDLEGVSIGSAGRAGVGTGGMVTKVDAAGIATGAGVPVVLTSTVHAADALAGRPTGTYFHRTGKRSAGRLLWLAHASAPRGALRLDEGAVRAVTERGSSLLPAGLTAVEGEFTAGDPVDLLDEAGRAVARGLVNFDARELPRLLGRSTRDLARDLGPAYEREVVHRDDLVLLRPAGR	NDTVATDEIRFGDND
A0A1M5FIB0	Geodermatophilus	MTARPGIAGAGRVVVKVGSSSLTTLPGGLDPARLTALVDVLAAVRAQGREVVLVSSGAIAAGLAPLGVEGRPRDLATAQAAASVGQLRLVQTYADAFDRHGITVGQVLLTADDLTRRGHYRNARQTLERLLTLGALPIVNENDTVATEEIRFGDNDRLAALVAHVAAADALVLLSDVDGVYDGDPRTGPAQLVDRVTGPADLAAVTLGTARRNGVGTGGMATKVEAAFIASGAGVPVVVTSTPQAAAALAGERVGTLFEPSGRRPSGRQFWLRYASRPRGRLLLDDGAVRAVRERSASLLAAGITGVDGDFLADDPVELVGPDGAVVARGLVAYDARELPGLLGRRTPDLDPEYRREVVHRDEMVLVGRPRAAGRLPG	NDTVATEEIRFGDND
UPI00048F6D53	Nocardioides sp.	MSDRAAVTSAHRIVVKVGSSSLTTASGGIDPERISALVDVLAGVRERGAEVVLVSSGAIAAGLAPLRMRKRPRALAAQQAAASVGQGLLVHRYTEELARHGLTAGQVLLTLDDVTRRSHYRNASQTFTKLLELGVIPIVNENDTVATSEIRFGDNDRLAALVAHLVHADLLVLLSDVDGLYDGPPSRPGTQLIPDVRGQQDLVGVTVGSVGSAGVGTGGMVTKVEAASIATGAGIPVVLTSADNAAGAVAGEQVGTLFHATGKRRPTRLLWLRHATEGKGALLLDDGAVRAVVERRASLLAAGVTGVRGDFTAGDPVDVVAPDGRVVGRGLVNFDAAEIPALQGRSSKDLKRELGAGYEREVIHRDDLVIL	NDTVATSEIRFGDND
UPI00069C2795	Streptomyces avicenniae	MAAAPRQDVSDARRIVVKIGSSSLTTAAGGLDADRVDALVDVLVKQDGRQIVLVSSGAIAAGLAPLGLTGRPADLARQQAAASVGQGLLLARYTASFARYGRRVGQVLLTSYDTSRRTHYRNAYRTLDQLFAMNVVPVVNENDTVATDEIRFGDNDRLAALVAHLVRADLLVLLSDVDGLYDGDPSRPGARRLTEVTGPDDLAHVEIGRAGRAGVGTGGMVTKVEAAAIATGAGIPVVLTSAGHAGEALSGATTGTYFRPTGRRAAGRLLWLAHASAPRGAVVLDAGAVEAITRRHSSLLPAGITGVEGEFAAGEPIELRDPAGRPVARGLVNFDAREIPRLIGRSTHDLAAELGPAYEREVVHRDDLVLLRP	NDTVATDEIRFGDND
UPI0003710022	Nocardioides sp.	MSLRPAVTGAKRVVVKVGSSSLTTVDGGIDPERLSVLVDVLAGVRARGAEVVLVSSGAIAAGLAPLGLPKRPKALAAQQAAASVGQGLLVHRYTEELARHGLIAGQVLLTVDDVTRRSHYRNASQTFTTLLDLGVLPIVNENDTVATTEIRFGDNDRLAALVAHLVHADLLVLLSDVEGLYDAPPSQPGARLVAEVASMDDLTDVTVGKTGSAGVGTGGMVTKLEAARIAVEAGIPVVLTSAPKARAALAGEPVGTLFHATGKRRPTRLLWLEHATEPMGSVGLDEGAVRAVRERGASLLAAGITGARGDFHAGDPVDLVGPDGAVVARGLVNFDADELPQLVGRSSRWLEAQLGSAYAREVVHRDDLVLL	NDTVATTEIRFGDND
A0A239HT72	Asanoa	MDPVREAVTTARRIVVKIGSSSLTTADGGLDAGRVDALADVLAAAARAGREVVLVSSGAIAAGLAPLAIPRRPRDLATQQAAASVGQGLLIGRYAAAFARHGLTVGQVLLTADDVTRRAHYRNAYRTLRKLLDFGAVPIVNENDTVATDEIRFGDNDRLAALVAALVDADLLVLLSDVDALYTGDPRKPDSRRIDEVRAETDLTGVAIGGAGRSGVGTGGMVTKVEAARIATGFGIPVVLTSAPNAADALAGEPVGTLFHRMAHRPTARLFWLAHATSPRGRLHLDPGAVQAVVARRKSLLPAGITAVDGVFTAGDPVDLVDTSGAPVARGLVNYDAVELPALLGRSTGDLAAELGPGYEREVVHRDDLVLL	NDTVATDEIRFGDND
UPI00099BEA8D	Streptomyces yeochonensis	MAAVRQDVVEARRVVVKVGSSSLTTAAGGLDADRVDALVDVLAKARESHEVVLVSSGAIAAGLAPLGLDRRPRDLARQQAAASVGQGLLVARYTASFARHGVRVGQVLLTSDDVSRRTHYRNAYRTLDQLLSMGALPVVNENDTVATDEIRFGDNDRLAALVAHLVRADLLVLLSDVDGLYDGDPRTPGTRLVAEVRGPQDLAGISVGSAGRAGVGTGGMVTKVEAAAIATGAGVPVVLTSAAHAADALAGRAIGTYFHPTGKRSADRLLWLAHASTPRGSLRLDAGAVRAVTERHSSLLPAGVTAVEGGFTAGDPVDLLDEEGRPVARGLVNFDARELPRLLGRSTRDLAKELGPAYEREVVHRDDLVLLRG	NDTVATDEIRFGDND
C7Q8B0	Catenulispora	MSGQVREEVSAARRIVVKVGSSSLTTAVGGLSGERVDALVDALASRLGVPGTQLVLVSSGAIAAGLSPLGLRKRPKDLPTQQAAASVGQGLLVGRYTASFARYGRTVGQVLLTVDDTTRRSHYRNAHQTMARLLDMNVVPIVNENDTVATHEIRFGDNDRLAALVAHLVHADLLVLLSDVDALYDGDPSKPGTSQVADVRGPADLAGISIGGAGKAGLGTGGMATKVEAARIATEAGIPVVLTSAAHASRALRGEAVGTLFHRTGSRTPTRLLWLAHAADTRGALHLDPGAVRAVVERRLSLLPAGVTGVEGSFNAGDPVDLVDDAGVAVARGLVNYDASELPELLGRSTRELAAALGPQYERELVHRDDLVVLR	NDTVATHEIRFGDND
A0A1C6VBS3	Micromonospora yangpuensis	MAYPSYGSQAADISTPAARSGVPSARNRARASTSCPGGSRPDEVTTRCQGTPPPCRAMIEPTSRAEARPERSANASATAPYDITRPGGIRSTRSSTASTYSSGVTTGHDMGTGAGPRSATTQNGRVREAVTTARRVVVKIGSSSLTTATGGLATDRVDTLVDALGALAAQGREVVLVSSGAIAAGLAPLGLPRRPRDLATQQAAASVGQGLLIGRYAGSFARHGLTVGQVLLTVDDVTRRAHYRNAYRTLRKLLDLRAVPIVNENDTVATEEIRFGDNDRLAALVAALVHADLLVLLSDVDALWTGDPTRPGSTRIREVRDERDLAGVTVGGAGRSGVGTGGMVTKVEAARIATGFGIPVVLTAAPLAPAALAGEEVGTLFHPGRTRPTARLFWLAHAT…	NDTVATEEIRFGDND
A0A2E2Q188	Nocardioides sp.	MTEARRVVVKVGSSSLTTAAGGIDPDRVRALVDVLAAARERGVEVVLVSSGAIAAGLAPLGLARRPRGLAAQQAAASVGQGLLVHRYTEELSRHGLVAGQVLLTLDDVTRRAHYRNAHQTLAQLLELGVLPIVNENDTVATSEIRFGDNDRLAALVAHLVHADLLVLLSDVDGLYDGPPTREGARLLPDVRDEADLEAVSIGSVGAAGVGTGGMVTKVEAARIATGAGIPVVLTSADNAGAALSGDGVGTLFHATGRRRPTRLLWLAHATESRGALHLDAGAVRAVVERRASLLAAGLTGASGSFVAGDPVDLTGPDGAVVARGLVNFDAEEVPALVGRSTAELKQELGSAYEREVVHRDDLVLLTS	NDTVATSEIRFGDND
A0A0Q6FIT0	Marmoricola sp.	MSRPAVSGARRVVVKVGSSSLTTASGGLDPERVRELVDHLAGVRARGAELVLVSSGAIAAGLAPLAFRRRPRDLARQQAAASVGQGILVHRYTEEFARHGQVTGQVLLTVDDVTRRSHYRNAQRTFDKLLELGAVPIVNENDTVATSEIRFGDNDRLAALVAHLVHADLLVLLSDVDGLYDAPPGRPGSTLLADVHSWDDVTGVEVRGAGSAGVGTGGMETKLDAARIATGAGIPVVLTDTAHAGEALAGAPTGTLFHATGRRRPTRLLWLAHATEPRGHLVLDAGAVRAVTERRASLLPAGVTDVGGSFVAGDPVELVGTDGRPVARGLVNYDAAELPGLLGRSTHDLARELGAAYEREVVHRDDLVVL	NDTVATSEIRFGDND
A0A1E7KB46	Streptomyces	MPPGPAGPAAESGQAARKAVREARRVVVKVGSSSLTTAAGGLDADRVDALVDVLAKDIGAQHAEPGQAPRETVLVSSGAIAAGLAPLGLAKRPRDLARQQAAASVGQGLLVARYTASFARYGRRVGQVLLTSDDTSRRAHYRNAYRTLDQLLAMGAIPIVNENDTVATDEIRFGDNDRLAALVAHLVRADLLVLLSDVDGLYDGNPTTPGARRVAQVRGPADLAGIDIGSAGSAGVGTGGMATKVEAAGIAAGAGVPVVLTSAVHAADALAGRETGTYFHPTGRRAAGRLLWLAHASTPTGALTLDDGAVRAVVDRRTSLLPAGIAGVEGDFSAGDPVELRDGRGRAVARGLVNFDAKELPRLLGRTTHELARELGPAYEREVVHRDDLVLLRG	NDTVATDEIRFGDND
A0A1H7S6I7	Streptacidiphilus	MTGTTLREDVLRARRIVVKVGSSSLTTAAGGLDADRVDALVDVLARAHEHGNRALGSEEEPVEIVLVSSGAIAAGLAPLGLEKRPTDLARQQAAASVGQGLLVARYTASFARYGLRVGQVLLTADDASRRAHYRNAYRTLEQLLVMGAVPIVNENDTVATAEIRFGDNDRLAALVAHLVRADLLVLLSDVDGLYDGDPSKPGTSRIAEVHGPQDLAGIEIGSAGKAGVGTGGMVTKVEAARIATGAGIPVVLTAARHAADALAGRDTGTLFHRTGRRAADRLLWLEHASSPRGAVTLDAGAVAAVVERRTSLLPAGVTGVDGDFAAGDPVDLLDENGHIVARGLVNFDARELPRLLGRSTRDLARELGPAYEREVVHRDDLVVLTG	NDTVATAEIRFGDND
UPI000367C569	Streptomyces	MADARRIVVKVGSSSLTTAAGGLDADRVDALVDALAGHALAEGKETVLVSSGAIAAGLAPLGLAKRPRDLSRQQAAASVGQGLLVARYTASFARYGRRVGQVLLTADDTSRRSHYRNAYRTLEQLLSMGAVPIVNENDTVATAEIRFGDNDRLAALVAHLVRADLLVLLSDIDGLYDGDPAKPDSHRIAEVAGAAELAGVEVGSAGRSGVGTGGMATKVEAARIAAAAAVPVVLTSAAQAADALAGRPTGTWFHPTGRRAAGRLLWLAHASTPLGALTLDAGAVEAVVERHTSLLAAGIESVHGAFSAGDPVELRDEAGRPVARGLVNFDAKELPQLLGRSTGELARELGPEYEREVVHRDDLVLLAS	NDTVATAEIRFGDND
A0A2A9E110	Sanguibacter antarcticus	MNEPQVDQSPRGLLKEAQRVVVKIGSSSLTAQDGHLDVAALRGLVDVIAARHAEGKHVVLVTSGAIAAGFGPLGLGSRPKDLATAQATAAVGQGLLVAQYTEAFAAHGVRVGQVLLTAEDTVRRGHYRNAQRSLERLLDLGVVPIVNENDAVATDKLRFGDNDRLAALVSHLVHADLMILLTDVDGLYDGPPTRPGAKRIREVRSPADIEHVEVTSSGSAVGTGGMITKLESVSIATASGIPVVLTLASNVAGALAGDEVGTFFAVTGKSSSRRRLWLQYAAKARGRLVLDDGAVRAVLGGTASLLPAGITAVEGSFESDDPVELVDPSGRVVARGLVSYDSTEIPELLGRSTGELRDVLGEGYDRAVVHRDYLVLVRRGRRSS	NDAVATDKLRFGDND
UPI000B4A7F4B	Kineosporia	MSARSAARPTITREQVATAGRLVVKVGSSSLTTREGGLDAERLDTLVDALASRRLAGREVVLVSSGAIAAGLSPLGLPRRPRDLATQQAAASVGQGLLLARYTDAFARRGLTVGQVLLTADDVIRRGHYVNALRTFSRLLNLGVVPIVNENDTVATHEIRFGDNDRLAALVAHLVDADALVLLSDVDALLDGPPSRPGVQRVPVVRGPADLEGIEIGRTGSAGVGLGGMVTKVDAAGIATAAGIPTLLTSAANAAKALAGDDVGTWFEASGRRASSRMLWLAHAAQTTGALVLDAGAVTAVVDRRSSLLPAGITAVEGGFTAGEPVDLKDPAGKVVGRGLVNFDATELPSLLGRSTKDLARELGAGYEREVVHRDDLVLVRDRRR	NDTVATHEIRFGDND
A0A094PLI4	actinobacterium acAMD2	MSSDRGFVTSAKRIVVKIGSSSITSAQGGLNVAAVQDLVQALVSVRQSGTEVVLVSSGAIAAGLAPLGLSERPKDLATQQAAASVGQGLLVHRYTDAFAEAGFTVGQVLLTVDDVGRRAHYKNAQRTLNRLLEVGAIPVVNENDTVATDEIRFGDNDRLAALVAHLVQADALILLSDVDGLYDADPSTPGAQLISDVVDAAALDSVELGGVGSRGVGSGGMVTKVEAARLATSAGIPVVLASAVKVKEVLAGSTDGTYFHASGQRRATRLLWLAHATDARGQLILDAGAVNAIVNSGSSLLPAGVTGVVGEFEAGDPVELVTANGEVIARGLVAYDAHEIPALLGRSIAEIATELGEGYGRELVHRDDLVLLSD	NDTVATDEIRFGDND
A0A0Q8Q1N1	Nocardioides sp.	MGEGDLREAVTSARRIVVKVGSSSLTTAAGGIDPDQVSTLVDVLAAARTRGAEVVLVSSGAIAAGLAPLGLTRRPRGLAAQQAAASVGQGLLVHRYTEELARHGLTAGQVLLTLDDVTRRSHYRNASQTFTKLLEFGVIPIVNENDTVATSEIRFGDNDRLAALVAHLVHADLLLLLSDVDGLYDGPPSRAGARLITDVRTSADLADVVVGSVGAAGVGTGGMVTKVEAAAIATGSGIPVVLTSADKAGSALAGEPVGTLFHTTGKRRPTRLLWLRHATEGKGGVVLDAGAVRAVVERRASLLAAGITGVRGDFVAGDPVDLLDPDGTIVGRGLVNFDASEIPTLQGRSSKELKRELGAEYEREVIHRDDLVVLA	NDTVATSEIRFGDND
A0A1T5KTZ1	Krasilnikoviella flava	MNAATSRASLPDARRVVVKIGSSSLTGPDGRLDLGALRALVDVLAARVTGGGQVVLVSSGAIAAGIGPLGLNARPRDVATMQAAAMLGQGQLVARYTEAFAAHGLQIGQVLLTAEDTVRRSRYRNAQRSLERLLALGVVPVVNENDAVTTDELTFGDNDRLAALVSHLVRADAMVLLTDVDGLHDAPPSRAGARRIPHVADLADLEGVEVTARGSAVGTGGMVTKLESARIATGAGVPVVLTSARNVATALAGEDVGTFFAVTGRRTSARRLWIAHAARSHGRLHLDDGAARAVLGGRASLLPAGITRVEGAFEAGDPVELVAPDGAVVARGLVAFDSGELPGLLGRSTFDLRAELGEGYDREVVHRDDLVLEHRR	NDAVTTDELTFGDND
UPI0006942879	Nocardioides alkalitolerans	MERGRPLPREEVTGTRAEVTGARRIVVKVGSSSLTTAAGGIDPGRLQALVDALVAVHRTGTEVVLVSSGAIAAGLAPLGLRRRPKGLAAQQAAASVGQGLLVAQYTAALAAYGVTTGQVLLTVDDVTRRSHYRNAHQTFAKLLELGVLPIVNENDTVATQEIRFGDNDRLAALVAHLVHADLLVLLSDVDGLYDGNPALPGTTLLSDVRTDDDLADVAIGSVGSAGVGTGGMVTKVEAARIATGAGIPVVLTSAPQAAAALAGEGVGTLFHATGQRRPTRLLWLRHATEAKGSLLLDAGAVRAVVERGASLLAAGVTGATGDFHAGEPVDLVGPDGGAVARGLVNFDAAEIPLLVGRSTGELAESLGATYEREVVHRDDLVVL	NDTVATQEIRFGDND
A0A0L6CI82	Luteipulveratus halotolerans	MSAEQTTTRAVIAAARRVVVKVGSSSLTDGAGALDPDRLGRLVDVLSARRAQGSEIVLVSSGAIAAGIRPLGLARRPRDLATQQAAASVGQGALLAAYTTSFGRHGHTVGQVLLTADDVTRRTHYTNARRTLERLLTLGVVPVVNENDTVATHEIRFGDNDRLAALVAHLVDADALVLLSDVDALYDGPPSRAGTSRIPQVRSLDDLDTVEIAGSGSSVGTGGMQTKVEAASIATSAGVPTVLTSADHAREALVGDDIGTLFHPTHGRGRARRLWLAHATTPRGRLVLDAGAVAAVSRRGKSLLPAGVVAVTGRFAAGDPVDLVDDQGEVVARGLVNYDATELPGMLGRTTHDLARELGAEYEREVVHRDDLVVLRSSAARSRHTRDSGRAGGELT	NDTVATHEIRFGDND
A0A0A0BN47	Cellulomonas carbonis	MIRERSALPDARRVVVKIGSSSLTGGDGRLDVAALRALVDVLAARRAAGTEVVLVTSGAIAAGLAPLGLTSRPRDLATAQAAASVGQGLLVARYTEAFATHGLRVGQVLLTAEDTIRRGHYRNAQRALDRLLGLGVVPVVNENDTVATEEIRFGDNDRLAALVSHLVRADAMVLLTDVDALYDGPPSRGARRIDEVHGPGDLEGVVVTGRGSAVGTGGMVTKLASVAIATGSGVPVVLTSAAQAEAALAGAPVGTWFSATGRRVPTRMLWLAHAARTRGRLVLDDGAVQAVVVRRTSLLPAGVTEVHGSFEAGDPVELASAAGDVVGRGLVAYGSDELPGLLGRSTRELLAERGVGYDREVVHRDDLVLVNAPR	NDTVATEEIRFGDND
A0A1I1ZY24	Blastococcus	MSVARPQIAGARRVVVKVGSSSLTTLPGGLDPARLSALVDHLGAVRAAGREVVLVSSGAIAAGLAPLRLDGRPRDLATAQAAASVGQLRLVQTYADAFARHDITVGQVLLTSDDLTRRSHYRNAQQTVEKLLSLGVLPVVNENDTVATEEIRFGDNDRLAALVAHVARADALVLLSDVDGVYDGDPRVGPAQLVDTVTAPADLATVALGTAKRNGVGTGGMATKVEAAFIAAHAGVPVVVTSTPQAAAALAGEQVGTLFTPMGRRPSARQFWLRYASRPRGRVLLDEGAVRAVRERHASLLAAGITGVTGDFLADDPVELVGPDGVVVARGLVAYDAREMPALLGRKTGDLAPEYRREVVHRDEMVLIGRHVGR	NDTVATEEIRFGDND
UPI0005785AD6	Aeromicrobium massiliense	MSRVVVKVGSSSLTTVDGGLDPERLNTLVDTLAEATLRGDEVVLVSSGAIAAGLAPLGLASRPRDLATQQAAASVGQGRLVARYTARFAQHGLTTGQVLLTVEDVTRRGRYRNAYQTFAKLLELGAVPVVNENDTVATSEIRFGDNDRLAALVAHLVHADRLLLLSDVDALYDGPPSRPGARRIPEVRSFDELGGIDVTRPSESKVGTGGMVTKLEAARIATTAGIAVTLTDARQADAALRGEDVGTRFHPTGRRRPTRLLWLAHASETQGALHLDDGAVRAITERQASLLAAGVTRATGSFGAGDPVDLVDPAGRVVARGLVGFDSDDVPAMLGRSTPQIVDELGAEYERELVHRDDLVVLQP	NDTVATSEIRFGDND
A0A1Q4B1G3	Micrococcales bacterium	MRAAQRVVVKIGSSSLTRGGGALDPAAVAAVADALAARREAGTQVVLVSSGAIAAGITPLGLAARPRDLATQQAAASVGQGLLMAHYTRAFARHGLTVAQVLLTAEDVVRRGQYKNAQRALERLLALGVVPIVNENDAVATDEIRFGDNDRLAALVAHVVQADALVLLTDVDALYDGHPSLPTSRRIGVVSSAADLEGVTVTARGSGVGTGGMTTKVTAALTATGAGIPTLVAGAADVADALEGQDVGTWFQATGPRPRTRRLWLAHAAHAQGRLVLDEGAVRAITHGKRSLLAAGVTGVEGTFEAGDPVEIVDPDGTVVARGLVAYSSEELPERLGRTSEQLRELFGTGHDREVVNRDDLVVVRRRR	NDAVATDEIRFGDND
A0A1X7E7R3	Cellulosimicrobium cellulans	MGRVNALSSRSEIAAARRVVVKIGSSSLTGADGHLDLAALRALVDVLAARRADGGQVVLVTSGAIAAGIGPLGLTSRPRDLATAQATASVGQGLLVARYAEAFAGHGLRVGQVLLTAEDTVRRGHYRNAQRSLERLLGLGVVPVVNENDAVATDEIRFGDNDRLAALVSHLVRADAMVLLTDVDGLYDGPPSRPGTRRIPEVRSAADIAGIEVTGRGSAVGTGGMLTKLESVSIATGTGIPVVLTKAENAAAALAGEPVGTWFAATGKRTTRRRLWLAHAARTRGRLVLDDGAVKAVQGGRASLLPAGVTAVEGDFDAGDPVELVAPDGRVVARGLVAFESRDIPGLLGRSTKDLRRELGEGYDREVVHRDDLVLVRRRTR	NDAVATDEIRFGDND
A0A221NX10	Streptomyces	MTAAEQQGATARRQVAQARRIVVKVGSSSLTTAAGGLDADRVDALVDVLAKSRSGGEREIVLVSSGAIAAGLAPLGLRRRPKDLARQQAAASVGQGLLVARYTASFARYGVRVGQVLLTSDDMSRRAHHRNASRTLDKLLAMGALPVVNENDTVATDEIRFGDNDRLAALVAHLVRADLLVLLSDVDGVYDGDPGKPGTSRIAEVRGPADLAGVEFGSAGKAGVGTGGMVTKVEAARIAAAAGIPVVLTSAVHAAEALSGGDTGTHFHSTGKRSADRLLWLQHASTPQGALTLDDGAVDAVVKGRKSLLPAGIAAVEGEFSAGDPVELRDAGGHAVARGLVNFDAREIPRLIGRSTRELARELGPAYEREVVHRDDLVLLHA	NDTVATDEIRFGDND
G2NHB8	Streptomycetaceae	MTGARRIVVKIGSSSLTTAAGGLDADRVDALVDVLAKIRGGGEREIVLVSSGAIAAGLAPLGLVRRPKDLARQQAAASVGQGLLVARYTASFARYGVRVGQVLLTSDDTSRRAHYRNAYSTLDQLLEMGALPVVNENDTVATDEIRFGDNDRLAALVAHLVHADLLVLLSDVDGLYDGDPSTPGTSRIAEVRGPQDLHGVTIGSAGKAGVGTGGMVTKVEAARIATAAGVPVVLTSASRAADALTGRDTGTYFHPTGRRSADRLLWLAHASTPRGALTLDDGAVQAVVERRTSLLPAGICGVEGEFSAGDPVELRDPSGHAVARGLVNFDAKEIPQLLGRSTRDLARELGPAYEREVVHRDDLVVLTSRLAP	NDTVATDEIRFGDND
D9WRN1	Streptomyces	MAEQDGSAVRDEVAAARRIVVKIGSSSLTTAAGGLDADRVDALVDVLAKVLDRDVSGAGDGKEIVLVSSGAIAAGLAPLGLERRPRDLARQQAAASVGQGLLVARYTASFARYGRRVGQVLLTTDDTSRRAHYRNATRTLDQLLAMGALPIVNENDTVATDEIRFGDNDRLAALVAHLVRADLLVLLSDVDGLYDGDPRTPGTSRIDEVKGPKDLAGVTIGSAGRSGVGTGGMVTKVEAARIAAAAGVPVVLTSASRAGDALLGRHTGTYFHRTGRRSADRLLWLAHASEPRGALTLDDGAVRAVVERRTSLLPAGIAAVEGEFTAGDPVELRDTEGRAVARGLVNFDAKEIPRLIGRSTRDLARELGPAYEREVVHRDDLVVLHRHG	NDTVATDEIRFGDND
A0A1J5Q4X4	mine drainage	MTREQVVSAKRIVVKVGSSSLTGTAGSALDNEAINSLVSALATARNSGHEILLVSSGAIATGLAPLGLRTRPKDLATQQAAASVGQGLLMHRYTDSFAQYGITTGQILLTAEDVIRRSHYQNAQRTLSRLLALNVVPIINENDTVATHEIRLGDNDRLAALVAHLVHADLLVLLSDVDALYTGDPRKAGVSAISEVRSMDELRDIELGKSGAAGVGSGGMATKIEAARIAMTAGIPVVLTSTAQASAALAGEEVGTFFHGADERRPSRLLWLAHASSPRGRVVLDSGAVAAVVERRLSLLPAGVTAVSGEFAAGEPVDLVDQDGVVVARGLIAFDSSEIPSMLGRSTKELGSSLGAEYERELVHRDDLVLL	NDTVATHEIRLGDND
UPI00054BF6D2	Streptacidiphilus albus	MLGARRIVVKVGSSSLTTASGGLDADRVDALVDVLAKAYDGHREVVLVSSGAIAAGLAPLGLEQRPRDLARQQAAASVGQGLLMARYTASFARYGLRVGQVLLTAEDASRRVHYRNAFRTLEQLLVMGAVPVVNENDTVATAEIKFGDNDRLAALVAHLVRADLLVLLSDVDGLYDGDPSKPGTSRIAEVHGPADLDGVVIGSAGKAGVGTGGMVTKVEAARIATGAGIPVVLTAARFAADALAGRETGTLFHRTGRRSTDRLLWLEHASAPRGALRLDAGAVAAVVQRHSSLLPAGVTGVQGEFVPGDPVDLLDENGNIIARGLVNFDVRELPQLLGRSTRDLARELGPAYEREVVHRDDLVVLPSASDRR	NDTVATAEIKFGDND
A0A238X1V1	Geodermatophilaceae	MTARPQIAGARRVVVKVGSSSLTTLPGGLDAERLSALVDVLGAVRSAGREVVLVSSGAIAAGLAPLQLDGRPRDLATAQAAASVGQLRLVQTYADAFARHDITVGQVLLTADDLTRRSHYRNAHRTMERLLALGALPIVNENDTVATEEIRFGDNDRLAALVAHVAQADALVLLSDVDGVYDGDPRVGPAQLVDTVTGPADLAAVTLGTAKRNGVGTGGMATKVEAAFIAAHAGVPVVVTSTPQGAAALAGERVGTLFTPMGRRPSARQFWLRYASRPRGRVLLDEGAVRAVRERHASLLAAGITGVTGDFLADDPVELVGPDGAVVARGLVAYDAREMPALLGRKTGDLAPEYRREVVHRDEMVLVGRHVGR	NDTVATEEIRFGDND
A0A1M5K454	Jatrophihabitans endophyticus	MTRAAVAAAARTVVKVGSSSLTEHGRLDPPRLAAIVDAIARRVGAGQQVVLVSSGAIAAGIAPLGLASRPRDLATQQAAASVGQLLLAERYAQSFARHGLQVGQVLLTADDLHRRGHYRNAERTLERLLGLGVVPVVNENDTVATHEIRFGDNDRLAALVAHVVRADALVLLSDVDGLYTGKPGRPGSTFIPEVVSMAELADVDVSRAGSHVGSGGMVTKIDAAAIATSEGIPVVLAAAASIDAALVGATGTVFHAAGDRSASRLFWLRHATTPRGRLTLDDGAVSAVVDRRTSLLPAGVVGVSGEFYSGEPVDLVDASGHAVARGLVGYDAADLPPLLGRRTSELPDEFRRELVHRDDLVLL	NDTVATHEIRFGDND
A0A2M9CPK4	Sediminihabitans luteus	MTVAERSQMSEAHRVVIKIGSSSLTREDGRLDVRAIHALADVIAARHRQGHEVVLVTSGSVAAGIEPLGLPGRPRDLAQAQAAASVGQGLLIARYSGAFAGHGLQVGQVLLTAEDTVRRGHYRNAQRTLERLLELGVVPIVNENDVVATNEIRFGDNDRLAALVSHLVGADALILLTDVNGLYTGHPAHEGSRPISSVSGPEDLEGIEVTGRGSAVGTGGMLTKLDAASIATSSGIPVVLTTPANVAGALAGETVGTWFAVTGKRTSRRRLWLAHAARTRGTITLDDGAVAAVLGGRASLLPAGVTGVAGTFDAGDPVELVDAAGNVVARGLVAFESDELPGIIGRSTRDLRAELGEGYDREVVHRDDLVLVRRRLA	NDVVATNEIRFGDND
UPI0004C66559	Streptomyces sp.	MTGARRIVVKVGSSSLTTAAGGLDADRVDALVDVLASVRGGEREVVLVSSGAIAAGLAPLGLGRRPRDLARQQAAASVGQGLLIARYTASFARYGVRVGQVLMTSYDTSRRSHYRNAYRTLEQLLRMGALPVVNENDTVATDEIRFGDNDRLAALVAHLVRADLLVLLSDVDGLYDGDPATPGASRVGEVRGPGDLAGITIGSAGKAGVGTGGMATKVEAARIATGAGVPVVLTSASRAADALAGRESGTYFHPTGRRSRGRLLWLAHASTPRGALTLDDGAVRAVVERHTSLLAAGIAAVEGEFGAGDPVELRDMDGMAVARGLVNFDAKELPQLLGRSTRDLARELGPAYEREVVHKDDLVVLQR	NDTVATDEIRFGDND
A0A1C4MLB2	Streptomyces sp.	MNEARRIVVKVGSSSLTTAAGGLDADRVDALVDVLATGRGADKEIVLVSSGAIAAGLAPLGLPRRPRDLARQQAAASVGQGLLVARYTASFARYGVRVGQVLLTSDDMSRRTHHRNASRTLDKLLAMGALPIVNENDTVATDEIRFGDNDRLAALVAHLVHADLLVLLSDVDGVYDGDPARPGTARIAEVRGPGDLEHVEIGSAGRAGVGTGGMVTKVEAARIAAAAGIPVVLTSAVHAADALTGRDTGTYFHPADKRSADRLLWLQHASTPQGSLTLDDGAVLAVVERRSSLLPAGIAGVEGDFAAGDPVELRDTEGRAVARGLVNFDAKEIPRLIGRSTRELARELGPAYEREVVHRDDLAVLRP	NDTVATDEIRFGDND
UPI00066E5808	Streptomyces sp.	MPGDPPGDLPGRRGVSDARRVVVKIGSSSLTTAAGGLDADRVDALVDVLVKQDGRQIVLVSSGAIAAGLAPLGLPRRPSDLARQQAAASVGQGLLLARYTASFARYGRRVGQVLLTSDDTSRRSHYRNAYRTLEQLFTMGVVPVVNENDTVATDEIRFGDNDRLAALVAHLVRADLLVLLSDVDALYDGDPARPGARPIAEVAVPADLDGVDLGRAGRAGVGTGGMATKVEAAAIATGAGIPVVLAAASQVADALSGAPTGTYFAPTGRRSAGRLLWLAHASAPRGSVTLDAGAVRAVTEGGGSLLPAGITAVEGEFTAGEPIELRDETGRAVARGLVNFDAREIPQLIGRSTRELARELGPAYEREVVHRDDLVLLRA	NDTVATDEIRFGDND
A0A0B5F420	Streptomyces albus	MSGARQSVAGARRVVVKVGSSSLTTASGGLDADRVDALVDVLATARGDRHAPEGGAREVVLVSSGAIAAGLAPLGLRRRPRDLARQQAAASVGQGLLVARYTASFARYGVRVGQVLLTTDDTSRRAHHRNASRTLDKLLAMGALPVVNENDTVATDEIRFGDNDRLAALVAHLVRADLLVLLSDVDGVYDGDPAKSGSARLAEVRGPADLDGVEIGSAGKAGVGTGGMATKVEAARIAAAAGIPVVLTSAVRAADALAGRDTGTYFHATGRRSADRLLWLQHASTPRGALLLDEGAVRAVVDGRKSLLPAGLAGVEGEFAAGDPVELRDPAGRAVARGLVSFDAREIPQLIGRSTRDLARDLGPAYEREVVHRDDLVLLHK	NDTVATDEIRFGDND
UPI0005BCA77C	Actinomyces	MTGLAGARRVVVKIGSSSLTREDGGLDLNRIDVVARLASQWCEGGREILIVSSGAIAAGLEPLGLGVRPRDLPTAQATAAMGQGLLVARWSAAFQSHHRHVAQVLLTTDDVMRRDHYTNARQALEKLLGFGVVPIINENDTVATREVRFGDNDRLASYVAQMVAADALVLLTDVDGLYTAPPGTPGAHLVPTVGSHDELRSVLVTGAGSKVGSGGMVTKVQAATMATSSGIGVLLTHADRLGEALRGERVGTWFEPTGQRPASRTLWIAHAAPSRGELLLDQGAVEAITARKKSLLAAGVRQVISHFDSGDVVDIAGPSGLVARGIVSYDSDTVAAMAGLSARDLLRSGWENPRPIVHRDDLAVLL	NDTVATREVRFGDND
A0A2I2L0U4	Frankia sp.	MRAFVAEAQRVVVKVGSSSLTTAAGGLDVARLERLVEALLPRAGQLVLVSSGAIAAGLAPLGLSKRPRDLATQQAAASVGQSSLVHSYAAAFGRAGFRVGQVLLTATDVIRRTHYRNARTTLDRLLELGVVPIINENDAVATQEIRFGDNDRLAAIVAHLVSADLLVLLSDVDGLYDANPRLGPANLVREVRSDADLAGLTARGTGTAGVGVGGMATKIEAARMAASGGLRAIITSAANAAPALRGDDVGTVFHPTGPRRASRLLWLAHATAPEGRLRLDAGAVAAVVRRRASLLPAGILAVDGDFAAGDPVDLVDPDGQPVARGLVAFDAAELPVMLGRSTAELAADLGPSYEREVIHRDDLVLLLPSR	NDAVATQEIRFGDND
Q2JDP1	Frankiaceae	MRPFVTDARRVVVKVGSSSLTTAAGGLDVDRLEALVAAVLPRAGQQLVLVSSGAIAAGLAPLGLARRPRDLATQQAAASVGQSSLVHSYAAAFGRAGHQVGQVLLTATDVIRRTHYRNARTALDRLLELDVIPIINENDAVATQEIRVGDNDRLAAIVAHLVSADLLVLLSDVDGLYDANPRLGPATMVREVRSDTDLDGLTARGTGTAGVGVGGMATKIEAARMAASGGVTAIITSAANAAPVLRGEEVGTVFHPTGSRRASRLLWLAHATAPEGRLHLDSGAVAAVVRRRASLLPAGITGVEGDFAAGDPVDLVDPDGRSVARGLVAFDAAELPVMLGRSTADLAMELGPSYEREIVHRDDLVLLLPAR	NDAVATQEIRVGDND
A0A132MXB8	Streptomyces thermoautotrophicus	MIESEGTREAVRAAKRIVVKVGSSSLTTAAGGLDGERVAALVDVIARRHRAGAEVVLVSSGAIAAGLAPLGLKRRPRDLATQQAAASVGQGLLIHQYTESFKRYGLRVGQVLLTVDDVTRRAHYRNAYRTLRKLLDLGVVPIVNENDTVATEEIRFGDNDRLAALVALLVHADLLVLLSDVDALYDGDPRNPGVRRIAEVRGPADLEGVRLGKAGKAGVGTGGMVTKVEAARIATISGVPVVLTSAALAAEALAGAGVGTFFHASGERPRQRLLWLAHATTPRGRLYLDAGAVQAVVERRLSLLPAGVTRVDGIFTAGDPVDLVDENGHPVARGLVNYDAVELPGLLGRSTRELARELGPEYEREVVHRDDLVLLG	NDTVATEEIRFGDND
UPI00036AFB94	Sporichthya polymorpha	MTPARAGGRRGDVLAARRVVVKVGSSSLTTARGGIDYERVDALVDVIAARRKVGVDVVLVSSGAIAAGLAPLSLRTRPKDLATQQAAASVGQGLLVARYAQSFARYDLTVGQVLLTAEDMIRRAHHRNAQRTLYRLLEMRAVPIVNENDTVATHEIRFGDNDRLAALVAHLVHADLLVLLSDVDGLYDGDPRKPGATLISEVRGPHDLDGVVLGRAGSAGVGTGGMGTKVDAARIATTAGIPVVLAGAAYADAALSGESVGTHFTRTGRRAATRLLWLAHATTPRGSLTLDAGAVKAVVGGRKSLLPAGVTGVAGTFVAGDPVDLLDENGHAVARGLVNFDAAEIPGLLGRSTRDLAAELGPAYEREIVHRDDLVLLRHSP	NDTVATHEIRFGDND
D1BV35	Xylanimonas cellulosilytica	MTSRSALPAARRVVVKIGSSSLTGPDGHLDVAALRALVEVLAARHAAGTQVVLVTSGAVAAGIGPLGLATRPKDLATMQAAASVGQGLLVARYAEAFARYGIRVGQVLLTAEDTVRRLRYRNAQRSLSRLLALGVVPVVNENDAVTTDELRFGDNDRLAALVSHLVRADALVLLTDVDGLHDRSPSQPGAQRIPYVGDLAEVADVPVSSRGSAVGTGGMVTKLESVRIATASGITVVLAAARNAAAALVGDDVGTLFAATGRRTSARRLWIAHAARVRGRLHVDDGAARAVRGGRASLLPAGITRVEGEFDAGDPVELVAPDGAVVARGLVAFDSAELPVLLGRQTAELREQLGEGYDREVVHRDDLVLNHR	NDAVTTDELRFGDND
K1E590	Janibacter	MADARRAISRARRIVVKVGSSSLTSAAGGELDIARLTALVNALSGRRSEGAEIVLVSSGAIAAGIGPLGMSTRPSDLARQQAAASVGQGVLLSAYDRAFGRHGHTIGLVLLTVDDVTRRTSYTNAKRTFDSLLDLGVVPIVNENDTVATHEVRFGDNDRLAALVAQLVGADGLVLLTDVDALYTAKPGTPGAERVAVVTEPAELEAISIGGTGSAVGSGGMTTKVEAATIAGAAGIPTVLTSADQIAGALAGEDVGTVFHPQRRSRGSRALWLAHATTPRGSVQIDEGAVTALRDRGRSLLPAGITGVTGSFVDGDPVDVVGPDGAVIARGLVNYTSGELPHLMGRSTKELAAEIGPQYEREVIHRDHLALL	NDTVATHEVRFGDND
D2SCS5	Geodermatophilus	MSLRAEIAGARRVVVKVGSSSLTSLPGGLDEQRLAALVDVLGAVHGQGREVVLVSSGAIAAGLAPLGVSGRPRDLATAQAAASVGQLRLVQTYADAFGRHDVTVGQVLLTADDLTRRSHYRNAQRTLERLLTLGVLPIVNENDTVATEEIRFGDNDRLAALVAHVARADALLLLSDVDGVYDGDPRQGPAQLIDTVRDPADLGQVTLGTARRNGVGTGGMATKVEAALIAAHAGVPVVVTSTAQAAAALAGEQVGTRFAVMGPRPRARQFWLRFATRPRGRLHLDEGAVRALRERGASLLPAGITDVAGEFLADDPVELVGPDGVVVARGLVAYDARELPPLLGRKTSELDPEYQREIVHRDEMVLVRRPSLG	NDTVATEEIRFGDND
D6Z8D1	Segniliparus	MNTLDAAAASAAVREQVRSARILVVKIGSSAFTGAGVGVDTVKLDSLVDVIAGRIEAGGKVLVVSSGAVAAGLAPLGLPRRPQDHLTQRAAASVGQSALALAWGASFARYGKVVGQVLLSVHDFSIREHNANAQRTLHRLIALGAVPVINENDVVSTATVRLGDNDRVAALVAHLVGAEALVLLSDVDGVYDRNPQEQGAVRLDVVASEADLDGVTAKGGSGLGTGGMASKLRAARMAADAGVPVLVTSAERAAEALLEGRSGTAFAPRAQRLSARKFWIRHAAEPAGSLFLDDGAVRAVATDRRSLLIAGVKRAVGEFRAGDVVVFADQHGQQVARGVAAYGAVDLSEALAGRAELAKPVVHVDDVVPF	NDVVSTATVRLGDND
UPI000A040701	Janibacter anophelis	MAVEARSNDARSNGARSNGAQPVDARRAVADAQRLVVKVGSSSLTSAVGGELDVARLTALVNALSGRRSAGTQLVLVSSGAIAAGIGPLGMSTRPRDLARQQAAASVGQGVLLSAYDRAFGSHGHTIGQVLLTVDDVTRRSHYTNAKRTFESLLGLGIVPIVNENDTVATDEIRFGDNDRLASLVAHLVDADALVLLTDVDALHTAAPGTPGAERVAVVRNSADLEGISIGGTGSAVGSGGMTTKVEAATIAGAAGIPTVLTSADRIVPALAGEDVGTAFEAQPRSRGSRALWLAHATSPRGSIQIDAGAVTALRERGRSLLPAGITGCTGSFVDGDPVDVVGPDGTVIARGLVNYTSGELPHLMGRSTKELAEAIGPQYEREVIHRDHLALL	NDTVATDEIRFGDND
E2SB76	Aeromicrobium marinum	MSRIVVKVGSSSLATPEGHLDDERVVAVADALAAARAEGHEVVLVSSGAIAAGLGPLGLARRPGDLPTQQAAASVGQGALIARYAAGFAAHGLTVGQVLLTVDDVTRRSHYRNAQHTFVKLLELGIVPVVNENDTVATTEIRFGDNDRLAALVAHLVHADLLVLLSDVDALHTGHPDEPGSRPISDVRGPADLEGVDIARIGSAVGTGGMVTKVEAARIASAAGIPVVLTRAAEGTMRAALAGEQVGTRFHPTGKRRPARLLWLAHASETKGRLVLDDGAVGAVARGTASLLPAGITAVEGDFVAGDPVDLVGLDGAVVARGLVNFDSTELPVMLGRSTRDLLADLGPEYEREVVHRDDLMVL	NDTVATTEIRFGDND
A0A1G7BRE6	Streptomyces	MSGKREAHVSAHRQDVEAARRIVVKVGSSSLTTAAGGLDADRVDALVDVLAKHHGGGRESAGKEVVLVSSGAIAAGLAPLGLRRRPRDLARQQAAASVGQGLLVARYTASFARYGVRVGQVLLTSDDTSRRAHHRNASRTLDKLLAMGALPVVNENDTVATDEIRFGDNDRLAALVAHLVHADLLVLLSDVDGVYDGDPGRPGTSRISEVTGPADLDGIEIGSAGRAGVGTGGMVTKVEAARIAAAAGIPVVLTSAVHAAEALAGGDTGTYFHPTGKRSADRLLWLQHASAPQGALILDDGAVRAVVEGRKSLLPAGIAGAEGHFTAGDPVELRDGAGRAVARGLVNFDAKEIPRLIGRSTRELARELGPAYEREVVHRDDLVLLEG	NDTVATDEIRFGDND
A0A0L0JVE9	Streptomyces	MTAARQRVTDARRIVVKVGSSSLTTASGGLDADRVDALVDALAKNRSGGEKEIVLVSSGAIAAGLAPLGLRRRPKDLARQQAAASVGQGLLVARYTASFARHGVRVGQILLTSDDMSRRAHHRNASRTLDKLLAMGAFPIVNENDTVATDEIRFGDNDRLAALVAHLVHADLLVLLSDVDGVYDGNPGKPGTSRIAEVHGPADLAHVEIGSTGKAGVGTGGMVTKVEAARIAAAAGIPVVLTSAVFAAEALTGGDTGTYFHPAGKRSADRLLWLQHASTPQGSLTLDDGAVKAVVERRTSLLPAGIAAVEGDFSAGDPVELRDASGRAVARGLVNFDAKEIPQLLGRSTRELARELGAAYEREVVHRDDLVVLAPS	NDTVATDEIRFGDND
A0A1W7D0Z8	Streptomyces	MSGPRAVRVAYITDGNPVPPGTNERRGSPVSDADAAVRPGEPGRPEVARARRVVVKIGSSSLTTAAGGLDADRVDALVDVLVKQDGRQIVLVSSGAIAAGLAPLGLTRRPADLARQQAAASVGQGLLLARYTSSFARYGRRVGQVLLTSDDTSRRAHYRNAYRTLDQLFAMGVFPVVNENDTVATDEIRFGDNDRLAALVAHLVRADLLVLLSDVDGLYDGDPSRPGTRRIEEVAGPGDLAGVELGRPGRAGVGTGGMVTKVEAASIATGAGIPVVLAAASQAGDALSGARAGTFFRPTGRRSAGRLLWLAHASAPRGAVLLDAGAVRAITERGSSLLPAGITGVEGDFAAGEPIELRDEAGRAVARGLVNFDAKEIPRLIGRSTHELARELGPAYERE…	NDTVATDEIRFGDND
UPI00041DB412	Arsenicicoccus bolidensis	MAESAGSGGTRERIADAERIVVKVGSSSLTGGDGDLDDLAIGRLVDALARRWRDGAQVVLVSSGAIAAGLNPLALPKRPRDLATQQAAAAVGQGALMAAYTTSFGRHGARVGQVLLTEMDVTRRSHYVNARRTLVRLLHLGVVPVVNENDSVATQEIRFGDNDRLAALVAHLVKADALVLLSDVDALYDGPPSRPGARRIPVVRGEADLADVVIRGSGSKVGTGGMTTKIEAARIATGAGIPALVTSAALAAEALGGEDVGTVFEAPEVRPRGRLLWLRHASTARGRLELDAGAVDAVVSHRRSLLPAGIVGVSGSFDEGDAVDLVAPDGRVVGRGLVNYASSELPAMLGRSTHDLGDELGEQYRREVIHRDDLALL	NDSVATQEIRFGDND
A0A1H1LWL7	Marmoricola scoriae	MTREAVTGARRVVVKVGSSSLTTAAGGIDPERVRSLVESLVGVRLRGAELVLVSSGAIAAGLAPLAFRRRPRDLARQQAAASVGQGLLVHRYTEEFARHGHVTGQVLLTVDDVTRRSHYANAQRTFDKLLELGAVPIVNENDTVATSEIRFGDNDRLAALVAHLVHADLLVLLSDVDGLYDAPPGDPGSTRFADVRSFEEIAHVRVGGAGGAGVGTGGMETKLDAARIATGAGIPVVLTSAAHARAALEGEPTGTLFHATGKRRPTRLLWLAHATEPKGRLVLDAGAVRALTERRASLLPAGVTGVVGSFVAGDPVEIVDQDQRAVARGLVNYGADELPGLLGRSTRELARELGAAYEREVVHRDDLIVL	NDTVATSEIRFGDND
D1BDM5	Sanguibacter keddieii	MSDSGTSISDRHDSDSTSSTPQRTPQAPGEGASERDSPILPVPKTPRSLMGTAGRVVVKIGSSSLTREDGTLDSDALTALVQVIAARHAAGYQVVLVTSGALAAGLGPLGLSARPGDLATAQAAASVGQGLLVARYTAAFAAHGIQVGQLLLTAEDTVRRGHYRNAQRSLERLLDLGVVPVVNENDAVATDEIRFGDNDRLAALVSHLVRADAMVLLTDVDGLYDGPPSREGSKRIPEVRSPADIEDVEVTGSGSSVGTGGMVTKLNSVLIATQSGIPVVLTQAVNVEGALRGDLVGTWFHATGRRTTRRRLWLAYASKTRGSLVLDDGAVHAVLGGTASLLPAGITGVVGEFEASDPVELVDREGRVVARGLSAFDSAEIPDLMGQTTGDLRDSLGEG…	NDAVATDEIRFGDND
UPI00058D2548	Actinopolymorpha alba	MTRAQRVVVKVGSSSLTTSRGAIDPHRIDALVEVLADRRATGIEIVLVSSGAIATGIAPLGLRSRPRDLATQQAAASVGQGLLVARYTEAFGRHGFRVAQVLLTVDDVTRRSHYRNAYRTFARLLELGVVPIVNENDSVATEEIRFGDNDRLAALVAHLVHADLLVLLSDIDGLYDGDPRRPGTQLISEVRGEEDLRDVVIGKAGRSGIGTGGMVTKVEAARIATAAGVPVVLAQASDAAAALAGQVVGTHFHPTGRRRPTRLLWLAHATTPRGRLRLDAGAVRAVCERRASLLPAGILEVDGDFAVGDPVDLVDPEGRTVARGLVNFDAQELPGLLGRSTRELARELGPAYEREVVHRDDLALVTQRRHDGARD	NDSVATEEIRFGDND
A0A161JGX5	Streptomyces	MPSDSTARGSARAGHDGEHDGEDPQVTVARQDVTEARRIVVKVGSSSLTTASGGLDADRVDALVDVLAKVRSGGEKEIVLVSSGAIAAGLAPLGLTRRPRDLARQQAAASVGQGLLVARYTASFARYGVRVGQVLLTSDDTSRRAHYRNAYRTLDQLLAMGALPVVNENDTVATDEIRFGDNDRLAALVAHLVRADLLVLLSDVDGLYDGDPARPDTARIAEVRGPADIAHVEIGAAGKAGVGTGGMVTKVEAARIAAAAGVPVVLTSASRAADALTGRDTGTYFHRTGRRSADRLLWLAHASTPRGALVLDDGAVRAVVEGKKSLLAAGIAAVEGEFAAGDPVELRDTVGHAVARGLVNFDARELPRLLGRSTRDLARELGPEYEREVVHRDDLVVM	NDTVATDEIRFGDND
A0A0A0C4U2	Actinotalea fermentans	MRKLDRRSLATARRVVVKVGSSSITDGHGRLDVDALRALVDALAERRLAGSQVVLVTSGAIASGLGPLGLHGRPSDLATAQATASVGQGLLIARYTEAFAGHGLRVGQVLLTAEDTVRRSHYRNALRCLDRLLALGVVPIINENDTVATSEIRFGENDRLAALVSHLVRADALVLLSDVDGLYDRPPTSPDAHRIDEVHDPAELTDVKVGKSGSKVGSGGMISKLQSVAIATGSGVPVLITRADLARPALAGEGVGTWFFATGKRRPPRLLWLEHAAAPHGRVVLDAGAVRAVVERRASLLPAGITAVEGEFDAGEPVELAGPDGVVIGRGLVAFSSGELPDLLGRSTRELRESLGAGYDREVVHRDDLVLVAPRA	NDTVATSEIRFGEND
UPI000481026E	Streptomyces sp.	MTAARRIVVKVGSSSLTTAVGGLDADRVDALVDALAKHTAKEVVLVSSGAIAAGLAPLGLEGRPRDLARQQAAASVGQGLLVARYTASFARYGRRVGQVLLTSDDTSRRAHYRNAYRTLDQLLAMGAVPVVNENDTVATDEIRFGDNDRLAALVAHLVRADLLVLLSDVDGLYDGNPATSGTTRIAEVAGPADLAGIDIGSAGKAGVGTGGMVTKVEAARIAAAAGIPVVLTSATHAGDALAGRPTGTLFHPTGRRAADRMLWLAHASAPRGALVLDDGAVRAVVERRSSLLPAGIAGVEGEFAAGDPVELRDARGVAVGRGLVNFDAREIPWLIGRSTRDLARELGPEYEREVVHRDDLVLLRS	NDTVATDEIRFGDND
A0A1H4P0W8	Arthrobacter woluwensis	MSLAPLTQEGRAVLRDAKRVVVKVGSSSLTSIQGGISEESVLALVEALAERRNGGTEVILVSSGAIAAGLAPLGLARRPRDLATQQAAASVGQGRLMSRYTQAFSVHGITVSQVLLTAEDLVRRTQHANAFRALDRLLNLGVVPIVNENDTVATHEIRFGDNDRLAALVAHLVRADALLLLSDVDSVYDGPPKDGARRIAEVRVPEDLAGVVVGSAGKAGVGTGGMATKVQAASIAAGSGIPALVTSTANAQAALRGEDVGTWFSVQGDRKPIRLLWLAHLATARGEIVLDDGAVRAVTRNHRSLLPAGITAVRGEFEAGDPVDLLDPAGTVVARGLVNYSVEELPRMLGRSTKELARELGHEYEREVVHVDDLVVL	NDTVATHEIRFGDND
UPI000C7F847C	Zhihengliuella halotolerans	MKETRKPSAVRERSDITRAGRIVVKVGSSSLTTVDGGVSQDALKALVDTLGRARAAGTEIILVSSGAVAAGLSPMGIQRRPRDLATQQAAAAVGQGHLVAQYVDEFAKHGVTVGQVLLTAEDLNRREQYGNAFNTLNRLLDLGVLPIINEHDTVATHEIRFGDNDRLAALVADLVKAEALVLLSDVDAVYDGPPQKGAKRISRVDSPADLDGVEIGGTGSGIGTGGMATKVRAATMAAESGIPALVTSAANVGRVLSGEDVGTWFSTRGVRRSARMLWLEHLADPDGRVVLDSGAVKAIATGKKSLLPAGITSVSGDFNAGDVVDLTDKRGRIIARGIVNYDNDELPAMIGKTTRELSKKQGKRYARSVVHVDDMVVVRRR	HDTVATHEIRFGDND
UPI00068B73C5	Catenuloplanes japonicus	MGSGTGPASEGAQNGRVREAVTGAKRIVVKVGSSSLTTAAGGIDGERVSSLVDALAKLIEDGREVVLVSSGAIAAGLAPLGLRRRPRDLATQQAAASVGQGLLIGHYATSFARFGRTVGQVLLTADDVTRRVHYRNAYRTLRKLLDLHAVPIVNENDTVATDEIRFGDNDRLAALVAALVEADLLVLLSDVDALYTGDPANPESRRIDEVRGEEDLAGVTIGKAGKAGVGTGGMVTKVEAARIATGAGIPVVLTAAPLAAQALAGEPIGTLFHRDLHKPAARLHWLAHATAPRGRLHLDPGAVQAIVVRRKSLLPAGITAVDGSFAAGDPVDLIDATSGVSVARGLCNYDAVELPDLLGRSTRSLGPSHQREVVHRDDLVLL	NDTVATDEIRFGDND
UPI000481E230	Streptomyces sp.	MADARRIVVKVGSSSLTTAAGGLDADRVDALVDVLARHLDAPHGGRADRGREIVLVSSGAIAAGLAPLGLDRRPRDLARQQAAASVGQGLLVARYTASFARHGRRVGQVLLTEDDTSRRAHYRNAYRTLDQLLAMGAVPVVNENDTVATDEIRFGDNDRLAALVAHLVRADLLVLLSDVDGLYDGDPATPGTRRIAEVTGPAQLAGVEIGSAGGAGVGTGGMVTKVEAARIAAAAGVPVVLTSASRAADALAGRESGTYFHPTGRRTAGRLLWLAHASTPRGALVLDDGAVDAVVHRRSSLLPAGISRVEGDFTAGDPVELRDDAGRAVARGLVNFDAREIPRLIGRSTRELARELGPAYEREVVHRDDLVLLRS	NDTVATDEIRFGDND
A0A1Y0HZC3	Actinobacteria	MSSRSEIASAHRVVVKIGSSSLTGADGHLDLTALRALVDVLAARRAAGGQVVLVTSGAIAAGIGPLGLASRPRDLATAQATASVGQGMLVARYTEAFAGHGLRVGQVLLTAEDTVRRGHYRNAQRSLERLLDLGVVPIVNENDAVATDEIRFGDNDRLAALVSHLVRADAMVLLTDVDGLYDGPPSRPGTRRIAEVRSPADIEGVEVTGRGSAVGTGGMLTKLESVSIATGTGIPVVLTKAQNAAAALAGDAVGTWFAATGKRTTRRRLWLAHAARTRGRLVLDDGAVQAVQGGRASLLPAGVTAVEGEFDAGDPVELVTSDGRVVARGLVAFESRDIPDLLGRSTGELRAELGEGYDREVVHRDDLVLVRKRGR	NDAVATDEIRFGDND
A0A0U3KKS3	Aeromicrobium erythreum	MSARRVVVKVGSSSLTSAAGHLDPEKVGHVVDALAAARRRGDEVVLVSSGAIAAGLGPLGLTTRPRDLPTQQAAASVGQGALVAHYSERFAAHGITVGQVLLTVEDVTRRSHYRNAHQTFARLHELGVLPVVNENDTVATSEIRFGDNDRLAALVAHLVHADLLVLLSDVDGLYTGHPSLPESRPITDVHGPDDLDDVDVARVGSKVGTGGMVTKVEAARIATGAGIPVVLARADHARAAVLGEQVGTRFHPTGRRRPTRLLWLEHASETKGRLLVDDGAVRALTVRKASLLAAGIVGVEGEFGAGEPVDVVAPDGTVVARGLVTYDSAELPTLLGRSTPDLAADLGADYEREVVHRDDLVVLHPH	NDTVATSEIRFGDND
A0A021VMN1	Actinotalea ferrariae	MTDRRGVAAARRVVVKVGSSSLTAGDGTLDVAALQALVRVLAERRVAGTEVVLVTSGAISAGMAPLGLTARPRDLATAQATASVGQGLLVARYTEAFAQHGLRVGQVLLTAEDTIRRGHYRNAQRALDRLLALGVVPVVNENDTVATDEIRFGDNDRLAALVSHLVRADAMVLLTDVDALYDGPPSSGASRISEVAGPQDLEGVVVTGRGSAVGTGGMVTKLASVAIATGSGIPVVLTSARNAAAALAGDPVDGGPVGTFFAATGRRVPTRMLWLAHAARTAGRLVLDDGAVRAVVERRTSLLPAGVTAVHGTFEAGDPVELAAADGRVVARGLVSYASDELPPLLGRSTRELRAELGDGYDREVVHADDLVLVPARG	NDTVATDEIRFGDND
A8M065	Micromonosporaceae	MRDRVTAARRVVVKIGSSSLTTATGGLDDGRVDALVDTLGGLAAQGREVVLVSSGAIAAGLAPLGLTRRPRDLATQQAAASVGQGLLIGRYAAAFARHHLTVGQVLLTVDDMTRRAHYRNAYRTLRKLLDLRAVPIVNENDTVATEEIRFGDNDRLAALVAALVDTDLLVLLSDVDALWTGDPTRPGSTPIAEVHDARDLSGVAIGGAGRSGVGTGGMVTKVEAARIATGFGIPVVLTSADLAAEALDGKPVGTLFHPSPRRPAARLFWLAHATSPRGRLHLDPGAVEAVVDRRKSLLAAGISAVQGAFTAGDPVDLVDTEGVPVARGLVNYDAVELPGLLGRSTSELATALGPAYEREVVHCDDLVLL	NDTVATEEIRFGDND
A0A0F7FT90	Streptomyces	MVKVGSSSLTTAAGGLDADRVDALVDVLVKQEDRQIVLVSSGAIAAGLAPLGFARRPSDLARQQAAASVGQGLLLARYTASFARYGRRVGQVLLTSDDTSRRAHYRNAYRTLDQLLELGAVPVVNENDTVATDEIRFGDNDRLAALVAHLVRADLLVLLSDVDGLYDGDPRKPGTRRIEEVAGPEDLVGVEIGKAGKSGVGTGGMVTKVEAASIATEAGIPVVLTSAGHAGEALAGAPTGTFFHATGRRSAGRLLWLAHASVPRGAVVLDDGAVRAVTERGSSLLPAGITAVEGEFTAGEPIELRDGAGQAVARGLVNFDAREIPQLIGRSTHELARELGPAYEREVVHRDDLVLMRA	NDTVATDEIRFGDND
D2PUT5	Kribbella	MKSRAEVVKATRIVVKVGSSSLTQRGRIDLDRLRLLVDALAARRVDGTEVVLVSSGAIAAGLAPMGLRSRPRDLATQQAAASVGQSLLMARYGEAFAAHGLRVGQVLLTVDDVTRRSHYRNAYRTFARLLELGVVPIVNENDTVATTEIRFGDNDRLAALTSHLVHTDLLVLLSDVDGLYDGDPRKPGTTMLTDVRGPADLEPLQIGRTGSSGVGTGGMQTKVEAAGIATAAGIPVVLTSAGRVGEALRGEPVGTLFHPTGRRRKTRLLWLEHATSGQGRLQLDEGAVRAVTERRTSLLPAGISGVEGTFSAGDPVDLVSPAGTVVARGLVNYDAAELPGLLGRSTRELARELGAAYEREVVHRDDLVLL	NDTVATTEIRFGDND
A0A1G6NV85	Nocardioides lianchengensis	MSLRREVLDARRIVVKVGSSSLTTAAGGIDPARVERLVDVLAAARSRGAEVVLVSSGAIAAGLAPLGLKRRPKGLPAQQAAASVGQGLLVHRYTEELRRHELTAGQVLLTVDDVTRRSHYRNAYQTFAKLLELGVLPIVNENDTVATTEIRFGDNDRLAALVAHLVHADLLVLLSDVDGLYDADPRTPGASRVTDVHGVEDLAAVSIGRTGAAGVGTGGMETKVEAARIATGAGIPVVLTSADQAGPAVAGEPVGTLFHATGKRRPTRLLWLAHATEPHGTLQLDPGAVRAVVERRASLLAAGVTGCTGEFHAGDPVDLVGPDGVPVARGLVNFDASEVPSLVGRSSQDLKRELGAAYEREVVHRDDLVLL	NDTVATTEIRFGDND
A0A0M9Y458	Streptomyces	MGNRGKGTDVSAARQGVVDARRIVVKVGSSSLTTAAGGLDADRVDALVDVLAKARSGGEKEIVLVSSGAIAAGLSPLGLRRRPTDLARQQAAASVGQGLLVARYTASFARYGVRVGQVLLTTDDTSRRAHYRNAYRTLDQLLAMGALPVVNENDTVATDEIRFGDNDRLAALVAHLVRADLLVLLSDVDGLYDGDPSQPGTTRIEEVHGPEDIAHVSIGSAGKAGVGTGGMVTKVEAARIAAAAGIPVVLTSASQAADALAGRGTGTLFHATGRRSADRLLWLQHASTPQGHLVLDDGAVRAVTERGSSLLPAGIAAVEGDFVAGDPVELRAADGRAVARGLVNFDAKELPQLLGRSTRELARELGPAYEREVVHRDDLVLLEG	NDTVATDEIRFGDND
UPI00054F0F5F	Geodermatophilaceae bacterium	MSTRADVAAASRVVVKVGSSSLTTLPGGLDVDRLRALVDVLGALRAAGRQVVLVSSGAIAAGLAPLSLTGRPRDLATAQAAASVGQLRLVQTYADAFAVHGVTVGQVLLTADDLTRRSHYRNASQTIERLLALGVLPIVNENDTVATEEIRFGDNDRLAALVAHVAVADALVLLSDVDGVYDGDPRTAPAQLIDTVRGPDDLAAVALGSASRNGVGTGGMATKVEAALIASGAGVPVVVTSTPQAAAALAGERVGTLFASRGRRPSARQFWLRYASRPRGRVLLDEGAVRAVRERHASLLAAGVTGSTGDFLADDPVELVGPDGVVVARGLVAYDARELPDLLGRKTGDLDPEHRREVVHRDEMVLVSHRLVG	NDTVATEEIRFGDND
UPI00048CF270	Nocardioides insulae	MTRARRIVVKVGSSSLTTAAGGIDPHRVTTLVEALAATRARGVEVVLVSSGAIAAGLAPLGMRSRPRGLAAQQAAASVGQGLLVHRYTEELARHGLTAGQVLLTVDDVVRRAHYRNAYQTLTTLLELGVLPVVNENDTVATGEIRFGDNDRLAALVAHLVKADLLVLLSDVDGLYDAPPSDPGSNRIAEVGSWAEIEGIQVGSAGSAGVGTGGMVTKLDAARMATGAGIPVVLTAAAHAASALSGASTGTLFQPTGRRRPARLLWLRHATEPQGHLVLDEGAVAAVVDRRASLLPAGVTEVTGRFDAGDPVDLVDPTGRPVARGLVNFDAAEIPKLLGRSTRDLKRELGPAYEREVVHRDDLVIL	NDTVATGEIRFGDND
UPI0004CA7898	Streptomyces	MRQARRIVVKVGSSSLTTRAGGLDADRVDALVDVLAQHGGTRGREIVLVSSGAIAAGLAPLGLERRPRDLARQQAAASVGQGLLVARYTASFARYGRRVGQVLLTSDDTSRRTHYRNAYRTLDQLLTMGAVPVVNENDTVATDEIRFGDNDRLAALVAHLVRADLLVLLSDVDGLYDGDPSTPGTRRIEEVHGPAELDGVRIGSAGRAGVGTGGMVTKVEAARIAAGAGVPVVLTSAARAADALAGRDTGTWFHPTGRRAAGRLLWLAHASTPAGALTLDEGAVRAVVDRRTSLLPAGIAGVEGEFTAGDPVELRDQQGRAVARGLVAFDAKELPRLLGRSTHELARELGPEYEREVVHRDDLVVLGP	NDTVATDEIRFGDND
A0A0T6LKI9	Streptomyces vitaminophilus	MVEARRVVVKVGSSSLTTTSGGLDADRVDALVDALAKARDGDAKEVVLVSSGAIAAGLAPLGLRRRPRDLARQQAAASVGQGLLVARYTASFARYGVRVGQVLLSAGDIARRAHYRNAYRTLDKLLAMGALPVVNENDTVATDEIRFGDNDRLAALVAHLVRADLLVLLSDVDGLYDGPPGTPGAARIAEVSGPADLEGVSIGSAGRAGVGVGGMVTKVEAARIAAGAGIPVVLTAASSAADALAGRATGTLFHPTGRRSAGRLLWLAHASEPRGALRLDPGAVQAVVERRKSLLPAGVVGAEGEFSAGDPVDLLDEKGHAVARGLVNFDAKELPRLLGRSTRELARELGPAYEREVVHRDDLVVLRG	NDTVATDEIRFGDND
F6FPR3	Isoptericola variabilis	MGTVNATTRASLRHAHRVVVKIGSSSLTGPDGHLDLEALRALVAVLAARRADGGQVVLVTSGAVAAGIGPLGLTARPRDLATMQAAAMLGQGQLVARYTEAFAEHGLRVGQVLLTAEDTVRRVRYRNAQRSLDKLLALGVVPVVNENDAVTTDELRFGDNDRLAALVSHLVRADAMVLLTDVDGLHDAAPSRPGARRIPTVTDLAEVAGVEVTARGSAVGTGGMVTKLESVRIATGSGVPVVLTKAENAAAALAGEDVGTFFAATGRRASARRLWIAHAARSQGRLHLDAGAARAVLGGRASLLPAGITRVEGQFDAGDPVELVAPDGAVVARGLVAFDSSELPALLGRSTYELREELGEGYDREVVHRDDLVLEQAVARP	NDAVTTDELRFGDND
A0A1D8G059	Streptomyces	MAEARRIVVKVGSSSLTTASGGLDADRVDALVDVLAKVRDAGGREVVLVSSGAIAAGLAPLGLDRRPKDLARQQAAASVGQGLLVARYTASFARYGARVGQILLTSDDMSRRAHYRNAYRTLEQLLAMGAMPIVNENDTVATDEIRFGDNDRLAALVAHLVRADLLVLLSDVDGLYDGDPSRPGTSRIEEVRGPQDLEGIEIGSAGKAGVGTGGMVTKVEAARIAAAAGIPVVLTSASRAADALAGRDTGTYFHRTGRRSAGRLLWLAHASAPRGALILDEGAVRAVVHGRKSLLPAGIAAVEGEFGAGEPVELRDAHGRPVARGLVNFDAKEIPQLLGRSTKELARELGSAYEREVVHRDDLVVLHPWNG	NDTVATDEIRFGDND
UPI000688653A	Hamadaea tsunoensis	MGSLRRPPIGAGQNGRVRQTVTSARRIVVKVGSSSLTTAAGGLDPDRLNALVTALVAGGAKQVILVSSGAIAAGLAPLGLPRRPRDLATQQASASVGQGLLMHAYTAAFGAHGRTVGQVLLTVDDLTRRSHYRNARRTLQRLLDLGVVPIVNENDTVATDEIRFGDNDRLAALVAALVEAELLVLLSDVDALYTGDPRDPASRRVELVRGEDDLAGITIGAAGKAGVGTGGMVTKVEAARIANGAGIPVVLTAAPRAAEALRGEEVGTLFTPHPVRASARLFWLAHATAARGRLHLDAGAVAAVVERRKSLLPAGITAVDGAFAAGDPVDLVDGTGHPVARGLVNYDALELPGLLGRSTVELAATLGPGYEREVVHRDDLVILK	NDTVATDEIRFGDND
A0A1Z9D3T0	Bacteria	MSEVRETIASATRIVVKVGSSSLTSEVGGVDEERISAIVANVASRCARGTEVVLVSSGAIATGFPALGLARRPQDLATQQASASVGQGMLLAHYAHFFAEHGLTVGQVLLTSDDVTRRNHHRNAQRTLFRLLELGVIPLVNENDTVATDEIRLGDNDRLAALVAHVVQASALILLSDVEGLYDAPPNKPGATLITDVRDAQDIAQARVGGASGAGVGLGGMATKVQAATIATSAGIPTLVTSAANVDRALGGADVGTVFHPTGQRTSTRLLWLAHATTPNGTLTLDDGAVEAVTVRRASLLPAGITAVDGTFVAGDPVDLIDQNSRVIARGLVNFDARELPALLGRSTRELGRERGPEYEREVVHRDDMVVLSQ	NDTVATDEIRLGDND
A0A1V2RQ58	Streptomyces sp.	MSDASAAAGPQGAGRSERSPRVRRSEPDGAASDASAAAGPQGAGRREVAEARRVVVKIGSSSLTTAAGGLDADRVDALVDVLVKQDGRQIVLVSSGAIAAGLAPLGLSRRPADLARQQAAASVGQGLLLARYTASFARYGRRVGQVLLTSDDTSRRAHYRNAYRTLDQLFAMGVFPVVNENDTVATDEIRFGDNDRLAALVAHLVRADLLVLLSDVDGLYDGDPSRPGTRRIAEVAGPQDLAGVELGRAGRAGVGTGGMATKVEAAAIATGAGIPVVLASASQAADALSGAPTGTFFRSTGRRSAGRLLWLAHASAPRGAVVLDAGAVRAITERGSSLLPAGITGVEGDFAAGEPIELRDESGRAVARGLVNFDAKEIPQLIGRSTRELARELGPAYER…	NDTVATDEIRFGDND
A0A0K1JIF4	Luteipulveratus mongoliensis	MASAHRVVVKVGSSSLTDEAGNLSPDRLAALVDVLARRRLVGSEIVLVSSGAIAAGIKPLALSRRPRDLATQQAAASVGQGALLAAYTGAFGRHGLTVGQVLLTADDVTRRTHYTNARRTLERLLALGVVPVVNENDTVATHEIRFGDNDRLAALVAHLVDADALVLLSDVDALYDGPPSRAGSARIAEVASVEEIAHVDIAGTGSGVGTGGMQTKVEAATIATAAGVPTVLTATPLVQAALDGDDVGTVFHPTHGRGRARRLWLAYATTPQGRLVLDDGAVAAVTQRGKSLLPAGIVGINGRFSEGDPVDLVDTRDQVVARGLVNYDAKELPDLLGRSTRDLARELGPEYEREVVHRDDLVVMHGHRR	NDTVATHEIRFGDND
A0A1T4YR06	Aeromicrobium choanae	MRVVVKVGSSSLTTPDGHLDPDRIGTVVDAVVTVRARGDEVVLVSSGAIAAGLGPLNLARRPRDLPTQQAAAAVGQRALIAHYSESFAAAGLVVGQVLLTVDDVSRRSHYRNAHQTFAKLLELGVVPVVNENDTVATSEIRFGDNDRLAALVAHLVHADELLLLSDVDGLYTGHPDLPDSQPIREVRSEADLAGIDVARVGSAVGTGGMVTKLEAARIATAAGIPVRLTSAARAVEAVEGEPVGTLFTPTGKRRAARLMWLAHASETRGRLVLDAGARRALVERGASLLAAGIVAVEGDFAAGDPVDVVDPERVVIARGLVNFDSDELPEMLGRSTADLAAELGPEREREVIHRDDLILMS	NDTVATSEIRFGDND
A0A1H1RMH7	Paraoerskovia marina	MTLADRSHMPDAERVVIKIGSSSLTGPDGRLDVQAVRALVDVIAARHLAGGQVVLVTSGSVAAGIDPLGLASRPRDLATAQAAASVGQGMLIARYSEAFAAHGLRSAQVLLTAEDTVRRGHYRNAQRSLERLLELGVVPIVNENDAVATNEIRFGDNDRLAALVSHLVRADAMILLTDVDGLYDGPPDRPGASQISVVNSPQEIEHIDIGGTGSAVGTGGMVTKIAAMSIATTSGIPTILTKATNVAGALAGEQVGTWFAVTGKRTTRRRLWLGHAARVRGRLVLDDGAVQAIKRGGASLLPAGITDVKGEFDAGDPVELVDPAGGVVARGLVAFDSTELPELIGRSTHWLRERLGEGYDREVVHRDDLVLARVRL	NDAVATNEIRFGDND
A0A1M6X2H8	Streptomyces	MTTAARQDVVEARRVVVKVGSSSLTTAAGGLDADRVDALVDVLAKAREDREVVLVSSGAIAAGLAPLGLSRRPRDLARQQASASVGQGLLMARYTASFARYGIRVGQVLLTSDDISRRAHYRNAYRTLDQLLAMGALPVVNENDTVATDEIRFGDNDRLAALVAHLVRADLLVLLSDVDGLYDGDPRTPGTSLIAEVTGPQDLAGVSIGSAGRAGVGTGGMVTKVEAAAIATGAGVPVVLTSAVHAADALAGRPTGTHFHRTGKRSADRLLWLAHASAPRGALRLDAGAVSAVTQRHSSLLPAGLTGVEGDFTAGDPVDLVDESGVAVARGLVNYDARELPRLLGRSTRELAAELGPAYEREVVHRDDLVLLRRQGLPS	NDTVATDEIRFGDND
A0A1I2J686	Streptomyces	MTTARQDVVEARRVVVKVGSSSLTTAAGGLDADRVDALVDVLAAVRAGGGGASGGRPDKEIVLVSSGAIAAGLAPLGLSGRPRDLARQQAAASVGQGLLVARYTASFARYGVRVGQVLLTSDDVSRRAHYRNAYRTLDQLLAMGALPVVNENDTVATDEIRFGDNDRLAALVAHLVRADLLVLLSDVDGLYDGDPRTPGTSRIDEVTGPEDLAGVTIGSAGKSGVGTGGMVTKVEAARIAAEAGIPVVLTSAVHAADALAGRPTGTHFHRTGKRSADRLLWLEHASTPRGALRLDAGAVRAVTERNSSLLPAGVTAVEGEFVAGDPVDLLDESGRPVARGLVNFDARELPRLLGRSTRDLAVELGPAYEREVVHRDDLVLLRP	NDTVATDEIRFGDND
A0A1I1FJJ9	Streptomyces aidingensis	MSGVRQDVVDARRIVVKIGSSSLTTAAGGLDADRVDALVDVLAKHQDREIVLVSSGAIAAGLAPLGLLRRPTDLARQQAAASVGQGLLLARYTASFARYGRRVGQVLLTTYDTSHRVHFRNARRTLEQLLAMGAVPVVNENDAVATDEIRFGDNDRLAALVAHVVRADLLVLLSDVDGLYDGDPRRPGARKLATVDGPEDLAGVELGSAGRAGVGTGGMVTKVEAARIATGDGIPVVLTSAVHVADALAGRATGTWFRATGPRSAGRLLWLAHASSPRGGVTLDAGAVRAITEGGGSLLPAGITAVDGDFTAGEPIELRDETGRTVARGLVNFDAREIPLLIGRSTRELARELGPDYEREVVHRDDLVLMRS	NDAVATDEIRFGDND
A0A1J5Q245	mine drainage	MRSVNTPLSGRRDLATAARVVVKVGSSSLTADDGRLDPVRLRALVDVLAARHAAGGQVVLVSSGAIAAGLAPLGLASRPRDLATAQATASVGQGLLVAHYTRAFGDHGLRVGQVLLTAEDTIRRGHYRNAQRALTRLLALGVVPVINENDAVVTEEIRFGDNDRLAALVSHLVGADALVLLTDVDALYDGPPSRPGARRISEVRGPADLEGIEVTSRGSSVGTGGMVTKLASVAIATGSGIPVVLTSAAQAAQALAGDEVGTWFSATGRKRSTRMLWLAHAARTNGRLVLDEGAVRAVLGGRASLLPAGILSVDGSFDAGDPVELAGTDGQVVAHGLVAFAAEDLPALLGRSTSELRAALGPGYDREVVHRDDLVLVRKARRTT	NDAVVTEEIRFGDND
A0A0Q6URD8	A0A0Q6URD8 9ACTN	MTTTDRSSLVGGAKRVVVKVGSSSLTTASGGIDPARVRQLVEVLAAARDSGAELVLVSSGAIAAGLAPLGLSKRPRALPLQQAAASVGQGLLAHRYQEEFARHGIITGQVLLTVDDVTRRVHYRNAHQTFAKLLELGVVPIVNENDTVATSEIRFGDNDRLAALVAHLVHADLLVLLSDVDGLYDGPPDRPGSRLVPVVHSEADLASVTIGTTGPSGVGTGGMTTKVDAARIATGAGIDVVLTSADQAAAALAGAEVGTLFEATGKRRPTRLLWLAHATSGQGTLTLDAGAVRAVVERRASLLAAGITAVDGTFVAGDAVDVLDPAGTPVARGLVNFDADELPALLGRSTKELKAALGAAYEREVIHRDDLVLLG	NDTVATSEIRFGDND
W6K159	Tetrasphaera australiensis	MSTDELAPAELAAAELAAARARIAGRGRIVVKVGSSSLTTDGGRRLDPARIGALVAPLADRRLRGEPIVLVSSGAIAAGIGPLGLARRPKDLATQQAAASVGQGALVAAYAQAFAAYGLTVGQVLLTADDVTRRSHYTNARRTLDRLLELGIVPIINENDTVATHEIRFGDNDRLAALVSHLVKAEALVLLTDVDGLYDGPPSEPGTQRISLIRSLADLEAVRIGGTGSMVGTGGMATKIEAAAIANSAGITAVLCAAPAVGEALAGADVGTVFLPHSVGKASRKLWIAHATTPRGVLTVDAGAVAALVERRKSLLPAGIIAVTGAFADGDPVDVAGPDGVVIARGLVSYDAGELPRMMGRSTRELARDLGPEYEREVIHRDNLVVR	NDTVATHEIRFGDND
A0A285VMD1	Ornithinimicrobium pekingense	MLPMSDHPDHGVIRDAHRLVVKVGSSSLTGPQGGLDGFRLQALSTALARRAMAGTQVVLVSSGAIAAGIQPLGLSRRPKDLATQQAAASAGQGVLMAAYTQAFTLHGVRVGQVLLTADDMQRRSHYVNASRTLERLLELEIVPIVNENDTVATDEIRFGDNDRLAALVAHLVNADAMLLLSDVDGLYDGHPSAPGVRRISHVTGADDLAHVDVSGSGSQVGTGGMATKLAAAQMATAEGISVLLASADQVGPALAGEEIGTFFSPTGRRGPARRRWLAHASSSSGRIVLDDGAVQAVVLRRTSLLPVGITRLEGRFAAGDTVELCDPDGRVVARGLVGYDADELRQLVGRRMERSARLRTGAPATRPVVRRDDLVVL	NDTVATDEIRFGDND
UPI0003B31E36	Frankia sp.	MTEPASSPDGRPVTRAAVAAAGRTVVKVGSSSLTQRGRLDPNRIQSLVDALAARRAAGQQVVLVSSGAIAAGIGPLGLKGRPRDLATQQAAASVGQLLLAERYAAAFSLHGLTVGQVLLTADDLHSRGHYRNAVRTLERLLALGVIPIVNENDTVATHEIRFGDNDRLAALVAHLVQADALLLLSDIDGLYTSDPRKPGAELISEVDSEADLARARVGGTGSSVGTGGMSTKIDAASIATGAGIPVLLTEAASAAAGLAGRGGTFFVPLGRRTASRLFWLRHATTPRGRLVLDPGAVVAVIDRRVSLLPAGIVAFAGDFSSGDPVELADQTGAVVARGLVAFDSEDMPVLLGKRTRDLPAELRREAVHRDDLIVL	NDTVATHEIRFGDND
UPI000C78F802	Nocardioides	MSAGEDLRAVVGGARRVVVKVGSSSLTTRAGGLDPDRIADLADVLADVRERGAEVVLVSSGAIAAGLAPLGLSRRPRALATQQAAASVGQGLLAHRYQEEFARHGLTTGQVLLTVDDVTRRANYRNAHQTFAKLLELGVLPIVNENDTVATTEIRFGDNDRLAALVAHLVDADLLVLLSDVDGLYDGPPGQEGTHRIEHVRSPADLQGVRIGSAGAAGVGTGGMVTKVEAARIATGAGIPVVLAGASDAAAALEGRPVGTLFHVTGRRRGIRLLWLAHATEPKGSLVLDDGAVRAVVERRASLLAAGVTGVSGSFEAGDPVDLVDPDGRPVARGLVNFDAREVPDLLGKSSQQLKREMGAGYEREVVHRDALVVLDRA	NDTVATTEIRFGDND
A0A0Q7QIM1	Nocardioides	MSARDQVTAARRVVVKVGSSSLTTAAGGIDPSRVRDLVDTLAAVRARGVEVVLVSSGAIAAGLAPLGLARRPRGLAAQQAAASVGQGLLVHRYTEELARHGLTAGQVLLTVDDVTRRSHYRNAHQTMAKLLELGVVPIVNENDTVATSEIRFGDNDRLAALVAHLVHADLLVLLSDVDGLYDGNPATPGTSLVPNVRSAADLAGLSIGSTGAAGLGTGGMHTKVEAAAIATGAGIPVVLTSAPQAGEALAGKPVGTLFHATGKRRPTRLLWLAHATEPKGQLLLDAGAVKAVVERRASLLAAGVVGATGGFVGGDPVDLVGPDGVPVARGLVNFDADEIPSLAGKSSHALKKELGAAYEREVVHRDDLVLL	NDTVATSEIRFGDND
A0A1G7EPE7	Auraticoccus monumenti	MRESTRAQVAAARRVVVKVGSSSLTTGGGDLDTAKVAALVDALAAARHAGREVVLVSSGAIAAGLAPLGLRTRPRDLATQQAAASVGQGLLVEQYAQRFAAHGITVGQVLLTVEDVTLQSRYRDAYRTAAKLLELGVLPVVNENDTVATKEIRFGDNDRLAALVAHLVHADALVLLSDVPALYTAHPDTPGAERVTDVADPTRLVGVDVSRRGSAVGTGGMVTKIEAARIATSAGIPTLLTSAASVAGALAGEDVGTAFAATGKRRPTRLLWLAHVSDAQGRLVLDAGAVRAVTQRKASLLPAGVTAVVGAFSAGDPVDLVDPDGAVVARGLVSYDASDLPGMIGQRTGALGDELGAQYARVVVHRDALVVL	NDTVATKEIRFGDND
I2MY44	Streptomyces tsukubensis	MTQARRIVVKVGSSSLTTAAGGIDADRVDALVDVLAKVRSGGEKEIVLVSSGAIAAGLAPLGLARRPKDLARQQAAASVGQGLLVARYTASFARHGVRVGQVLLTADDTSRRAHYRNAYRTLDQLLAMGAVPVINENDTVATDEIRFGDNDRLAALVAHLVRADLLVLLSDVDGLYDGDPARSGTTRIDEVRGPADIAHVQIGSAGRAGVGTGGMVTKVEAARIATEAGVPVVLTSAVSAADALAGRATGTFFHRTGRRSAGRLLWLAHASTPRGALVLDDGAVRAVVQGRKSLLPAGIAAVEGDFTAGDPVELRDTAGRAVARGLVNYDARELPPLLGRSTRELARELGPEYEREVVHRDDLVVMHP	NDTVATDEIRFGDND
F2R2A6	Actinobacteria	MRTTQVAAQVTTQMTGETDAARQYVTEARRIVVKVGSSSLTTASGGLDADRVDALVDVLAKVRSGGEKEIVLVSSGAIAAGLAPLGLTRRPKDLARQQAAASVGQGLLVARYTASFARYGVRVGQVLLTTDDTSRRAHYRNAYRTLDQLLAMGALPVVNENDTVATDEIRFGDNDRLAALVAHLVRADLLVLLSDVDGLYDGDPAKPGTSRIAQVTGPADIAHVEIGTAGKAGVGTGGMVTKVEAARIAAAAGIPVVLTSASRAADALAGRDTGTYFHRTGRRSADRLLWLAHASTPQGSLTLDDGAVRAVVEGKKSLLAAGVAGVEGDFVAGDPVELRDTTGRAVARGLVNFDAKEMPRMLGRSTHALARELGPEYEREVVHRDDLVVIR	NDTVATDEIRFGDND
A0A1T4SNU2	Marinactinospora thermotolerans	MYSAQSEGATGVVDGQVEPVREVMAQARRVVVKVGSSSLTTPDGHIDRERIGELADVLAARRAQGIEVILVSSGAVAAGLTPLGLSRRPQDLATQQAAASVGQGLLVAHYTAAFARHGLTAAQILLTAEDMTRRVQYRNAQRTLTRLLDIGAVPIVNENDTVATHEIRFGDNDRLAALVAHLLRAEALLLLSDVDALYDGNPSLPGTSRIAEVRGPADLEGVDIGGTGKRGVGTGGMVTKVESARIATQAGVPTVLTSAANARAALEGEPVGTLFSPVRRRRPSTRQLWLAHATAGRGSVVLDPGAVRAVVDEHASLLPAGVVRVEGEFGAGDPVDLRDEDGRIVARGLVNYDSTEIPDLMGRSTRWLAREMGAEYEREIVHRDDLVLIKA	NDTVATHEIRFGDND
UPI000996FF68	Streptomyces megasporus	MDKDARVAGVEQGLRRDVLEARRVVVKVGSSSLTTAAGGLDADRVDALVDVLARHLAPTETPDTGEGKQIVLVSSGAIAAGLAPLGLERRPRDLARQQAAASVGQGLLVARYTASFARYGRRVGQVLLTTHDTSRRSHYRNAYRTLDQLLSMGAVPIVNENDTVATDEIRFGDNDRLAALVAHLVRAELLVLLSDVDGLYDGNPATPGTSMIKEVRGQEDLEGVEIGSAGRAGVGTGGMTTKVEAAGIAAAAGIPVVLTSASHAADALAGRPIGTYFHRTGRRSAGRLLWLAHASTPRGALVLDDGAVRAVVERRTSLLPAGLAGVEGEFSAGDPVELRDVSGHAVARGLVNFDAREIPRLIGRSTRELARELGPAYEREVVHRDDLVLLRR	NDTVATDEIRFGDND
UPI00099E2CC8	Streptomycetaceae	MGGRGLPPHRVDCEGAGPAVRVPAGPADLLGSEGVAVAAAEAGDGHGAGRLREDVLRARRIVVKVGSSSLTTATGGLDADRVDALVDVLAKARVPRAGDAAPTEVVLVSSGAIAAGLAPLGLTRRPRDLARQQAAASVGQGLLVARYTASFARHALRVGQVLLTAEDASRRAHYRNAYRTLEQLLAMGAVPIVNENDTVATAEIKFGDNDRLAALVAHLVRADLLVLLSDVDGLYDGDPSRPGTSRIAEVRGPHDLEGIEIGTAGRAGVGTGGMVTKVEAARIATGAGIPVVLTAASQAADALAGRPTGTLFHRTGRRAADRLLWLAHASHPRGALSLDAGAVRAVVERRKSLLPAGLTGIEGDFAAGDPVDLLDENGHIVARGLVNFDARELPRLLGR…	NDTVATAEIKFGDND
S3B449	Streptomyces	MADTPVRGRTAAPRPTPRRARYEGCVTGVAGQTAQGRGTGTARQRTEQTVTQGEGQERRAVAEARRVVVKVGSSSLTTAAGGLDADRVDALVDVLATHAARPDREIVLVSSGAIAAGLAPLGLTKRPRDLARQQAAASVGQGLLVARYTASFARYGRRVGQVLLTSDDTSRRAHYRNAYRTLDQLLTMGAVPVVNENDTVATDEIRFGDNDRLAALVAHLVRADLLVLLSDVDGLYDGNPATPGTRRIGEVRGPAELEGIDIGSAGSAGVGTGGMVTKVEAAGIAAGAGIPVVLTSAVHAADALAGRGTGTYFHPTGRRAAGRLLWLAHASAPTGALTLDDGAVRAVVDRRTSLLPAGIAGVEGEFSAGDPVELRDSEGRAVARGLVNFDARELPRLLG…	NDTVATDEIRFGDND
A8L1V5	Frankia	MVRSFVTEANRVVVKVGSSSLTTAAGGLDADRVEALVAAVAGRAGSLVLVSSGAIAAGLAPLGLTRRPRDLATLQAAASVGQSSLVHCYAGAFGRAGHRVGQVLLTATDVIRRTHYRNARTTLERLLALGVVPIVNENDAVATQEIRFGDNDRLAAIVSHLVSADLLVLLSDVDGVYESNPRLGPASMVREVRSDADLDGLTARGTGAAGVGVGGMATKIDAARMAASGGVTTVVTSAANAAAVLAGEEIGTVFHPTGPRRPSRLLWLAHATAPEGRLHLDEGAVAAVVDRRASLLPAGVTKVEGDFSAGDPVDLVDPRGRPVARGLVEFDSVELPGMLGRSTMDLAAERGPSYEREVVHRDDLVLLLTRR	NDAVATQEIRFGDND
A0A0Q8VLU2	Nocardioides	MTVRTQVTEAKRIVVKVGSSSLTTAAGGIDPERVRVLVDVLAKLRVDGAELVLVSSGAIAAGLAPLGLKRRPKALPAQQAAASVGQGLLVHRYTEELARHGVIAGQVLLTVDDVTRRSHYRNAYQTFAKLLELGVLPIVNENDTVATSEIRFGDNDRLAALVAHLVHADLLVLLSDVDGLYDADPGKPGSTLLAEVTSVDDLGAVRIGKTGAAGLGSGGMQTKVDAARIATGAGIPVVLTSADNAGAALAGEPVGTLFHTTGKRRPTRLLWLAHATEPKGTLVLDAGAVRAVVERRASLLAAGITAVEGTFHAGEPVDIAAPDGTPVARGLVNFDAEELPQLLGRTSSDLKRELGAGYEREIVHRDDLVLL	NDTVATSEIRFGDND
A0A0Q9PWK4	Nocardioides sp.	MTTDRSALVGAARRVVVKVGSSSLTTAAGGIDPARVRQLVEVVAAARGAGMELVLVSSGAIAAGLAPLGLTARPRALAAQQAAASVGQGLLVHRYQEEFARHGIVTGQVLLTVDDVVRRAHYRNAHQTLAKLLELGVVPIVNENDTVATSEIRFGDNDRLAALVAHLVHADLLVLLSDVDGLYDGPPSREGSRLVPLVRSDADLEQVTIGSAGAAGVGTGGMTTKVEAARIATGAGIDVVLTSADQAAAALAGAEVGTLFEATGKRRPTRLLWLAHATSGAGTLTLDAGAVRAVLSRGASLLPAGITGVSGAFVAGDPVDLLDPDGVVVARGLVNFDADELPALLGRSTGELASELGAAYEREVVHRDDLVLL	NDTVATSEIRFGDND
A0A1C6MM93	Streptomyces sp.	MSRATADGASAAGGARDEVADARRIVVKVGSSSLTTAAGGLDADRVDALVDVLAKYTGPGGRPDAEQGEALQKEIVLVSSGAIAAGLAPLGLPRRPRDLARQQAAASVGQGLLVARYTASFARYGRRVGQVLLTSDDTSRRAHYRNAYRTLEQLLAMGAVPVVNENDTVATEEIRFGDNDRLAALVAHLVRADLLVLLSDVDGLYDGNPASPGTSRISEVTGPRDLDGVDIGSAGKAGVGTGGMVTKVEAARIAAAAGVPVVLTSATYAADALAGAATGTYFHRTGRRAAGRLLWLAHASTPRGALTLDAGAVRAVVQRRTSLLAAGVARVEGDFSAGDPVELRDEQGVAVARGLVNFDAKEIPQLLGRSTPELARELGPAYEREIVHRDDLVLLDN	NDTVATEEIRFGDND
A0A1M3ERZ5	Cellulomonas sp.	MCAVSVAPLVSRDQLPSAQRIVVKVGSSSLTDPDGHLDPERLHALVDVLAARRAAGQQVVLVSSGAIASGMAPLGLATRPRDLATQQAAASVGQGRLIAHYTSAFHAHGLHVAQVLLTADDTVRRGHYRNAFRALARLLDLGVVPVINENDAVATEEIRFGDNDRLAALVSHLVQADALVLLTDVDGLYTGPPSRPGSTRIASVQAPGDLDGIEVTARGSAVGTGGMVTKLESVAIATGTGIPVVLTSAAQAAAALAGEDVGTWFAATGRRASIRLLWLAHAARPRGRLLLDEGAVRAVVERRKSLLPAGVTAVEGEFESGDPVEIVGPDGVTVARGLVAYASDEVPELLGKSTKVLRAELGPGYDKELVHRDDLVLVRRRAKATLDG	NDAVATEEIRFGDND
A0A095Y1H5	Actinomycetaceae	MTPRHIAVQQARRIVVKIGSSSLTREDGGLDLNRIDSVARLVSAKARRGCEILIVSSGAVAAGLEPLGLSSRPKDLASVQAAAAMGQGYLMARWSSAFQAHHLHVAQILLTAADVMQREHYTNAMSALDKLLAFGVVPIINENDAVTTREVRFGDNDRLAAYVAQMVGADVLVLLTDVDGLYTAPPSQPGARLITEVNATDELGGIDVRGAGSSVGTGGMATKLHAASMAQHGGIGVILTSADRLNEVLDGQAVGTWFEPTRNRPASRTLWIAHVAPSAGQILIDAGARRAITRGKKSLLPAGITDVLGVFSAGEVIDIVDDSGLIARGISRYDSDSLAKLMGHMQEEKQKEHMRPAVHRDDLAVLVQE	NDAVTTREVRFGDND
C7R5M4	Jonesia denitrificans	MDHNSGVSIETTPPFVRDRTGIATAPRVVVKIGSSSLTNPDGTLATEMIDHLVGVIAERHARGQQVVLVTSGAIAAGFAPMGLATRPRDLATAQAAASVGQGILITYYQEAFAQHGVQVGQVLLTADDTMRRGHYANARRALERLLALGIVPIINENDAVATDEIRFGDNDRLAALVSHIVRADALVLLTDVDGLYDGPPAAPSTSRIPVVRKFSEISAVEVSSKGSAVGTGGMASKLESVRIATATGIPVVLTSAPQVAQALAGEDVGTWFAIMGKRMRRRRLWLAYAAKTEGKLLLDAGATKAVLGGRASLLAAGVTDFSGNFDAGDPVELVSPEGLSIARGLVAFDSHYLPEILGQRTSQLRNDLGSGFDRPVVHRDDLVLAIRPKKVQV	NDAVATDEIRFGDND
A0A1H4JE36	Nocardioides exalbidus	MNDRAGSDRAGLVRAARRVVVKVGSSSLTTAAGGIDPARVRQLVEVLAASRDAGAEIVLVSSGAIAAGLAPLGMKKRPRALASQQAAASVGQGLLAHRYQEEFARHGIVTGQVLLTVDDVTRRAHYRNAHQTFARLLELGVVPIVNENDTVATSEIRFGDNDRLAALVAHLVHADLLVLLSDVDGLYDGPPSRAGSRLIPVVHSEADLATVTIGSAGASGVGTGGMTTKVDAARIATGAGIDVLLTSADQAAAALSGAEVGTHFEATGKRRPTRLLWLAHATSGQGTLTLDAGAVRAVVERGASLLAAGITGVGGSFVAGDAVDVLDPAGTVVARGLVNFDADELPALLGRSTGELKESLGAAYEREVIHRDAMTLIQPTPTR	NDTVATSEIRFGDND
A0A1M7RZI6	Geodermatophilus	MSPRAEIAGARRVVVKVGSSSLTSLPGGLDEQRLAALVDVLGAVHGQGREVVLVSSGAIAAGLAPLGVAGRPRDLATAQAAASVGQLRLVQTYADAFARHDVTVGQVLLTADDLTRRSHYRNAQRTLERLLTLGVLPIVNENDTVATEEIRFGDNDRLAALVAHVARADALLLLSDVDGVYDGDPRQGPAQLIDTVRDPADLGQVTLGTARRNGVGTGGMATKVEAAMIAAHAGVPVVVTSTAQAAAALAGEPVGTRFAVMGPRPRARQFWLRFATRPRGRLHLDAGAVRALRERGASLLPAGITAVAGEFLADDPVELVGPDGAVVARGLVAYDARELPPLLGRRTSELDPEYQREIVHRDEMVLVRRPSLG	NDTVATEEIRFGDND
A0A2E8YZU8	Nocardioides sp.	MVRPAPTWPGVSTRPPVRRASTGTTTTRTWRRSRRSSTAWATPPRPPRPGVRAASRSSTARATARCPTRSAATTTPTPSARTTEVTARAEVLGARRVVVKVGSSSLTTVGGGLDHARLAALVDVLAAVRARGAEVVLVSSGAIATGLAPLSLARRPHDLATQQAAASVGQGLLVHRYTEELARHGVVAAQVLLTATDVVRRTTYKNAHQALARLLELGVLPVVNENDTVATQEIRFGDNDRLAALVAHLVHADLLVLLSDVDGLYTGNPADPDSRLVPLVRSADELSGLDIGSTGAAGVGTGGMVTKVEAARIATGAGIPVVLTSADRAVDALTGAETGTLFRPTGRRRPARQLWLAHATQAQGALVLDAGAVRAVVERGASLLAAGVTGVQGTFVEGD…	NDTVATQEIRFGDND
UPI00048CBFE5	Streptomyces sp.	MREAGRIVVKVGSSSLTTAVGGLDADRVDALVDALAKQTDREIVLVSSGAIAAGLAPLGLAERPRDLARQQAAASVGQGLLVARYTASFARYGRRVGQVLLTAHDTSRRSHYRNAFRTLEQLLVMGTVPVVNENDTVATDEIRFGDNDRLAALVAHLVRADLLVLLSDVDGLYDGDPGLSGSRRIAEVRGAADLAGVPLGSSGPAKVGTGGMVTKVEAARIAAGAGVPVVLTSATRAAEALAGGPVGTWFHPTGRRSTDRLLWLAHASAPRGALVLDAGAVAAVVGRRSSLLPAGIVAVEGGFSAGDPVELRDPSGRPVARGLVNFDAKEIPQLLGRSTRDLARELGPEYEREIVHRDDLVLLEP	NDTVATDEIRFGDND
A0A1H0XR52	Quadrisphaera sp.	MTVSRAARRLEHRGELATAGRVVVKVGSSSLTTAAGGIDEQRLGGLVDVLAARVAAGAEVVLVSSGAIAAGLAPLGLSTRPRDLATQQAAASVGQGLLLARYGAAAAEHGLTVGQVLLTADDVVRRAHYRNAQRTLFRLLALGVLPVVNENDTVATNEIRFGDNDRLAALVAHLVQADALVLLSDVDALYDGPPSRPGARRLPLVRGPQDLDGVEVGGRGAAGVGTGGMVTKLDAARIATGSGVATLLTSAPLAARALAGEDVGTWFAPTGRRGSSRLLWLAHAAAPAGRLVLDAGAVAAITQRGASLLPAGTTGVEGAFDAGDPVDLCDQSGRAVARGLVNYSSVEVPDLLGRSTADLAAALGPGYDRELVHRDDLVLTDATAARHARAR	NDTVATNEIRFGDND
UPI000415A27B	Jonesia quinghaiensis	MPPQYRPKKDLRSAITDAARVVIKVGSSSLTHPNGTLSVEAVDRLVDVIAQRHRSGRHVVLVTSGAIAAGIGPMGLVSRPKDLATAQATASVGQGLLVARYQEAFARHGLQVGQVLLTADDTMRRGHYSNARRAIEKLLALGIVPIINENDAVATDEIRFGDNDRLAALVSHIVRADALMLLTDVDGLYDGPPADAETRRIPVVKNFSEIADVEVTSKGSAVGTGGMVSKLESVRIATATGIPVVLTRASNIAKALDGQDVGTWFCVTGKRMTRRRLWLAYAARTQGTIFVDAGAVAAVLAGQASLLAAGVTGFAGEFEAGDPIEIVGPDGQAVARGLVAFDSLYLPEVVGQSTSELRDALGAGFDRAVVHRDDLVLLHRKRAPAPSFPPVR	NDAVATDEIRFGDND
A6WDM8	Kineococcus radiotolerans	MSTPSTVTRREDLARAGRVVVKVGSSSLTTAVGGLDAARLGALVDVLAARRAGGGEVVLVSSGAIAAGLAPLGLRKRPRDLASQQAAASVGQGLLLAEYARAFARAGLTVGQVLLTAEDVVRRTHYGNAQRTLERLLSLGVVPVVNENDTVATHEIRFGDNDRLAALVAHLVRADALVLLSDVDALYDAPPSTPGASRLATVRGPEDLGGVTVGSAGAAGVGTGGMATKVEAAGIAVAAGVPALVTSAALAGDALAGADVGTWFPVTATGRARRSTRQLWLAHAAAPAGRLVLDEGAVRAVRQARSSLLPAGVVGLSGRFRAGDPVDLVDGNGHALARGLVNYSSEELPDLLGRSTRELARQWGPAYEREVVHRDHLVLLGR	NDTVATHEIRFGDND
A0A168E955	Isoptericola	MNTSPRSVLPAARRVVVKIGSSSLTRPDGHLDVVALRALVDVLAERRRAGGEVVLVTSGAVAAGIGPAGLVSRPKDLATVQACAMLGQGQLVARYTEAFAEHGIGVGQALLTAEDTVRRARYRNAQRSLDKLLALGVVPVVNENDAVTVDELRFGDNDRLAALVSHLVRADAMVLLTDVDGLHDAPPSRPGARRIPLVTDLADVAGVEVTARGSSVGTGGMVTKLESVRIATSAGVPVVLTAARNVRAALAGEDVGTFFTAQGRTTARRLWIAHAARTEGRLHLDDGATRAVLGGRASLLPAGITRVEGSFDAGDPVELVAPDGGVVARGLVAYDATELPGLLGRSTFDLRDDLGEGYDREVIHRDDLVLDGRTGLSSSASAS	NDAVTVDELRFGDND
UPI00082955BB	Janibacter terrae	MAGGRRAVADARRVVVKVGSSSLTSAAGGELDVARLTALVNALSVRRSAGTEIVLVSSGAIAAGIGPLGMETRPRDLARQQAAASVGQGVLLSAYDAAFGRHGHTIGQVLLTVDDVTRRTHYTNAKRTLDSLLDLGVIPIVNENDTVATDEIRFGDNDRLAALVAHLVRADALVLLTDVDALYTAAPGTAGAERVPVVGDAAELAEISIGGTGSAVGSGGMTTKVEAATIAGAAGIPTVLTSSDRVVDALAGADVGTWFVPQERSRGSRALWLAHATTPRGSVQIDAGAVTALRDRGRSLLPAGITGVSGSFVDGDPVDVIGPDGVVIARGLVNYTSGELPHLMGRSTKDLEQEIGPRYEREVIHRDHLALL	NDTVATDEIRFGDND
A0A0Q9KAE3	Janibacter	MAADARGAVARAGRIVVKVGSSSLTSDIGGELDVARLTALVNALSTRCSAGTQIVLVSSGAIAAGIGPLGMTTRPRDLARQQAAASVGQGVLLSAYDRAFGRHGHLIGQVLLTVDDITRRTSYTNAKRTFDSLLDLGVIPIVNENDTVATHEIRFGDNDRLAALVAQLIHADALLLLTDVDALYTAAPGTPGAERVTVVSDPAQLEAISIGGTGSAVGSGGMTTKVEAATIANAAGIPAVLTSADRVTEALAGEDVGTFFRPHGRKRGSRALWLAHATTPRGSIQIDEGAVTALRDRGRSLLPAGITGCTGSFVDGDPVDVVGPDGRVIARGLVNYTSGELPHLMGRSTKELAQAIGPQYEREVIHRDHLALL	NDTVATHEIRFGDND
A0A0A0BTB1	Cellulomonas bogoriensis	MITRRPDLADARRVVVKVGSSSLTGTDGRLDTGALGRLVDVLADRVRSGHQVVLVTSGAIAAGIGPLGLARRPRDLATAQAAASVGQGLLLARYTDAFARHGLQVGQVLLTAEDTIRRGHYRNAQRALERLLDLGVVPVVNENDTVATDEIRFGDNDRLAALVSHLVRADALVLLTDVDGLHDGPPSRPGSRRISTVDGPQDLEGVVVTARGSAVGTGGMVTKLASVAIATGTGIPVVLTAAPQVRAALAGREVGTWFSATGRRMSRRRLWLAHAARSHGRVVLDDGAVRAVVERRTSLLPAGITAVEGEFDAGDVVELSDAQGRVVARGLVSYGSQELPDLMGSTTTELVERLGAGYDREVVHADDLVVVHTPR	NDTVATDEIRFGDND
UPI0006E2AFC0	Streptomyces pathocidini	MAAEKGAATVRDRVADARRIVVKIGSSSLTTAAGGLDADRVDALVDVLAKARNTGAARGASAERGGGRREGGGEKEIVLVSSGAIAAGLAPLGLARRPRDLARQQAAASVGQGLLVARYTASFARYGVRVGQVLLTSDDTSRRAHYRNAYRTLDQLLAMGALPVVNENDTVATDEIRFGDNDRLAALVAHLVRADLLVLLSDVDGLYDGDPASPGTSRIPEVAGPEDLEGVEIGSAGRAGVGTGGMATKVEAARIAAGAGIPVVLTSAVHAADALAGRATGTYFHSTGRRSAGRLLWLAHASAPRGALTLDDGAVRAVVQRRTSLLPAGIASVEGDFSAGDPVELRDGEGRAVARGLVNFDAKEIPLLLGRSTRDLARELGPAYEREVVHRDDLVVLGR	NDTVATDEIRFGDND
A0A1Q5H9E9	Streptomyces	MDVSGARQGVTEARRIVVKVGSSSLTTAAGGLDADRVDALVDVLAKVRSGGEREIVLVSSGAIAAGLAPLGLHRRPKDLARQQAAASVGQGLLVARYTASFARYGVRVGQVLLTSNDTSRRAHYRNACRTLDQLLDMGAFPIVNENDTVATDEIRFGDNDRLAALVAHLVRADLLVLLSDVDGLYDGDPSVPGASRVAEVAGPEDLAGVVIGSAGKAGVGTGGMVTKVEAARIATAAGVPVVLTSASRAADALAGRDTGTYFHRTGRRSADRHLWLAHASTPQGSLTLDDGAVRALVERHGSLLPAGIVAVEGEFTAGDPVELRDAEGRPVARGLVNFDAKEIPQLLGRSTRDLARELGPAYEREIVHRDDLVVLHR	NDTVATDEIRFGDND
UPI00036CB145	Streptomyces sp.	MADARRIVVKVGSSSLTTAAGGLDADRVDALVDVLAKHRGGGAKEIVLVSSGAIAAGLAPLGLTRRPKDLARQQAAASVGQGLLVARYTASFARYGVRVGQVLLTSDDMARRAHHRNASRTLDQLLAMGALPVVNENDTVATDEIRFGDNDRLAALVAHLVHADLLVLLSDVDGLYDGNPAEPGTSRIAEVRGPADIAHVKIGSAGKAGVGTGGMVTKVEAASIAAAAGIPVVLTSASYAADALAARDTGTYFHRTGRRSADRLLWLQHASTPQGAITLDDGAVRAVVERRKSLLPAGIAAVEGEFSAGDPVELRDESGVAVARGLVNFDAKEIPQLIGRSTRELARDLGPAYEREVVHRDDLVLLRA	NDTVATDEIRFGDND
A0A1H5HA87	Haloactinobacterium album	MTASLPDRAAFADPAQAQRIVVKVGSSSLTDSSGRLDVTRLSALVDVLAARIADGGQVTLVSSGAIASALTVLGLPGRPRDLSLAQAAASVGQGLLMAHYTRAFSVHHLHVGQVLLTVEDVVRRGHYRNAQRALNRLLDLGVVPIVNENDTVATHEIRFGDNDRVAALVAHLTQADALLLLSDVDALYDGPPSRPGAQRIARVERPEDLDGLEITAPGSAVGTGGMVTKVEAATIATGSGVPVVLTSAANAAAALAGADVGTWFAPTGRRIQSRRLWLAHAARTRGRVILDDGAVRAITIGKKSLLAAGVIGADGDFEAGDPVELVGTDGTVVARGLVGYSAEDLPVRMGRTSEQLAEIFGDADTRAVVHRDDLVQVRSPR	NDTVATHEIRFGDND
A0A1V1VWY3	Nocardioides sp.	MTVRTEVTEAKRVVVKVGSSSLTSAAGGIDPARVRDLVDVLAQLRERGVEVVLVSSGAIAAGLAPLGLKRRPKNLPAQQAAASVGQGLLVHRYTEELARHGVIAGQVLLTVDDVTRRSHYRNAYQTFAKLLELGVLPIVNENDTVATSEIRFGDNDRLAALVAHIVHADLLVLLSDVDGLYDANPADPGSSLLPDVVSVDDLTDVRIGKVGAAGLGTGGMQTKVDAARIATGAGIPVVLTSAPQAAAALSGERVGTLFHSTGRRRPTRLLWLAHATEPKGTLVLDPGAVRAVVERRASLLAAGIVGVTGTFVAGDPVDLAGPDGTPVARGLVNFDAEEIPNLFGRSSQDLKRELGAAYEREVVHRDDLVLL	NDTVATSEIRFGDND
A0A0M8XNW1	Micromonospora	MGRPPGDAALTTQNGRVRDAVTAARRVVVKIGSSSLTTATGGLADERVDALVDSLGGLAAQGREVVLVSSGAIAAGLVPLGLTRRPRDLATQQAAASVGQGLLIGRYAASFARHGLTVGQVLLTVDDVTRRAHYRNAYRTLRKLLDLHAVPIVNENDTVATDEIRFGDNDRLAALVAALVHADLLVLLSDVDALWTGDPARPQSTRIAEVRGDEDLAGITIGGAGRSGVGTGGMVTKVEAARIATGFGIPVVLTSADLAGPVLAGEPVGTLFHPQRQRPTARLFWLAHATSPRGRLHLDPGAVAAVVGRRKSLLPAGITAVDGTFTAGDPVDLVDTAGAPVARGLVNYDAVELPGLLGRSTSELAAALGPAYEREVVHRDDLVLL	NDTVATDEIRFGDND
UPI000405D404	Propionicicella superfundia	MPEESLTSRLVRAEIVGARRIVVKVGSSSLTANGGALDGARLTALADALAAARKDGREVVLVTSGAVAAGLPPLGLQTRPQDLASQQAAASVGQGLLMRRYGDAFAAHGITVGQVLLTVDDVTRQASYRNAVRTLSRLLEIGVLPIVNENDTVATHEIRFGDNDRLAALVAHLVTADALFLLSDVDALYTTAPSRPGAERIAEVESVDDLDVDTTRRGAAVGTGGMTTKLEAARIATAAGIPVVLGCAEEAAAVIQGGHVGTLFHPTGKRRPKRLLWLAFASQSRGTVVLDDGAVKALTERHASLLPAGIVEVAGEFTAGDPIKLVALDGRLVGRGIVNYDAAELHSMIGFSTRELVATRGPAYEREVVHRDFLMTRKLRKRPAKKPSAGRSRLDSGA	NDTVATHEIRFGDND
UPI0009972C49	Streptomyces catenulae	MAGANQGAATDGTSGGAGPREGVAEARRVVVKVGSSSLTTAAGGLDADRVDALVDTLAKYRDKEIVLVSSGAIAAGLSPLGLDRRPRDLARQQAAASVGQGLLVARYTASFARYGRRVGQVLLTSDDTSRRAHYRNACRTLDQLLAMGAVPIVNENDTVATDEIRFGDNDRLAALVAHLVRADLLVLLSDVDGLYDGDPSTPGTTRIAQVSGPKDLEGIEIGSAGRAGVGTGGMVTKVEAARIAAAAGVPVVLTSAVHAAEALAGGPTGTHFLRTGRRSADRLLWLAHASTPRGALVLDDGAVRAVVERNSSLLPAGIAAVEGEFTAGDPVELRDPSGAAVARGLVNFDAREIPRLIGRSTRDLARELGPAYEREVVHRDDLVLLGP	NDTVATDEIRFGDND
A0A077M323	Tetrasphaera jenkinsii	MVMVEPAAQARERIVGPGRIVVKVGSSSLTMDGGRRLDPERIEALVAALANRRLTGDQVVLVSSGAIAAGIGPLGLVRRPRDLATQQAAASVGQGALLAAYTGAFAAYGLTVGQVLLTADDVTRRSHYTNARRTLDRLLDLGIVPIINENDTVATHEIRFGDNDRLAALVSHLVAAHSLVLLTDVDGLYDGPPSEPGTSRIPLIRSLADLESVRIGGTGSMVGTGGMATKIEAAAIANSAGVTAVLCAATAVGSALAGEDVGTVFLPGAGGRGSRKLWIAHATTPRGTLTVDAGAVAALVERRKSLLPAGITAVAGSFVDGDPVDVAGPDGSVFARGLVSYDASELPQLLGRSTRELARALGPEYEREVIHRDNLVIR	NDTVATHEIRFGDND
A0A2D3U7X6	Streptomyces peucetius	MTEARRIVVKVGSSSLTTAAGGLDADRVDALVDVLAKIRSGGEKEIVLVSSGAIAAGLAPLGLTRRPKDLARQQAAASVGQGLLVARYTASFARYGVRVGQVLLTSDDTSRRAHYRNAYRTLDQLLAMGAVPVVNENDTVATDEIRFGDNDRLAALVAHLVRADLLVLLSDVDGLYDGDPARPGTSRIEEVQGPDDIAHVQIGGAGRAGVGTGGMVTKVEAARIAAAAGVPVVLTSASRAADGLSGRATGTFFHATGRRSADRLLWLAHASAPQGSLTLDDGAVRAVVVGRKSLLPAGIAGVDGEFSAGDPVELRDAAGRAVARGLVNFDAKEIPQLLGRSTKELAKELGPEYEREVVHRDDLVVLEP	NDTVATDEIRFGDND
E9UTU3	Nocardioidaceae	MQREVVTGARRVVVKVGSSSLTTAAGGIDPARVSGLVDVLAKTRAAGQEVVLVSSGAIAAGLSPLGLAKRPRALAKQQAAASVGQGLLVHRYTDELARHGIIAGQVLLTVDDLNRRAHYRNADATLSKLLDLGVLPIVNENDTVATSEIRFGDNDRLAALVAHLVKADLLVLLSDVDALYDAPPSQPGSQRIDEVVSLADLAGVTVGKAGAAGVGTGGMVTKLEAARIAVDDGVPVVLTSAAQAEAALAGEAVGTLFHAVGKRRPARLLWLQHATEPVGSITIDAGAVAAISRRGASLLAAGVTGSSGAFHAGDPVDVVGPSGVAVARGLVNYDADEIPRLAGRSSGYLEANLGAAYAREVIHRDDLVVL	NDTVATSEIRFGDND
A0A1J7BWJ1	Streptomyces gilvigriseus	MLVNASSDADLRAEVTRAKRVVVKVGSSSLTTAAGGLDADRVDALVDVLARAAADEREIVLVSSGAIAAGLAPLGFPRRPRDLASQQAAASVGQGLLVARYTASFARYRRRVGQVLLTVDDLTRRPRYRNAYNTLEKLLAMGAVPIVNENDTVATHEIRFSDNDRLAALTAHLVHADLLVLLSDVDGLYDGDPSKPGTSRIPEVRGEADLDGVEIGSTGKAGVGTGGMVTKVEAARIAASGGVPVVLTSAAEAADALAGRPTGTLFPRTGRRSADRLVWLRHASAPHGALHLDAGAVEAVVERRMSLLPAGLTGVTGDFAEGDPVDLLDENGHAVARGLVNFDAREVPRLLGRSTHDLARELGPAYQREVVHRDDLVVLGSR	NDTVATHEIRFSDND
A0A1A9GKL2	Nocardioides dokdonensis	MSLRPEVTGARRVVVKVGSSSLTTAAGGIDPDRVRALVDVLAAARERGIEVVLVSSGAIAAGLAPLGLRRRPSGLAAQQAAASVGQGLLVHRYTEELRRHGLIAGQVLLTVDDVTRRAHYRNASQTFTQLLELGVLPIVNENDTVATSEIRFGDNDRLAALVAHLVHADLLVLLSDVDGLYDADPRTPGSRLLGDVQGLDDLDGVRIGRTGAAGLGTGGMETKVQAARIATGAGIPVVLTSADRAADAVGGERVGTLFHATGKRRAKRLLWLAHATEPMGTVHLDEGAVRAVVDRRASLLAAGVVGATGSFHAGDPVDLTGPDGTSVARGLVNFDAEEIPRLVGRSSHDLKHELGAAYEREVVHRDDLVLL	NDTVATSEIRFGDND
D9SYA3	Micromonospora	MGTRRGAADRSAQNGRVREAVTSARRIVVKIGSSSLTTATGGLDDARVDALVDTLGGLAASGREVVLVSSGAIAAGLAPLRLPRRPRDLATQQAAASVGQGLLIGRYAAAFARHGRTVGQVLLTVDDVTRRAHYRNAYRTLRKLLDLHAVPIVNENDTVATEEIRFGDNDRLAALVAALVDADLLVLLSDVDALWTGDPARPGSTRITEVHGEGDLAGVDVGGAGRAGVGTGGMVTKVEAARIATGFGIPVVLTAAPLAAPALAGEPVGTYFHPSSRRPAARLFWLAHATAPRGRLHLDPGAVQAVVGRRKSLLPAGITAVDGAFTAGDPVDLVDTAGAPVARGLVNYDAVELPGLLGRSTSELAAALGPAYEREVVHRDDLVLL	NDTVATEEIRFGDND
A0A1I0XH55	Nocardioides alpinus	MTTDRSALVGGARRVVVKVGSSSLTTAAGGIDPARVRRLVDVVAASRAAGVEMVLVSSGAIAAGLAPLGLSKRPSGLAAQQAAASVGQGLLAHRYQEEFARHGIVTGQVLLTVDDVTRRAHYRNAHQTFAKLLELGVVPIVNENDTVATSEIRFGDNDRLAALVAHFVHADLLVLLSDVDGLYDGPPSRSGSRLIPVVRSEEDLASVTIGAAGSSGVGTGGMTTKVDAARIATGAGIPVVLTSADQASGALTGAEVGTLFTATGKRRPTRLLWLAHATSGQGTLTLDAGAVRAVVSRGASLLPAGITGVSGTFVAGDAVDLLDPDGARVARGLVNFDAEELPALLGRSTSELKTALGAAYEREVIHRDDLVLLG	NDTVATSEIRFGDND
UPI000381A61C	Dehalobacter sp.	MTELREQVTGAGRLLVKVGSSSLTDAKGALDPARVERLVDALAAVRAGGRDVVLVSSGAMASGLGPLGMKRRPRDLASKQAAASVGQSLLVGRYGALFARHGLTVGQVLLTVEDVARQDHYRNALRTFTRLLELGVVPIVNENDTVATHEIRFGDNDRLAALVAHLVGADVLVLLSDVDALYSAHPSLADARAIPVVDDIDDLEVDTARAGTDIGTGGMETKLQAARIATASGIPVVLGAADQAAQLLAGEPVGTLFLPTGKRRARRLMWLAYASVTKGELVLDAGAVRAVTERKASLLPAGIVEVRGEFAAGDPVRLVSEAGSVIARGLVNYDSEELPAMIGRTTHELAANLGAEFDREVVHRDDLIVRAKKKQ	NDTVATHEIRFGDND
A0A2A9D165	Serinibacter salmoneus	MSRAALRGARRIVVKIGSSSLTDASGGGLDSGAVTAVADAVAGRFAAGTQVVLVSSGAIAAGLAPLGLTTRPRDLATQQAAASVGQGLLVAHYTRAFAAHGLTVAQVLLTAEDVIRRAQYKNGQRALERLLALGMVPVINENDTVATDEIRFGDNDRLAALVAHVVQADALVLLTDVDALYTGHPRLADSRRISVVAHPGELDGVEVSQRGSGVGTGGMTTKVEAAMTATGAGIPTLVAAARDIAPALAGQDVGTWFEATHARPRTRRLWLAHAASTRGSLMLDDGAVAAITDGKRSLLAAGVVDVSGTFDPGDPVELLTPTGSVVARGLAGYGSEELPERLGLSSGVLRERFGADRPVVHRDDLVVLRPKVHRTR	NDTVATDEIRFGDND
A0A1S1QTD7	Frankia	MARSFVTEATRVVVKVGSSSLTSAAGGLDTARVEALVAAVVSRAGGLVLVSSGAIAAGLAPLGLARRPRDLATLQAAASVGQSELVHRYAEAFGRAGHRVGQVLLTETDVIRRTHYRNARTTLERLLALGVVPVVNENDAVATQEIRFGDNDRLAAIVAHLVSADLLVLLSDVDGVYESNPRLGPARMLRDVRSDADLDGLTARGTGVAGVGVGGMATKIDAARIAAAGGVPTVVTSASLAAAALAGDEVGTVFHPTGPRRASRLLWLAYATAPEGRLYLDDGAVTAVVDRRASLLPAGVTRIEGEFSAGDPVDLVDPRGRPVARGLVEFDSAELPGMLGRSTMDLAAERGPFYEREIVHRDDLVLLLTRR	NDAVATQEIRFGDND
A0A120F7D4	Micromonospora	MGTRRGRSGPTTQNGRVREAVTQARRIVVKIGSSSLTTATGGLDEARVATLVDALAALVAAGREVVLVSSGAIAAGLAPLGLPRRPRDLATQQAAASVGQGLLIGRYAAGFARHRLTVGQVLLTVDDVTRRTHYRNAYRTLRKLLDLRAVPIVNENDTVATEEIRFGDNDRLAALVAALVDADLLVLLSDVDALWTGSPTRPGSTRITEVRGEADLAGIDIRGAGRAGVGTGGMVTKVEAARIATGFGIPVVLTAAPLAGDALAGAPVGTFFHPARRRPAARLFWLAHATAPRGRLHLDPGAVQAVVGRRKSLLPAGITAVDGTFTAGDPVDLVDVDGASVARGLVNYDAVELPGLLGRSTGELAAALGPAYEREVVHRDDLVLL	NDTVATEEIRFGDND
UPI000CD4D749	Streptomyces	MADARRIVVKIGSSSLTTAAGGLDADRVDALVDVLAKHGHREIVLVSSGAIAAGLAPLGFPRRPSDLARQQAAASVGQGLLLARYTASFARYGRRVGQVLLTTYDTSHRVHYRNAYRTLEQLLSMGAVPVVNENDTVATDEIRFGDNDRLAALVAHLVRADLLVLLSDVDGLYDGDPSRPGSSRIAEVASAADLAGVEIGSTGRAGVGTGGMVTKVDAARIATGGGIPVVLTSAVHAADALSGSATGTYFAPTGRRSAGRLLWLAHASAPRGGVTLDPGAVRAITERGSSLLPAGITGVDGDFAAGEPILLRDETGHTVARGLVNFDAREIPRLIGRSTRDLARELGPDYEREVVHRDDLVLMRT	NDTVATDEIRFGDND
A0A0Q8HJI6	Nocardioides	MAGARRIVVKVGSSSLTTAAGGIDPDRVSSLVDVLAAARARGAEVVLVSSGAIAAGLAPLGLKKRPQGLAAQQAAASVGQGILVHRYTEELARHGLIAGQVLLTLDDVTRRAHHRNAHQTFTKLLELGVIPIVNENDTVATHEIRFGDNDRLAALVAHLVHADLLVLLSDVDGLYDGPPTRPGARLITDVRGDEDLAGITMGSVGAAGVGTGGMVTKVDAAAIATGSGIPVVLTSADGASAALAGDPVGTLFHATGKRRPIRLLWLRHATEPKGSVVLDPGAVRAVVERRASLLAAGITAVQGSFVAGDPVDLRDVDGTVVGRGLVNFDAAELPPLLGRSSKELKQELGAAYEREVIHRDDLVVLR	NDTVATHEIRFGDND
A0A1H9S0E4	Streptomyces	MGEARRIVVKVGSSSLTTAAGGLDADRVDALVDVLTKSRSGGEKEVVLVSSGAIAAGLAPLGLRRRPKDLARQQAAASVGQGLLIARYTASFARYGVRVGQVLLTSDDMSRRAHHRNASRTLDKLLAMGAFPIVNENDTVATDEIRFGDNDRLAALVAHLVHADLLVLLSDVDGVYDGDPSRPGTSRVAEVRGPEDLAHVEIGSAGKAGVGIGGMATKIEAARIAAAAGIPVVLTSAVHAADAFTGGDTGTYFHPTGKRSADRLLWLQHASTPQGSLTLDDGAVRAVVERRTSLLPAGIAAVEGEFSAGDPVELRDTRGRAVARGLVNFDAKEIPQLIGRSTRDLARELGAEYEREVVHRDDLVILHP	NDTVATDEIRFGDND
A0A0Q6G6T2	Sanguibacter sp.	MGSARRVVVKVGSSSLTAADGRLDVQALRDLVEVIAARHAAGHQVVLVTSGAIAAGLGPLGLTSRPSDLATAQAAASVGQGLLVARYTEAFAAHGIRVGQILLTAEDTVRRGHYKNAQRSLERLLDLGVVPVVNENDAVATDEIRFGDNDRLAALVSHLVRADAMVLLTDVDGLYDGPPSRAGTRQIPEVRSPADIEHVEVTGRGSSVGTGGMLTKLESVSIATQSGIPVVLTRSSNVQGALDGSPVGTWFHATGRRTTRRRLWLAYAAKSRGRLVLDDGAVRAVLGGSASLLPAGITGVEGEFESADPVELVDTEGRVVARGLSAYDAAEIPGLMGQTTGDLRDALGAGYDRAVVHRDDLVLVRRPRKV	NDAVATDEIRFGDND
A0A081EQ83	Streptomyces	MVKVGSSSLTTSAGGLDADRVDALVDTLVTSRGNGAKEIVLVSSGAIAAGLSPLGLRRRPRDLARQQAAASVGQGLLMARYTASFARYGIRVGQVLLTSDDTSRRAHYRNAYRTLDQLLAMGALPVVNENDTVATDEIRFGDNDRLAALVAHLVRADLLLLLSDVDALYDGDPSTPGTSRIAEVRGAKDLDGVSIGSAGKAGVGTGGMVTKVEAARIAAAAGIPVVLTSASRAADALAARPVGTYFHRTGRRSAGRLLWLAHASTPLGALTLDDGAVRAVVERHSSLLPAGIAAVEGDFSAGDPVELRDTAGTPVARGLVSFDAKEIPRLIGRSTRDLARELGPAYEREVVHRDDLVLLR	NDTVATDEIRFGDND
UPI0003B6EC5C	Ruania albidiflava	MTPALQDRAALTDPARAHRLVVKVGSSSLTDAAGRLDVVKLTRLVDVLARRIEAGSQVTLVSSGAIASALTVLGLSGRPRELSMAQAAASVGQGLLMAHYTRAFATHKLHVGQVLLTVEDVIRRSHYRNAQSALNRLLDLGVVPVVNENDTVATHEIRFGDNDRLAALVSHLTRADVLLLLTDVDALYDGPPSRPGSARVPLVTGPEDLDGLEITAPGSRVGTGGMVTKVEAARIATGSGIPVLLTSAENAAAALQGADVGTWFAPTGRRIRTRRLWLAHAAHTRGQVILDDGAVRAITVGKKSLLAAGVTGVHGEFEVGDPVDLVDTRGVVVARGLVAYSADELPTRMGRTSAQLRESFGDGNDREVVHRDDLVAVHQPRQQMGTSPSP	NDTVATHEIRFGDND
A0A2B8AYF3	Streptomyces sp.	MASARRIVVKVGSSSLTTAAGGLDADRVDALVDALAKARDGGEKEIVLVSSGAIAAGLAPLGLRRRPRDLARQQAAASVGQGLLVARYTASFARYGVRVGQVLLTSDDTSRRAHYRNAFRTLDQLLAMGALPVVNENDTVATDEIRFGDNDRLAALVAHLVRADLLILLSDVDGLYDGDPSTPGTSRIAEVAGPAELAGISIGSAGRAGVGTGGMVTKVEAARIAAGAGIPVVLTSASRAADAFAGRSTGTYFHPTGRRSANRLLWLAHASTPLGALTLDDGAVRAVVDRHSSLLPAGIVGVEGGFSAGDPVELRDTTGTPVARGIVSFDAKEIPQLIGRSTRDLARELGPAYEREVVHRDDLVVLDG	NDTVATDEIRFGDND
A0A171DGV9	Streptosporangiales	MIDVDRVDALVDVLAARRRTGTQIVLVSSGAIAAGLGPLGLAARPRDLATQQAAASVGQGVLVARYTSSFARYGLRVGQVLLTADDMMRRAHHVNAQRTLGRLLELDIVPIVNENDTVATDEIRFGDNDRLAALVAHLTRADALVLLSDVDALYDGDPRKAGSRRLTDVRGPEDLDGVELGGGGAVGTGGMVTKVQAARIATGAGVPVVLTAAAHAAQALAGADIGTYFHPAGRHPGTRLLWLAHAATGRGRLHLDPGAVEAVVGRRKSLLPAGVTGVEGDFAAGDPVDLCGPLGGVVARGLVNFDAAEIPDLLGRSTRELASSLGPEYERELIHRDDIVILEPTH	NDTVATDEIRFGDND
UPI0009A0157F	Streptomyces sp.	MSGAAADRDEVVAARRIVVKIGSSSLTTAAGGLDADRVDALVDGLAKVRAGGPGTGGGPKEIVLVSSGAIAAGLAPLGLPRRPRDLARQQAAASVGQGLLVARYTASFARYGVRVGQVLLTSDDMSRRAHYRNAYRTLDQLLSMGALPVVNENDTVATDEIRFGDNDRLAALVAHLVRADLLVLLSDVDGLYDGDPATPGASRIPEVSGPADLAGVSIGSAGRAGVGTGGMVTKVEAARIAAGAAIPVVLTSATRAVDALAGRPTGTYFHPTGRRSANRLLWLAHASTPRGALVLDEGAVRAVAERHSSLLPAGISAVEGEFTAGDPVELRDPSGRAVARGLVNFDARELPKLLGRSTRDLARELGPAYEREVVHRDDLVLLAH	NDTVATDEIRFGDND
UPI00036FE101	Cellulomonas massiliensis	MSTGTHGAGDDVARDGLERVPAPSGREQLRDAARVVVKVGSSSLTTPDGHLDPERLRALVDVLAERRAAGQQVVLVSSGAIAAGIGPLGLPTRPRDLATQQAAASVGQGLLVAHYTRAFAAHGLRVAQVLLTAEDTVRRGHYRNAHRALTRLLDLGVVPVINENDAVATDEIRFGDNDRLAALVSHLVRADALVLLTDVDALYTGPPSREGSVRVARVDGPGDVEGVDVSSRGSAVGTGGMVTKLESVSIATQSGTPVLLTSAVRAGEAFAGADVGTWFAPTGRRTSVRLLWLAHAARTRGRLVLDEGAVRAVVERRTSLLPAGVTASEGEFEAGDPVELVGPDGAVVARGLVAYDAGEVPALLGRSTSALRDDLGPGYDRELVHRDDLVLVRRRRAAR	NDAVATDEIRFGDND
A0A255EKH0	unclassified Propionibacteriaceae	MRDEITAATRVVVKVGSSSLTTNGRADLDRIAALVDALADWRASGREVVLVSSGAIAAGISPLAMKRRPRNLADQQAAAAVGQGILIQHYAQHFATRDLTVGQVLLTVGDITGQQSYRNALRTLERLLHFGVVPIVNENDTVATDEIRFGDNDRLAALTAHLVHADALVLLSDTDAVYTAHPSDPEARRISEVRDAVADLAGIDTSRGGTSVGTGGMQTKIDAARMATSAGIPALVTSTQLAREALAGEDVGTFFHRTGKRRPARLMWLAHASKARGVLTLDQGAVRALQQRGASLLAAGITAVSGHFQAHDPVELRDPQGRVIGRGLVAYDSDRLPELIGRSTGDLDPQLRRSIVHRDVMVLRPPEARVAPEPAER	NDTVATDEIRFGDND
A0A1Z1WAL8	Streptomyces	MTGAKGRTDVAEAHRVVVKVGSSSLTTASGGLDADRVDALVDVLAKSRSGGEREIVLVSSGAIAAGLAPLGLRRRPKDLARQQAAASVGQGLLVARYTASFARYGVRVGQVLLTTDDTSRRAHHRNASRTLDKLLAMGALPVVNENDTVATDEIRFGDNDRLAALVAHLVRAGLLVLLSDVDGLYDGDPAAAGTARIAEVAGPADIEHVKIGSAGKAGVGTGGMVTKVEAARIAAAAGIPVVLTSASQAADALAGRDTGTYFHPTGRRSADRLLWLQHASAPRGSLTLDDGAVRAVVEGRKSLLPAGIAAVEGEFIAGDPVELRDTAGRAVARGLVNFDAKELPRLFGRSTRELARELGPAYEREVVHRDDLVVLHP	NDTVATDEIRFGDND
A0A1T3P7U8	Streptomyces scabrisporus	MTSARRIVVKVGSSSLTTAQGGLDPDRVDVLVDVIAAKRAEGVEVVLVSSGAIAAGLAPLGLARRPRDLATQQAAASVGQGLLVARYTASFARYGLRVGQVLLTVDDVTRRAHYRNAYNTLDKLLAMGAVPVVNENDTVATEEIRFGDNDRLAALVAHVVHADLLVLLSDVDGLYDGDPAKPTSSRVPFVTGPADLEGIEIGKAGKSGVGTGGMVTKVEAAGIATSAGIPVVLTATRFASDALAGKDTGTLFHRTGVRTADRLLWLAHASTARGRLALDPGAVRAVVERRSSLLPAGITGVQGGFVAGDPVDLVDENGHIVARGLVNFDAKELPGLLGRSTRELARELGPAYEREVVHRDDLVLLRR	NDTVATEEIRFGDND
UPI000A033609	Demetria terragena	MTSSDSAGAYPADVSSLAMDRSAIRQAHRVVVKVGSSSLTAATGGLDAERVGALVDVLARRRLAGAEVILVSSGAIAAGMRPLGLTVRPGDLATQQAAASVGQGALMSAYSDAFARHELPVGQVLLTADDVARRRQYTNARRTLERLLELGMVPVVNENDTVATHEIRFGDNDRLAALVAHLLDADALVLLSDVDALYDGPPGQAGSHRIELVTGSADLDGIEIGTSGSQVGTGGMQTKVEAAAIATSAGVPTVLAAAPAAGAALAGEDVGTLFLPTGRRGRARRLWLAHATTASGRLVLDDGAVEAITQRGRSLLPAGVVAVHGRFHPGDTVDLVDSADQTIARGLVNYPSVEIPAMLGRSTRDLAAELGPEYERELVHRDDLVVLQTRKR	NDTVATHEIRFGDND
G8SFR6	Actinoplanes	MGRVREVVTGARRIVVKVGSSSLTTAAGGIDEQRLDSLVDALGRLAGAGREVVLVSSGAIAAGLAPLQLPRRPRDLATQQAAAAVGQGLLIGRYTAGFARHGRTVAQVLLTVDDVTRRSHYRNAYQTLRKLLDLGALPIVNENDTVATEEIRFGDNDRLAALVAALVDADLLVLLSDVDALYTGSPSDPASRRIPLVRDDADLAGVAIGSAGRSGVGTGGMVTKVEAARIATGFGIPVVLTAAPLAADALTGAEVGTLFQAAESRPTARLFWLAHATAPRGRLHLDAGAVTAVVARRKSLLPAGITAVDGSFAAGDPVDLVDAGSGAPVARGLVNYDAVELPALLGRSTPELAAALGPGYEREVVHRDDLVLL	NDTVATEEIRFGDND
A0A0Q6VPU5	Aeromicrobium	MARIVVKVGSSSLSSAEGGLDGERVDALVDALAAGRERGDEIVLVSSGAIAAGLAPLSLPRRPRDLATQQAAASVGQGALIARYAQRFERHGLVVGQVLLTADDVTRRSHYRNAYQTFARLLELGVVPIVNENDTVATSEIRFGDNDRLAALVSHLVHADLLVLLSDVDGLYDGDPRREGAVIVRDVRGETDIAELDIVRPSASAIGTGGMVTKIEAARIATGAGIPVVLTAASQASAALEGQPVGTRFHPTGRRRPTRLLWLAHASNTKGSVHLDAGAVRALTVRKASLLPAGITGVTGTFVAGDPVDLVGPDDVVIARGIVNYDSAELPSLLGRSTRDLAAELGAEYEREVVHRDDMMVI	NDTVATSEIRFGDND
A0A0A0B0V7	Cellulomonas cellasea	MSAASPLLHRRELPDAARVVVKVGSSSLTTPDGHLDPARVRALAEVLADRHAAGGQVVLVSSGAIAAGIGPLGLSARPRDLATQQAAASVGQGLLVAQYAQAFADRGIRVGQVLLTADDTVRRGHYRNAQRALERLLDLGVVPIVNENDTVATDEIRFGDNDRLAALVSHLVRAHALVLLTDVDGLHTGPPTRPGSVRIPEVRGEHDVAGVDVTTRGSAVGTGGMVTKLESVSIAAGSGIPVVLASAANARAALAGEDVGTWFAATGRRASTRLLWLAHAARTRGRLVLDDGAVRAVVERRTSLLPAGVTAVEGDFEAGDPVALTAPDGTVVARGLAAYSSQEVPGLLGRTTSDLRAELGPGYDRAVVHRDDLVLVKRRASAVPRPR	NDTVATDEIRFGDND
A0A239QQV4	Ruaniaceae bacterium	MPEAHRLVVKIGSSSLTLPDGGLDFEQIGLLVDAVARRVLKGHRVVIVSSGSIAAGVHPLHLATRPRDLATQQAAAAVGQGKLIAAYADAFAAHGLTSAQVLLTAEDLIRPQHYANAHRALTKLLDLGIVPIVNENDAVATHEIRFGDNDRLAALTANLVSADALVLLSDVDGLYTARPSTPGAQRVPLVTDLEQLKGYAISGRGSGVGTGGMVTKVDAAMIATHSGIPTLLTSAENVEAALKGREVGTWFTVADYRRSSRRLWLAWAAEARGHVVLDDGAVQAVIAGKKSLLAAGITAVAGDFEAGDPIDLASTAGQIVARGLTGYDAESVARMRGRSSAQLRVELGEDFTRPVVHRDDLAPVTH	NDAVATHEIRFGDND
F8JPU9	Streptomyces cattleya	MTVDGRRQGGDVRHEVTAARRIVVKIGSSSLTTAVGGLATDRMDALVEVLAGARDGAKEIVLVSSGAIAAGLAPLGLERRPRDLARQQAAASVGQGLLVAGYTAAFARHGIRVGQVLLTADDVSRRAHYRNAYRTFEQLLAMGALPVVNENDTVATDEIRFGDNDRLAALVAHLVRADLLVLLSDVDGVYDGDPSRPGSRRIPEVAGPGDLAGVEIGSAGKAGVGTGGMVTKVQAARIAADAGIPVVLTSAAEAADALAGRPTGTFFHATGKRSAVRLLWLEHASEPRGALRLDAGAVRAVVERRTSLLPAGLTGVEGQFSAGDPVDLLDEEGRAVARGLVNFDAEELPRLLGRSTRELAAEFGPEYEREVVHRDDLVVLH	NDTVATDEIRFGDND
UPI000688763B	Streptomyces sp.	MSGTAAGGASSARRGAREDVAGARRVVVKVGSSSLTTAAGGLDADRVDALVDVLAKHAGPAGGGTGPQREVVLVSSGAIAAGLAPLGLPRRPRDLARQQAAASVGQGLLVARYTASFARYGRRVGQVLLTSDDTSRRAHYRNAYRTLEQLLAMGAVPVVNENDTVATEEIRFGDNDRLAALVAHLVRADLLVLLSDVDGLYDGDPSAPGTTRIEEVASPQDLADVEIGSAGRAGVGTGGMVTKVEAARIAAAAGVPVVLTSASHAADALAGRGTGTYFHRTGRRAAGRLLWLAHASTPRGALTLDDGAVRAVVQRRTSLLAAGIARVEGDFAAGDPVELRDGRGVAVARGLVNFDAKEIPQLLGRSTPDLARELGPEYEREIVHRDDLVLLDA	NDTVATEEIRFGDND
A0A1H1YBP2	Microlunatus soli	MINRTDLLDARRIVIKVGSSSLTTATGGLDPRRVGDLVDALVSVRTSGREIVLVSSGAIAAGLAPLTLRTRPRDLATQQAAASVGQGLLVQEYASRFAAAELTVGQVLLTVDDVTRKSHYRNASQTFARLLELGVVPIVNENDTVATHEIRFGDNDRLAALVAHLVHADALLLLSDVDSLYTSNPSQPGAHRVLEVSGPEDLAGIDVTAAGASGVGTGGMATKINAAQIATSAGIPVVLAAADVAAEALAGKPVGTYFHPTGKRRPSRLLWLAHATDASGELILDAGAVDAVLRRKASLLPAGVTEVRGDFSAGDPVNLVGPDGVLIARGLANYDSAELPDLLGRHTDELLAELGEGYDRTVVHRDALIVLV	NDTVATHEIRFGDND
A0A2M8WQU1	Luteimicrobium subarcticum	MSATVSHASRADVAAAHRVVIKIGSSSLTGADGHLDVEALRRLVDVVADRRAAGKQVVLVTSGAIAAGIGPLGLAGRPKDLATAQATASVGQGLLVARYAEAFAAHDLRVGQVLLTVEDTVRRGHYRNAQRTLETLLDLGAVPIVNENDTVATHEIRFGDNDRLAALVSHLVRADGMILLTDVDGLYDAPPARPGARRIPEVRSLAEVADVEVTARGSSVGTGGMVTKLESVRIATSSGVPVVLTRADQVRAALAGEDVGTFFAVTGKRASRHRLWIGYAARARGRLVLDEGAVTAVQGGRASLLPAGITAVEGDFDAGDVVELAAPDGRVVARGIVAFDAPELPQLLGRSTHALRDALGEGYDREVVHRDDLVLVRTRRPARV	NDTVATHEIRFGDND
F4H3K4	Cellulomonas fimi	MHRVTAAPLLARGQLPDAARVVVKVGSSSLTSPDGRLDPDRLRALVDVLAARRLAGGQVVLVSSGAIAAAIGPLGLAARPRDLATQQAAASVGQGLLVAHYTKAFADHGLRVGQVLLTAEDTVRRGHYRNAHRALTRLLDLGVVPVINENDAVATDEIRFGDNDRLAALVSHLVHADALVLLTDVDALYTGPPSRPGSRRITHVAGPRDLDGIDVASRGSAVGTGGMVTKLESVAIATHSGIPVVLTSAAQAGAALDGQDVGTWFAATGRRSSIRLLWLAHAARTHGKLVLDEGAVRAVVERRTSLLPAGVTGVEGTFEARDPVELVGPDGVVVARGLVAYASDEVPGLLGRSTSDLRAALGPGYDRALVHRDDLVLLRRRKAPTAGA	NDAVATDEIRFGDND
A0A0V8SA70	Cellulomonas	MSAAALQGRDQLPHAGRVVVKVGSSSLTTPDGHLDPQRLAAVVDVLAARRAAGTQVVLVSSGAIAAGIGPLGLPARPRDLATQQAAASVGQGLLVADYERAFAAHGLTVAQVLLTAEDTWRRGRYRNAHRALTRLLDLGVVPIINENDAVATDEIRFGDNDRLAALVSHLVHADALALLTDVDALYTGPPSRPGSRRIAEVRAPGELDDVDVTARGSAVGTGGMVTKIESVAIATQSGIPVVLTSAAQAGAALDGQDVGTWFAATGRRRSIRLLWLAHAARTRGRLVLDDGAVRAVVERRTSLLPAGVVAVEGAFEAGDPVELVDAAGAVVARGLVAYGADEAPQLLGHSTGELRETLGPGYDRELVHRDDLVLVRRRR	NDAVATDEIRFGDND
I4EUV2	Modestobacter	MVVKVGSSSLTTLPGGLDVDRLRALVDVLGALRAAGRQVVLVSSGAIAAGLAPLSLTGRPRDLATAQAAASVGQLRLVQTYADAFAAHGVTVGQVLLTADDLTRRSHYRNASQTIERLLALGVLPIVNENDTVATEEIRFGDNDRLAALVAHVAVADALVLLSDVDGVYDGDPRTGPAQLIDTVRGPEDLAAVALGSASRNGVGTGGMATKVEAALIASGAGVPVVVASTPQAAAALAGERVGTLFAARGRRPSARQFWLRYASRPRGRVLLDEGAVRAVRERHASLLAAGVTGSTGDFLADDPVELVGPDGVVVARGLVAYDARELPALLGRKTADLDPEHRREVVHRDEMVLVSRRFAG	NDTVATEEIRFGDND
A0A2G6HB15	Actinomycetales bacterium	MPRSAVARARRLVVKVGSSSLTGPDGGLDVARLVALVNAISARMQADPATQIVLVSSGAIAAGMPLLGLRRRPRDLATQQAAASVGQGALVAAYQQAFAAHGVTVGQVLLTIDDVTRRTHYLNARRTLERLLELGSLPVINENDTVATQEIRFGDNDRLAALVTHLVHADALLLLSDVDALYDGPPSWPGAKRVPIVRGVSDLADVVVAGSGSQVGTGGMATKVEAATIANSAGIPALLTSVDQIHPALSGDDVGTAFVPGPRRPPSRLLWLAHATSPQGRLILDDGAVQAVVIRRKSLLPAGVTAVRGHFVGGDPVDVCDPSGRPVARGLVNYGSDELPPLLGRSTRELGRELGPEYQREVIHRDDLVVLGR	NDTVATQEIRFGDND
D6B0B2	Streptomyces	MSAARQGVAQARRIVVKVGSSSLTTASGGLDADRVDALVDVLAKARSGGTREIVLVSSGAIAAGLAPLGFPRRPRDLARQQAAASVGQGLLVARYTASFARYGVRVGQVLLTGDDTSRRAHYRNAYRTLDQLLTLGALPVVNENDTVATDEIRFGDNDRLAALVAHLVRADLLVLLSDVDGLYDGDPARPTSSRIQNVHGPEDLEGVEIGSAGKAGVGTGGMVTKVEAAQIAANAGIDVVLTSASQAADALAGHPTGTHFHQRGRRSAGRLLWLQHASTPKGALILDDGAVRAVVERRTSLLPAGVEAVEGEFTAGDPVELRDATGRAVARGLVNFDATEIPRLLGRSTRDLARELGPAYEREIVHRDDLVLL	NDTVATDEIRFGDND
A0A1C5C4S2	Streptomyces sp.	MAAARQDAAGQRDADAAGQPEPAGRAEVVAQARRIVVKVGSSSLTTASGGLDADRVDALVDVLAQVRSGGEKEIVLVSSGAIAAGLAPLGLIRRPRDLARQQAAASVGQGLLVARYTASFARYGVRVGQVLLTTDDTSRRAHYRNAYRTLDQLLGMGAVPVVNENDTVATDEIRFGDNDRLAALVAHLVRADLLVLLSDVDGLYDGDPSRPGTTRIAEVRGPADLAGVSLGSAGKAGLGTGGMVTKVEAAAIATEAGVPVVLTSASHAADGLAGRDTGTYFHRTGRRSAGRLLWLAHASTPQGSLTLDDGAVRAVVLRRTSLLPAGIAAVEGEFSAGDPVELRDTEGRAVARGLVNFDAKEIPQLLGRSTRELARELGPAYEREVVHRDDLVILRP	NDTVATDEIRFGDND
UPI0009DF18EF	Dactylosporangium aurantiacum	MRSTTVRTSSAKSSSATIWEPTVGSGRGPGKIGGVREQVTEARRIVVKVGSSSLTTAAGGLDAERVDALVDALAKSPAEVVLVSSGAIAAGLAPLGLSRRPRDLSTQQAAASVGQGLLMRAYNDAFARHGRVVGQVLLTVDDVTRRVHYRNAYRTLRRLLDLRAVPIVNENDTVATQEIRFGDNDRLAALVASLVHADLLVLLSDVDGLYTGDPAKPGSMPVTDVRSPDDLSGIDVKRPGKAGVGTGGMVTKVEAARIATTSGIPVVLTSAPNAGRVLAGEPVGTLFHRLRERPQARLFWLAHATSPRGRLHLDPGAVQAVIQRHASLLPAGITAVDGRFAAGDPVDLVDVGGVPVARGLVNYDATELPPLLGRSTGELAAALGPAYEREVVHRDDLVLL	NDTVATQEIRFGDND
A0A147KHD7	Thermobifida	MGSQGVGQTRSAISQARRVVVKVGSSSLTTPEGGIDHDRIRDLADVLAARRAAGTEVVLVSSGAVAAGMAPLGLTRRPRDLATQQAAASIGQGLLLARYTAEFARHSLTAAQILLTADDLMRRAQYRNAQRAMSRLLEIGAVPIVNENDTVATHEIRFGDNDRLAALVAHLLRADVLVLLTDVDALYDGDPSLPTSSRISRVDSPEDLAGVDLGSTNRRGVGTGGMVTKVESARIATEAGVATVLTSAANARAALDGEEVGTFFVPAERRRPSSRQLWLAHATAGRGSVVLDPGAVRAVTVRKASLLPAGVVKVEGDFSAGDPVDLRAEDGTIVARGLVNYDASEIPELMGRSTRWLARELGSEYSREIVHRDDLVVL	NDTVATHEIRFGDND
A0A0N0N3H3	Actinobacteria	MGTHVAGAETVQAQAQAHEAVRQAVADAHRIVVKVGSSSLTTAAGGLDADRVDALVDVLAKHRSGGEREIVLVSSGAIAAGLAPLGLRRRPRDLAGQQAAASVGQGLLVARYTASCARHGIRVGQVLLTSDDTSRRAHHRNASRTLDKLLAMGALPVVNENDTVATDEIRFGDNDRLAALVAHLVHADLLVLLSDIDGVYDGDPSKPGTSRIAEVRGPADLAHVEIGSAGKAGVGTGGMVTKVEAARIAAAAGIPVVLTSAVHAADALAGRDTGTYFHRTGKRSADRLLWLQHASTPQGALILDEGAVRAVVERRTSLLPAGIAAVEGDFTAGDPVELRDPAGRAVARGLVNFDAREIPLLIGRSTHELARELGPAYEREVVHRDDLVLLEK	NDTVATDEIRFGDND
A0A0X3T6A4	Streptomyces albus	MVKIGSSSLTTAAGGLDADRVDALVDALAKVLDGRGAEPGGPAEGDKEIVLVSSGAIAAGLAPLGLDRRPRDLARQQAAASVGQGLLVARYTASFARYGRRVGQILLTTDDTSRRAHYRNACRTLDQLLAMGAVPIVNENDTVATDEIRFGDNDRLAALVAHLVRADLLVLLSDVDGLYDGDPSIPGTSRIAEVRSPAELAGVSIGSAGRAGVGTGGMVTKVEAARIAAAAGIPVVLTAASQAADALLGRPTGTYFHRTGRRSRDRLLWLAHASTPRGALTLDDGAVRAVVERGGSLLPAGIAGVEGDFSAGDPVELRDTAGRAVARGLVSFDAKEIPRLIGRSTRDLARELGSAYEREVVHRDDLVLLHH	NDTVATDEIRFGDND
UPI0009DD8D97	Cellulomonas sp.	MSERSGLPTASRIVVKVGSSSLTGADGRLDVDALRALVAVIAERRKAGGQVVLVTSGAIAAGLAPLGLHRRPRDLATAQATASVGQGILVARYTEAFAAHGLRVGQVLLTAEDTVRRSHYRNAQRALDRLLSLGVVPIVNENDTVATDEIRFGDNDRLAALVSHLVRASALVLLTDVDALYDGPPSLPGSRRITDVAGPADLDGIDVTSRGSSVGTGGMVTKLASVAIATGSGIPVVLTSAALAAQALAGDQVGTWFAATGRRRSTRMLWLAHAASTRGRLVLDDGAVRAVVDRRMSLLPAGITAVQGDFEAGDPVELVSTAGKVVARGLVAFGSAELPDLLGRSTHELREQLGAGYDREIVHRDDLVLVRR	NDTVATDEIRFGDND
UPI00047EA626	Granulicoccus phenolivorans	MPEPAVAAEESVRSRIGAAHRVVVKVGSSSLTTPEGGLAPSRLQRLVDALADARDRNREVVLVSSGAIATGLMPLGLQERPRDLATQQAAASVGQGLLVAHYTRRFLERGYTVGQVLLTEDDVVRRGQYRNANRTLTRLLELGVVPIINENDTVASQEIRFGDNDRLAALVAHLVRADALILLSDVDALYTDHPANPGARRIAEVRDPQDLLGVDTSRIGSRVGTGGMTTKVEAAQIATSAGIPVLLTNADQCVEALAGGDVGTCFHVTGRRRGARQLWVAHATRAEGDLVIDAGAARALTERDASLLPVGITEVRGDFHEGDPVNIVDPDNLVIARGLAGFDADDLRRMKGLTTARLLDTLGPDFGGTAVHKDALVVLPRARPL	NDTVASQEIRFGDND
Q82C83	Actinobacteria	MSAARQGVAQARRIVVKVGSSSLTTAAGGLDADRVDALVDVLAKSRSGGEKEIVLVSSGAIAAGLAPLGLRRRPKDLARQQAAASVGQGLLVARYTASCARHGIRVGQVLLTSDDTSRRAHHRNASRTLDKLLAMGALPVVNENDTVATDEIRFGDNDRLAALVAHLVRADLLVLLSDVDGVYDGDPSKPGTSRVAQVHGPQDLAHVEIGSAGRAGVGTGGMVTKIEAARIAAAAGIPVVLTSAVHAADALAGRDTGTYFHPTGKRSADRLLWLQHASTPQGALTLDDGAVRAVVERRKSLLPAGIAAVEGEFTAGDPVELRDSEGRAVARGLVSFDAKEIPQLLGRSTRELARELGPAYEREVVHRDDLVLLQP	NDTVATDEIRFGDND
U2RXR0	Propionibacterium acidifaciens	MTEPGASVSRGEDEAELRTAIADARRVVVKVGSSSISSAENGVDTMRLAGLVRALADAHDAGRDIVLVSSGAIAAGMSPLGLARRPRDLAHQQAAAAVGQGLLMERYAELFAARGLLAGQLLLTVEDITRQASYRNASRTLGTLLRMGAVPIVNENDTVATGEIRFGDNDRLAALVAQVVRADALVMLSDVDALYTGHPDEPDSERVGYVADVDALTVDTHRSGAAGVGTGGMATKVQAAQIATSSGIPVLLTDAASAGRALVGSTGTVFAPVDHRRPRRLMWLAYASQSRGRLALDAGAVRALTAGKASLLAAGVTGVSGDFLVGDPVELVGPDGEVVARGLVNFSSEELPGMLGRSSGELAAELGAQYEREVVHRDMLVLMHHDHAD	NDTVATGEIRFGDND
UPI0004C3B89C	Phycicoccus jejuensis	MRRAVGAGRRLVVKVGSSSLTSADGGRLDLDALGALVDVLAGRRAAGHQVVLVSSGAIAAGIGPLGLDRRPTDLATQQAAASVGQGALVAAYQAAFARHGLTVGQVLLTADDTTRRSHYTNARRTLERLLELGIVPIVNENDTVATQEIRFGDNDRLAAVVADLVGADGLVLLTDVDSLYDGPPSKGGSQRVPLVATDADLEAVTIGGTGSAVGSGGMVTKVEAAGIAGAAGIPTLLTRLADVAAGLDGADVGTVFAPAAATRASRKRWLAHATSAKGRLVIDDGAVTAVTERRTSLLPAGITEVVGSFAAGDPVDVCATDGRVIARGLVTYASTELPRLLGRSTRDLARELGPGYEREVVHRDDLVVL	NDTVATQEIRFGDND
A0A1I0YPM5	Cellulomonas marina	MSTATGMGPAAGGSTATGASTAAGAPGPADRAALPSAARVVVKVGSSSLTDARGHLDRERLTALVDVLAARRAAGGQVVLVSSGAIASALGPLGLPGRPRDLATQQAAASVGQGLLVADYARAFAAHGLRVGQVLLTADDTVRRTHHRNASRALERLLALGVVPVINENDAVATQEIRFGDNDRLAALVSHLVRADALVLLTDVDGLHTGPPGRPGSVRIPLVRGLEDVAGVDVSARGSAVGTGGMVTKLDSVAIATASGVPVVLTAAANAAGALAGDDVGTFFAATGRRTSVRLLWLAHAARTRGRLLLDEGAARAVRDRGTSLLPAGVTRVEGDFDAGDPVEIVGPDGVVLARGLVAYDVAEVPPLLGRSTSDLRAELGPGYDRELVHRDDLVLVGR…	NDAVATQEIRFGDND
UPI0004B1A6D4	Promicromonosporaceae bacterium	MTAAAASAVGTGSRADVAKARRVVVKIGSSSLTGADGLLDVDALHRLVEVLAARRADGTQVVLVTSGAIAAGVGPLGLSGRPKDLATAQAAASVGQGLLVARYTQAFGAHGLRVGQVLLTVEDTVRRGHYRNAQRTLETLLDLGIVPIVNENDTVATHEIRFGDNDRLAALVSHLVRADAMVLLTDVDGLYDAPPSQPGARRIGEVRSPADLDDVEVTGRGSSVGTGGMITKLDAARIASASGVAVVLARSDQVADALAGEDVGTFFAILGKRSSRRRLWIGYAARSQGRLVLDAGAVRAVQGGRASLLPAGVLRVEGEFDAGDVVDLVTEEGRVVARGIVAFDASELPQLLGRSTHDLRADLGEGYDRELVHRDDLVLVRGRRAAS	NDTVATHEIRFGDND
A0A077M165	Tetrasphaera japonica	MTSDTSDVEVAAPPHRGRIATAQRVVVKVGSSSLTGAGGGRLHRPALDALVDALAARRLTGSQVLLVSSGAIAAGLGPLGLAKRPWELAMQQAAASVGQGALLAAYQDAFARHGLTVGQVLLTADDVTRRSHYTNAKRTFDRLLELGIVPVVNENDTVATQEIRFGDNDRLAALVSHLVGADALVLLTDVDALYDGAPRRAGSRRVPLVATAADLDDIEIGGTGSAVGSGGMLTKVEAASIAGAAGIPTLLTSAEQVVPGLAGADVGTVFAPSATRRASRKLWLAHATTARGRLVIDEGAVRALTHRRTSLLPAGVVAIEGSFGGGDAVDVCGPDGTVVARGLVNYASAELPKLLGRSTRELARAYGPEYEREVIHRDDLVIL	NDTVATQEIRFGDND
A0A0Q9SY52	Phycicoccus	MSAVDRRGDVARARRLVVKIGSSSLTDVGGGALDEQRLIALVDVLAKRRNAGHQVVLVSSGAIAAGIAPLGLTKRPWDLATQQAAASVGQGALVAAYQRAFGAHGLTVGQVLLTADDVTRRSHYTNARRTLDRLLELGIVPIVNENDTVATHEIRFGDNDRLASLVAHLVHADGLVLLTDVDALYDGPPTKAGSKRVPTVIGGAGLDDVVIGGTGSSVGSGGMVTKVEAASIANAAGITTVLTSAEQVERALAGEDVGTVFVPTGSKRTSRKLWLAHATTPMGRLLLDPGAVRAVTERRTSLLPAGITGVEGTFSDGDPVDLCAPEGRVIGRGLVNYTSAELPGMLGRSTRELAKELGPEYEREVVHRDDLVIL	NDTVATHEIRFGDND
A0A1Q7W677	Actinobacteria bacterium	MVSVREAVQAARRIVVKVGSSALTTAAGGLDRTRVDALVDALAARPGETVLVSSGAIAAGLAPLGLTRRPRDLATQQAAASVGQGLLMRAYTDSFSRYGRTVGQILLTVDDVTRRAHYRNAHRTLRRLLDFKVVPVVNENDTVATDEIRFGDNDRLAALVAALIHADLLVLLSDVDALYTGDPARPDARRIEEVRSDADLDGVAIGKVGKAGVGTGGMVTKVEAARIATGAGIPVVLTAAPLAAAALSGEPVGTFFHRVRERPQARLFWLAHATAPRGRLHLDAGAVRAIVGRRASLLPAGITAVDGQFSAGDPVDLVDTEGRPVARGLVNYDAVELPGLLGRSTVDLGPGYGKEVVHRDDLVLL	NDTVATDEIRFGDND
A0A1Q7BKW1	unclassified Actinobacteria	MGGVREEVTNARRVVVKVGSSALTTAAGGLDRTRVGSLVDAIAERPGETVLVSSGAIAAGLAPLGLARRPRDLATQQAAASVGQGLLMQAYTEAFGRHGRTVGQILLTVDDVTRRAHYRNAYRTLRRLLDLKTVPIVNENDTVATEEIRFGDNDRLAALVAALVHADLLVLLSDVDALYTGNPSRPGAQRIDEVRSEADLAGVSIGKIGKAGLGTGGMVTKVEAARIATGAGIPVVLTAAPLAAAALSGEPVGTLFHRVRERPAARLFWLAHATEPRGRLHLDAGAVNAVVGRRASLLPAGITAVDGRFSAGDPVDLVDTEGRPVARGLVNYDALELPGLLGRTTLELGPGYGKEVVHRDDLVLL	NDTVATEEIRFGDND
UPI00068B23A5	Actinocatenispora sera	MDGAERHARAAAVAAARCVVVKVGSSSLTTRAGGLDPARLDALVDALAARRAAGSDVILVSSGAIAAGLAPLGLARRPRDLATQQAAASVGQVALTHRYANSFGRYGQRVGQVLLTVDEVIRRSRYRNALRTLHRLLDLGVLPIVNENDTVATEEIRFGDNDRLAALVAALVRADLLVLLSDVDALYDGDPRRPDAHRVELVRGPDDLAGIEIGGAGRAGLGTGGMATKVDAARIASGSGVPVVLTGAPLAAAALTGEPVGTFFAAAARRPRQRLFWLAHATTPRGRLHLDAGAVAAVVERRLSLLPAGVHAVEGTFTAGDPVDLVDESGRPVARGLVNYDAAELPRLLGRSTRELAAELGTSYERELIHRDDLVLL	NDTVATEEIRFGDND
UPI000566FA11	Streptomyces sp.	MAGARRIVVKVGSSSLTTASGGLDADRVDALVDVLAAVRGGGPGSGREDGDGGREIVLVSSGAIAAGLAPLGLDRRPRDLARQQAAASVGQGLLVARYTASFARYGVRVGQVLLTSDDTSRRAHYRNAYRTLDQLLGMGALPVVNENDTVATDEIRFGDNDRLAALVAHLVRADLLVLLSDVDGLYDGDPSRPGSSRIAEVRGPDDLAGVAIGSAGRAGVGTGGMVTKVEAAGIAAAAGVPVVLTSASRAADGLAGRDTGTYFHSTGRRSTGRLLWLAHASTPQGALTLDDGAVRAVVQRRTSLLPAGIAAVEGDFSAGDPVELRDTTGRAVARGLVNFDAREMPRLLGRSTRELARELGPAYEREVVHRDDLVLLHP	NDTVATDEIRFGDND
UPI000A0267EB	Demequina sp.	MRSAVSHARRVVVKVGSSSLAGPDGHLDEQRLGELVDVLARERLAGREVLLVTSGSIAAGLGPLGLGARPTNLELQQAAASVGQGKLIHAYTVAFARHGLDVGQVLLTSDDMVRRAHYGNATRALESLLSLGIVPIINENDTVATDEIRFGDNDRLAALVATAVAADALVLLTDVDALYTAAPGSPGAHRIAVVRGPDDLGGIDISRRGSAVGTGGMITKVEAASIATTSGVSVVLASAADAGRAIVGEDVGTLFLPTGKRDTTRLQWLAHAARTRGGIVLDAGAVRAVTSRRASLLAAGVIEVRGQFEAGEPVDLLAPDGSLVARGFAGFSAEEAEQMKGLSTEALGDTLGEHYARELIHIDHLVVL	NDTVATDEIRFGDND
A0A0C2B2D2	Streptomyces	MAGAHRIVVKVGSSSLTTAAGGLDADRVDALVDALAAVRGGGEKEIVLVSSGAIAAGLAPLGFPRRPRDLARQQAAASVGQGLLVARYTASFARYGVRVGQVLLTSDDTSRRAHYRNAYATFDQLLGMGVVPVVNENDTVATDEIRFGDNDRLAALVAHLVRADLLVLLSDVDGLYDGDPSTAGTSRIAEVHGPADLAGISIGSTGKAGLGTGGMATKVEAARIAAAAGVPVVLTSASHAADGLAGRDTGTYFHATGRRSAGRLLWLAHASAPRGALTLDEGAVRAVVERHSSLLAAGIAAVEGEFSAGDPVELRDPAGSAVARGLVNFDAKEIPQLLGRSTRDLARELGPAYEREVVHRDDLVILRP	NDTVATDEIRFGDND
A0A223S4K9	Nocardiopsis gilva	MQHATSNGENGTAERAQLKNARRIIVKIGSSSLTTPKGLIDRERIRELADVFAERREAGTEVILVSSGAVAAGMSPLGLAKRPHDLATQQAAASVGQGLLVAHYTRAFAAHGLTAAQVLLTVEDMMRRVQHRNAQRTLRRLLDLGVVPIVNENDTVATHEIRFGDNDRLAALVAHLLRADALLLLSDVDALYDGNPSEPGARRIVEIADPHDLDGIDIGSAGRRGVGTGGMVTKVDSARIATEAGVPTVLTSAANARAALAGETVGTLFTASSRRRPSTRQLWLAHATAGRGSVVLDPGAVRAVAEENASLLPAGVVKVDGEFVAGDPVDLRDEDGRLVARGLVNYDAVEIPDLMGRSTRWLARELGPEYEREIVHRDDLVVIPGPEA	NDTVATHEIRFGDND
A0A239LCS2	Streptomyces	MAEARRVVVKVGSSSLTTAAGGLDADRVDALVDVLAKACGTQEGAAQEGVAAKEVVLVSSGAIAAGLAPLGLARRPRDLARQQAAASVGQGLLVARYTASFARYGVRVGQVLLTSDDMSRRAHYRNAYRTLDKLLAMGAMPIVNENDTVATDEIRFGDNDRLAALVAHLVRADLLVLLSDVDGLYDGDPALPGTSRIEEVHGPGDLEGVSIGSAGKAGVGTGGMVTKVEAARIAAGAGIPVVLTSASRAADALAGRRTGTLFHATGKRSADRLLWLAHASAPLGALILDDGAVQAVVKRRTSLLPAGIAAVEGHFAAGDPVELRDTSGHAVARGLVNFDAKELPRLLGRSTRELARELGPAYEREVVHRDDLVLLHH	NDTVATDEIRFGDND
UPI00069BB139	Streptomonospora alba	MRNAQSEAGPSEGNDASGERTEVTRARRVVVKVGSSSLTAPDGTIDTDRITELADVLAERRAAGTEVVLVSSGAVAAGIAPMALTARPRDLATQQAAASVGQGLLIAHYTAAFARHGLTAAQVLLTVEDMMRRVQHRNAQRTLRRLLDFGAVPIVNENDTVATHEIRFGDNDRLAALAAHLVRADALVLLSDVDALYDGNPARPGTRRIPRISDPADLDGLDIGSAGRRGVGTGGMVTKVSSARIATEAGVPTVLTSAANARAVLAGESVGTLFTAHARRRPSTRQLWLAHATEARGSVVLDPGAVRAVAEGRASLLPAGVVKVEGDFSAGDPVDLHDEEGTAIARGLVNYDASEIPDLMGRSTRWLARELGPGYEREIVHRDDLVLLGAARERARRGGA	NDTVATHEIRFGDND
D5UGS3	Cellulomonas flavigena	MGAVSAAALSGRDQLSGAARVVVKIGSSSLTTADGHLDPQRLTALVDVLAARRAAGTQVVLVSSGAIATGIGPLGLPARPRDLATQQAAASVGQGLLVAHYTRAFAAHGLTVAQVLLTAEDTWRRGQYRNAHRALTRLLDLGVVPIINENDAVATDEIRFGDNDRLAALVSHLVHADALALLTDVDALYTGPPSRPGSQRIGEVRSLAQIEGIDVTARGSAVGTGGMVTKLESVAIATQSGVPVVLTSAARAEQALTGQDVGTWFAATGRRRSIRLLWLAHAARTRGRLVLDEGAVRAVVERRTSLLPAGVTDVEGAFEAGDPVELVDAAGTVVARGLVAYGAEEVPQLLGRSTGDLRAELGPGYDRELVHRDDLVLVRRRR	NDAVATDEIRFGDND
A3TS05	Intrasporangiaceae	MGTEAVLRAAIGNAHRVVVKVGSSSLTGPGGGAIDEARLVALVGHLAAVRERGGEVVLVSSGAIAAGLGPLGLTARPRDLATQQAAASVGQGALVAAYARAFAQHHLTVGQVLLTADDVTRRTHYTNARRTLTRLLSLGIVPVVNENDTVATHEIRFGDNDRLAALVSHLVGADALVLLTDVDALYDGPPSRAGSQRISAVLSGEDLAGVEIGGTGSSVGSGGMATKVESAGIAGAAGIPTILSRLADAGHALAGDDVGTVFAPQARSRASRQLWIAHATTPRGRLIVDEGAVTALTKRRTSLLPAGIVEVQGTFTGGDPVDVCAPDGRAIARGLVNYSSGELPNMLGRSTHDLARDLGAAYEREVIHRDDLVML	NDTVATHEIRFGDND
UPI000A029EBE	Jiangella gansuensis	MEDVIIPNRRGEDDVADDGARTRSAVATAPRVVVKVGSSSLTTAHGGLDDGRVAALVDALAKARAAGREVVLVSSGAIAAGLAPLGLPRRPRDLARQQAAASVGQGLLMANYTAAFAAHGLRVGQVLLTVDDVTRRSHYRNAYRTLHQLLALGVVPIVNENDTVATHEIRFGDNDRLAALVAQLVHADLLVLLSDVDGLYDGNPHRPETSRISDVHDLADLAGVDVGSAGKSGLGSGGMVTKVEAATIATGSGADVVLAAAPQVSAVLDGDPVGTWFHRRASRRATRLLWLEHATDGRGSLTLDAGAVRAVVERGASLLPAGITAVDGTFTAGDPVDLLDEHGHAVARGLVNYDAAELPSLLGRSTKDLARELGPEYEREVVHRDDLVLLGRATTRRP	NDTVATHEIRFGDND
A0A0N0MXY7	Actinobacteria	MQRDRREETDSKVAKARQAVHEAHRIVVKVGSSSLTTATGGLDADRVDALVDVLAKHRSGGEKEIVLVSSGAIAAGLAPLGLRRRPKDLARQQAAASVGQGLLVARYTASCARHGVRVGQVLLTSDDTSRRAHHRNAARTLDKLLAMGALPVVNENDTVATDEIRFGDNDRLAALVAHLVRADLLVLLSDVDGVYDGDPSKPGTSRIAEVRGPGDLAHVDIGTAGKAGVGTGGMVTKVEAARIAAAAGIPVVLTSAVHAAEALAGGDTGTYFHSTGKRSADRLLWLQHASTPQGALVLDDGAVRAVVDRRTSLLPAGIAAVEGDFTAGDPVELRDSTGRAVARGLVNFDAKEIPQLIGRSTRELARELGPEYEREVVHRDDLVLLHP	NDTVATDEIRFGDND
UPI0004C6B54D	Streptomyces sclerotialus	MCAVPIVVKVGSSSLTTAPGVLDADRVDALVDALAKARGGGEKEIVLVSSGAIAAGLAPLGLRRRPGDLARQQAAASVGQGLLVARYTASFARYGVRVGQVLLTGDDLTRRGHHRNASRTLDQLLAMGALPVVNENDTVATDEIRFGDNDRLAALVAHLVLADLLVLLSDVDGLYDDDPGTPGASRIEEVRSPADLAHVRTGGAGKAGVGTGGMVTKVQAARTAAAAGIPVVLTSAVHAADALAGRSTGTLFHPTGRRSAGRLLWLQHASSPQGALTLDDGAVRAVVERRTSLLPAGITAVEGEFSAGDPVELRNTQDRAVARGLVNFDAEVIPHLIGRSTHELAQEHGPAYRRELIHRDALAVLATPD	NDTVATDEIRFGDND
A1SMB3	Nocardioides sp.	MSLRHEVTEAKRIVVKIGSSSLTTAAGGIDPGRVRDLVDVLAKLRAGGSEVVLVSSGAIAAGLAPLGLRRRPRSLPAQQAAASVGQGLLVHRYNEELARHGVVAGQVLLTVDDVTRRSHYRNAYQTFAKLLELGVLPIVNENDTVATSEIRFGDNDRLAALVAHLVHADLLVLLSDVEGLYDADPAAPGSSMLPDVVSVHDLADVRIGKAGAAGLGTGGMHTKIDAARIATGAGIPVVLTSAERAPAALLGEPVGTLFHATGRRRPTRLLWLAHATEPKGTLLLDAGAVRAVVERRASLLAAGITGVEGTFHAGDPVDIAAPDGTPVARGLVNFDAEELPNLLGRSSHELKRELGAGYEREVVHRDDLVLL	NDTVATSEIRFGDND
A0A249KSH9	Actinobacteria	MSREQITSAKRIVIKIGSSSLTGKAGSALDADAVNKLVDLVAACKARGSEVVVVSSGAIAAGLAPLGLSTRPKDLATQQAAASVGQGLLIAQYTQSFNRHSITASQVLLTTEDVVRRSHYQNAQRTLYRLLQLGVVPIINENDTVGTGEIRFGDNDRLAALVALLISADLLVLVSDIDALYDAPPTQAGAKRIHEVTSVADIENETLGGAGSSGVGSGGMVTKVEAARIATSAGIPMLLTSLEDADKTLAGQDFGTHFHAHASKTTSRLLWLAHATKPHGKLVLDAGAVKAILERGVSLLPAGVTAVEGEFIAGDAIELVGPDGVVIARGLVAFDSEDLPKMLGRSTKELAAEMGAEYERELVHRDDLVLL	NDTVGTGEIRFGDND
A0A0B2BA27	Mumia flava	MVRGGRGRVRVVVKVGSSSLSSADGGLQLSSLHSLVDALAAVRERGDEVVLVSSGAIATGLAPLTLPTRPRDLATQQAAASVGQGLLMARYTERFARHDLVVGQVLLTVDDVVRRGHYRNAYRTLARLLDLGVVPVVNENDTVATQEIRFGDNDRLAALVAHLVHADRLVLLSDVDGLYDGNPSRPGARLLRHVHGEADLEDVDIAAPGASRVGTGGMVTKVEAARIATGAGIPVVLTSAANVNLALNGGREVGTTFHPTGRRRPTRLLWLAHATTGKGTLTLDAGAVRALTEGRASLLPAGVTGCAGTFDAGDPVDLVDEAGTAVARGLVAYDSTEVPKMLGRSTRDLAVELGPEYERELVHRDDLVVLV	NDTVATQEIRFGDND
A0A1H1YEA2	Actinopolymorpha	MTKGLRTDVTAAERVVVKVGSSSLTTSRGGIAQDRIDALVDSLATRRAAGTEIVLVSSGAIATGFAPLGLRARPRDLATQQAAASVGQGLLVARYTEAFGRHGFRVAQVLLTLDDVTRRSHYRNAYRTMARLLELGVVPIVNENDSVATEEIRFGDNDRLAALVAHLVHADLLVLLSDVDGLYDGDPRRPGTARVEEVRGDADLEHVSLGRSGRSGVGTGGMATKVEAARIATAAGVPVVLADAGDAGRALAGERVGTYFHRTGRRRPTRLLWLAHATTPRGRLRLDNGAVRAVCERRASLLPAGIVAVDGAFEVGDPVDLVDTEGRTVARGLVNFDARELPGLLGRSTRDLARELGPAYEREVVHRDDLVLVPERDRTIAHT	NDSVATEEIRFGDND
A0A151BV75	Branchiibius	MATTEHTAYGDPAAVRARIAGASPLVVKVGSSSLTRATGGLLPEKLEALVAALAARHAAGSGVVLVSSGAIATGMTPLGLRRRPRDLATQQAAASVGQGALLAAYDRAFSAHGIITGQVLLTADDVTRRGHYTNARRTLERLLALGVVPIVNENDTVATQEIRFGDNDRLAALVAHLIDAEALVLLSDVDALYDGPPSTPGTARIPFVPGPEAIAGVDIGGVGTGVGTGGMLTKVEAATIATSAGVPTLLTSAANAAAALTGQDVGTAFAPTAARGRARRLWIAHATTPQGRLVLDAGAVAAVTQRGKSLLPAGIKAVEGTFAAGDPVDLVDEAGTRVARGLVSYDSRELPGLLGRRTKELAATLGPEYHREVVHRDDLVLLP	NDTVATQEIRFGDND
A0A0M5LZV6	Arthrobacter	MGSHGETVLSAGGSRSSIASAARIVVKVGSSSLTSVAGGISVPALNSLVEVLAKRRLAGAEVILVSSGAIAAGLRPLGLARRPKDLATQQAAASVGQGLLMAHYNHAFIGHGVVVSQVLLTAEDLTRRHQYVNAHRALERLLHLGVVPIVNENDTVATHEIRFGDNDRLAALVAHLVKADALVLLSDVDALYDGPPSQGAQRIAKVDSPEDLEGIVIGTAGAAGIGTGGMATKVQAALIAAETGIPALVTSTGNAAAALAGEDVGTWFSINGNKRPVRMLWLAHLADIRGRLVLDDGAIRAVSERHKSLLPAGIVAVTGDFEAGDAVEIADSAGHVIARGLVNYPCGDLPQMLGRSTKDLAKELGRQYEREVVHVDDLVLLNN	NDTVATHEIRFGDND
A0A255G7P3	unclassified Propionibacteriaceae	MTDVNDASEFGSAHRVVVKVGSSSLTTPAGAIDPERIEPLVEAISAARQAGREVVLVSSGAVAAGISPLGLKTAPRDLATRQAAASVGQGLLVAHYTRGFAEHGWQVGQVLLTVDDVTRQGLYRNAYRTMAKLLEFGVIPIVNENDTVATHKVRFGDNDRLAALVAHLVHADALILLSDVDAVYTDHPARPGARRIDAVNGPDDLAGVDITRTGSKVGTGGMVTKIEAAGIATSAGIPCLLTSAENAHAALRGADVGTRFAPTGKRRPTRLLWLEHASYTAGQLHLDAGAARAVVQRNASLLPVGITAVEGDFTAGEPLNLVDPDGVVVARGLAGYDAADLRRMRGKDSAGLLADLGEELQGVAVHRDVLVVLRPSRRTPISSR	NDTVATHKVRFGDND
A0A1G6WKC6	Sanguibacter	MSSPQVTQTLSRNHLRTAHRIVVKVGSSSLTAPDGRLDVAALRALVDVLAARRADGHQVVLVTSGAIAAALGPLGLSARPRDLATAQAAASVGQGLLVARYTEAFASHGLRVGQILLTAEDTVRRGHYRNAQRSLERLLDLGVVPVINENDAVATDEIRFGDNDRLAALVSHLVRADAMVLLTDVDGLHDGPPSRPGSRRIAQVNGPGDIEGIEVTGRGSAVGTGGMLTKLESVSIATASGVPVVLTKTSNVARALAGEDVGTWFVATGRRTTRHRLWLGYAAKVRGRLVLDDGAVRAVLGGTASLLPAGITGVEGDFESADPVELVDSRGRVVARGLTSYDASEIPGIMGQSTGALRDSHGAGYDRAVVHRDDLVLVRQHRKR	NDAVATDEIRFGDND
I0GYD1	Actinoplanes missouriensis	MGRVRDVVTGARRIVVKVGSSSLTTAEGGIDDKRVDALVDVLGGLATAGREVVLVSSGAIAAGLAPLQLRRRPRDLATQQAAASVGQGLLMGRYTAGFGRHGLTVGQVLLTVDDVTRRAHYRNAYRTLRKLLDLGALPIVNENDTVATEEIRFGDNDRLAALVAALADADLLVLLSDVDALYTGNPSDPASRRISLVPSETDLSGIDIATPGRSGVGTGGMVTKVEAARIATGFGIPVVLTAAPLAGPAVAGADVGTLFEAASSRPAARLFWLAHATAPRGRLHLDAGAVAAVVTRRKSLLPAGITAVDGSFAAGDPVDLVDAGSGTPVARGLVNYDAVELPALLGRSTPELAAALGPGYEREVVHRDDLVLL	NDTVATEEIRFGDND
UPI000895B517	Micromonospora pattaloongensis	MGCARDLARATAQNGRVREAVTAARRIVVKVGSSSLTTAAGGLDTGRVDNLTGVLAGLVADGREVVLVSSGAIAAGLAPLGLARRPRDLATQQAAASVGQGLLIGHYAASFARHGLTVGQVLLTVDDVTRRAHYRNAFRTLRKLLDLRAVPIVNENDTVATDEIRFGDNDRLAALVAALVDADLLVLLSDVDALYTGDPTRPGTTRITDVHSEADLAGIAIGRAGKAGVGTGGMVTKVEAARIATGASIPVVLTGAPLAAAALAGEPVGTLFHPVPQRPAARLFWLAHATSPRGRLHLDSGAVQAVVARRKSLLPAGITAVDGAFTAGDPVDLVDDSGAPVARGLVNYDAVELPALLGRSTVELAAALGPAYEREVVHRDDLVLL	NDTVATDEIRFGDND
A0A248YIU1	Plantactinospora sp.	MGTDGNAPSPAYQNGPVRDLVTSARRIVVKVGSSSLTATGGGLDAGLVDDLTAALAGARARGAEIVLVSSGAIAAGLAPLGMARRPRDLASQQAAASVGQGLLIGRYADSFARYGHRVGQVLLTVDDVTRRAHYRNAYRTLRKLLDLGAVPIVNENDTVATDEIRFGDNDRLAALVAALVQADLLVLLSDVDALWTGDPAWPDSRRIAEVHAEADLAEVRIGGTGRAGVGTGGMVTKVEAARIATGFGIPVVLTAAPLAAAALSGEPVGTLFHPAGRRPAARLFWLAHATSPRGRLHLDPGAVQAVVGRRKSLLPAGITAVDGAFTAGDPVDLVDSSGAPVARGLVNYDAVELPGLLGRSTPELAATLGPGYEREVVHRDDLVLL	NDTVATDEIRFGDND
A0A0Q9M139	Phycicoccus	MSAADRRRDVARARRLVVKVGSSSLTAPGGGSLDEHRLVELVDALAARRLAGQQVVLVSSGAIAAGLGPLGLVRRPGDLATQQAAASVGQGALVAAYQRAFGAHGLTVGQVLLTADDVTRRTHYTNAKRTLDRLLELGIVPIVNENDTVATQEIRFGDNDRLAALVAHLVHANGLLLLTDVDALYDGPPSRAGSARVPSVVGGQGLDQLDIGGTGSSVGSGGMLTKVEAATIANAAGITTVLTSADRIGQALAGEDVGTVFVPAGGRRTSRKLWLAHATTPRGRLLLDPGAVRAVTERRTSLLPAGITAVEGTFADGDPVDLCGPEGHVIARGLVNYTSAELPGMLGRSTRDLARELGPGYEREVVHRDDLVML	NDTVATQEIRFGDND
A0A2N3FS50	Actinobacteria bacterium	MPPRRPSGRPSSTRGRPSRAWRTTTTMSEQPASVALAARTEITGARRLVVKVGSSSLTDAAGMLDIARMEMLVDALAAARGRGQDVVLVSSGAMASGMGPLRMRHRPRDLASKQAAASVGQSLLVGRYGSLFARHDLTVGQVLLTVEDVARQDHYRNALRTFTRLLELGVVPVVNENDTVATHEIRFGDNDRLAALVAHLVGADALVLLSDVDSLYTEHPSHASARPIQLVPDIDELEVDTSGAGAEIGTGGMATKLQAARIATASGIPVVLAAAASVEAALTGEPVGTLFQATGKRRSRKLMWLAYASVSQGELVLDAGAVRALTERKASLLPAGILEVRGAFHVGDPVRLVSEAGTVVARGLVGYDSSDLPGIIGRSTRDLVAERGAGFDREVVHRD…	NDTVATHEIRFGDND
A0A1I3WGZ4	Cellulomonas sp.	MGPGAARGIMGAVSAAALSGRDQLPGAGRIVVKVGSSSLTTPDGHLDPARLGAVVDVLAARRAAGTQVVLVSSGAIAAGIGPLGLAARPRDLATQQAAASVGQGLLVAHYTRAFANHGVTVAQVLLTAEDTWRRGQYRNAHRTLTRLLDLGVVPIINENDAVATDEIRFGDNDRLAALVSHLVHADALALLTDVDALYTGPPSRAGSRRIADVRALDELAGIDVTARGSAVGTGGMVTKLESVAIATQSGIPVVLTSAARAGDALAGQDVGTWFAATGRRRSIRLLWLAHAARTRGRLVLDDGAVRAVVDRRTSLLPAGVTDVEGTFEAGDPIELVDGSGEVVARGLVAYGSQEVPQLLGRTTGELRTELGPGWDRELVHRDDLVLVRRRR	NDAVATDEIRFGDND
A0A0F7N4X3	Streptomyces	MKVGSSSLTTAAGGLDADRVDALVDALAKHGDREIVLVSSGAIAAGLAPLGLGKRPRDLARQQAAASVGQGLLMARYTASYARYARRVGQVLLTTDDMSRRTHYRNAQRTLEQLLAMGAVPVVNENDTVATEEIRFGDNDRLAALVAHLARADLLVLLSDVDGLYDGPPGAPGASRIAEVRHRGELAGVRLGTAGRAGVGTGGMVTKVEAARIATGEGVPVVLTSAVHADAALAGQPTGTYFHPTGRRARGRLLWLAHASTPLGALVLDDGAVRAVTERRTSLLPAGIKEVEGRFTAGDPVELRDTSGRAVARGLVAFDAEELPRLLGRSTRELAKELGPAYEREVVHRDDLVVLDK	NDTVATEEIRFGDND
A0A2G4FXG3	Actinobacteria bacterium	MSRSTISAAKRIVIKIGSSSLTGKAGAQLDTAAVDQLVEVVAVCRKRGSEVVVVSSGAIAAGLAPLGLTSRPTDLATQQAAASVGQGLLIAEYTRSFAKHAITASQILITTEDVVRRSHYQNAQRTLYRLLQLGVVPVINENDTVGTQEIRFGDNDRLAALVALLINADLLILISDIDALYDAPPKQAGAKAIHEVRNVSEIQSISLGGAGGSGVGSGGMVTKVEAARIATSTGIPMLLTSLSQVQEAINGVEYGTYFHASAKKTTSRLLWLAHATTTQGRLVLDAGAVQAILERGVSLLPAGVTAVNGDFSAGDAVELVGPDSKVIARGLVAFDSSEIPLMLGRSTKELAQSLGPEYERELVHRDDLVLI	NDTVGTQEIRFGDND
A1R786	Micrococcaceae	MMTTKTVDAPDTAEGLERQALATAKRIVVKVGSSSLTSIKGGISEKSLTGLVNALAEKRNAGTEIILVSSGAIAAGLAPLGLAKRPKDLATQQAAASVGQGLLMARYTQAFNAHGVTVSQVLLTADDLMRRTQHTNAFRALDRLLNLGVVPVVNENDTVATHEIRFGDNDRLAALVAHLVRADALVLLSDVDALYDGPPSQGAQRIPLVRGPQDLEDVTIGKAGKAGVGTGGMMTKVEAASIAAGSGIHALVTSTANAAAALAGQDVGTWFAVNGNRKPVRLLWLAHLATVHGRLMLDDGAVKAVRDRHRSLLPAGISDISGDFEAGDPIEMVAHDGTVVARGLVNYSSEELPRMLGRTTQELGQAMGRGYDREVVHVDDLVLLRASRSSKLGA	NDTVATHEIRFGDND
S3ZGX4	Streptomyces	MKVGSSSLTTASGGLDADRVDALVDVLAKSRSGGEREVVLVSSGAIAAGLAPLGLRRRPKDLARQQAAASVGQGLLVARYTASFARYGVRVGQVLLTTDDTSRRAHHRNASRTLDKLLAMGALPVVNENDTVATDEIRFGDNDRLAALVAHLVRADLLVLLSDVDGLYDGDPAAPGTARIAEVAGPADIEHVKIGSAGKAGVGTGGMVTKVEAARIAAAAGIPVVLTSASQAADALAGRDTGTYFHPTGRRSADRLLWLQHASAPRGALTLDDGAVRAVVEGRKSLLPAGIAAVEGEFIAGDPVELRDTAGRAVARGLVNFDAKELPRLFGRSTRELARELGPAYEREVVHRDDLVVLHP	NDTVATDEIRFGDND
UPI000345B0D8	Nocardiopsis	MHSTSSDKIDALEAEGRAAVAAASRIVVKVGSSSLTTPEGRIDANRIRDLVDVLAVRRTAGQEVILVSSGAVAAGMTPLGMARRPHDLASQQAAASVGQGLLLAAYTAELARYGLNAAQVLLTVEDMMRRVQHRNSQRTLRRLLDIGALPIVNENDTVATHEIRFGDNDRLAALVAHLMRADALVLLSDVDALYDGKPSDPGTSVVDLVRDPTDLAGIDIGSTGKRGVGTGGMVTKVDSARIASQAGVHTVLTSATNAGAALSGERVGTFFAPAGGRRPSARQLWLAHATAGRGSLVLDPGAVRAVVREKASLLPAGVVKVRGEFSAGDPVDLCDEEGTVVARGLVNYDAAEVPDLMGRSTRWLAREMGPSYERELVHRDDLVLLGN	NDTVATHEIRFGDND
UPI0004936D6F	Cellulomonas sp.	MRHVSVAALLERRQLPDAARVVVKVGSSSLTGPDGRLDPDRLRALVDVLAARRAAGGQVVLVSSGAIAAAIGPLGLGSRPRDLATQQAAASVGQGLLVAHYTRAFADHGLRVGQVLLTADDTVRRTHYRNAHRALQRLLDLGVVPVINENDAVATDEIRFGDNDRLAALVSHLVHADALVLLTDVDALYTGPPSRAGSRRIERVDGPADLDGVDVASRGSAVGTGGMITKLDSVAIATQSGIPVVLTSAAQAAAALDGQDVGTWFAVTGRRTSVRLLWLAHAAKARGRLVLDEGAVRAVVERRTSLLPAGVTSVEGEFEAGDPVELVGPDGTVVARGLVAYGSDEAPRLLGRATSALRAELGPGYDRELVHRDDLVLVRRRR	NDAVATDEIRFGDND
A0A255H0S5	Propionibacteriaceae bacterium	MSDLAADWFGSAPRVVVKVGSSSLTTPQGAIDPDRIQSLVDALAGVRAAGREVVLVSSGAIAAGISPLGLKRRPRDLATQQAAASVGQGLLVAHYTRRFLEHGWRVGQVLLTVDDVTRQGLYRNAYRTLAKLLDFGVIPIVNENDTVATHEIRFGDNDRLAALVAHLVHADALVLLSDVDALHTDHPSRPGARRIPEVADATELAGVDISRTGSAVGTGGMVTKVQAAEIATSAGIPTLLTSAANAASALSGADVGTRFAVTGKRRPTRLLWLQHASYTAGQLHLDAGAVRALVERNASLLPVGITAVEGEFSAGEPVNLVTPEGAVTARGLVGFDAADLRRMIGKDSRELLSALGEDYEGVAVHRDVLVILNRHREKS	NDTVATHEIRFGDND
A0A191UXQ7	Streptomyces	MGEARRIVVKVGSSSLTTAAGGLDADRVDALVDVLAKVRGSGEREVVLVSSGAIAAGLSPLGLRRRPRDLARQQAAASVGQGLLVARYTASFARYGVRVGQVLLTSDDMSRRAHHRNASRTLDKLLAMGAFPIVNENDTVATDEIRFGDNDRLAALVAHLVRADLLVLLSDVDGVYDGDPGRPGTSRIAEVHSPADLAEIEIGSAGKAGVGTGGMVTKVEAARIAAAAGIPVVLTSAVHAAEGLAGGDTGTYFHATGKRYADRLLWLQHASTPRGALVLDDGAVRAVVEGRKSLLPAGIAGAEGDFAAGDPVELRDGTGRAVARGLVNFDAKEIPRLIGRSTRELARELGPAYEREVVHRDDLVILHP	NDTVATDEIRFGDND
A0A0R2PFD3	Actinobacteria bacterium	MSREQITSAKRIVIKIGSSSLTGKAGSALDATAVNKLVDVVAACKKREAEVVVVSSGAIAAGLAPLGLTTRPKDLATQQAAASVGQGLLVAQYTQSFARHAITASQVLLTTEDVVRRSHYQNAQRTLYKLLQLGVVPIINENDSVGTQEIRFGDNDRLAALVALLIGADLLVLISDIDALYDAPPSQGGAQKIYEVASVANIEGITLGGAGTAGVGSGGMVTKVEAARIATSAGIPMLLTSLQDSGKSLAGEKIGTHFHAQASKTTSRLLWLAHATNSHGKLILDAGAVTAILERGVSLLPAGVTAVEGEFIAGDAVELVGPDGAVIARGLVAFDSTDLPQMLGRSTKELAAVLGAEYERELVHRDDLVLI	NDSVGTQEIRFGDND
A0A0J6DJB0	Cellulomonas	MTAAALIARSELGSAGRVVVKVGSSSLTSPDGRLDPDRLRALVDVLAARRAAGGQVVLVSSGAIAAAIGPLGLAARPRDLATQQAAASVGQGLLVAHYTKAFADHGLRVGQVLLTADDTVRRGHYRNAHRALTRLLDLGVVPIINENDAVATDEIRFGDNDRLAALVSHLVHADALVLLTDVDALYTAAPSQPGSRRIARVDGPRDLEGVDVSRRGSAVGTGGMVTKLESVAIATGSGIPVVLTSAAQAAQALEGDDVGTWFAATGRRKPIRLLWLAHAARMRGRLVLDEGAVRAVVERRTSLLPAGVTAVEGTFEAGDPVEIVAPDGRVVARGLVAFGADEVPSLLGRSTHDLRRELGAGYDRELVHRDDLVLVRRRQA	NDAVATDEIRFGDND
A0A1I3CJU0	Nocardioides psychrotolerans	MTEGRRIEVTVARRIVVKVGSSSLTTAAGKIDPSTVSRLVDVLAAARLRGAEVVLVSSGAIAAGLAPLGLAKRPRGLAAQQAAASVGQGLLVHRYTEELARHGVVAGQVLLTLDDVTRRSHYRNAYQTFAKLLELGVLPIVNENDTVATNEIRFGDNDRLASLVAHLVHADLLVLLSDVDGLYDADPREPGARRVTDVTSPADLEQVRIGSTGSAGVGTGGMQTKVEAARIATGAGIPVVLAAADQAAVALAGEPVGTLFHATGRRQPTRLLWLAHATDPQGTLLLDPGAVRAVVERHASLLAAGITGVIGAFTAGDPVNLAGPDGVPVARGLVNFDADEVPRLLGRSSQDLKRELGAAYEREVVHRDDLVLL	NDTVATNEIRFGDND
A0A2N9JE49	Micropruina glycogenica	MTDRPQLADAQRIVVKVGSSSLTGRRGLDGDRLQSLVDSLAALRRAGKDVVLVSSGAVAAGMPALGMKHRPRDLASQQAAASVGQGLLIERYDALFARHDIVVGQVLLTVDDLTRQAGYRNALRTFTRLMQLGAVPVVNENDTVATHEIRFGDNDRLAALVAHLVQADALVLLSDVDALYTRHPSDPEAVKITEVADVDDLDVDTSRIGSQVGTGGMATKLQAARIATAAGISVVLASFNDHAAAVSGGAVGTLFHPTGKKRARRLMWLAYASQAKGDLVLDDGAVRAVLERKASLLPAGITAVHGEFLAGEPVRLLDLAGAVIARGIVNYDAGDLPELLGKSTHQLVEERGPEFDREVVHRDALIVKLRKKS	NDTVATHEIRFGDND
A0A0K1FAN6	Arsenicicoccus sp.	MSHTGGRGPVHDTITAAGRLVVKVGSSSLTGSDGDLDPGAIGRLVDALAARRADGCQVVLVSSGAIAAGLNPLSLPKRPRDLATQQAAAAVGQGALVAAYTAAFARHGARVGQVLLTEMDVTRRSHYVNARRTLVRLLHLGVVPVVNENDSVATHEIRFGDNDRLAALVAHLVKADALVLLSDVDAVYDGPPSRPGARRIPVVRDERDLEGVVVAGSASKVGTGGMTTKIEAARIATGAGIPAIVTSAERAAEVLAGEDVGTYFAAPDLRPRGRLLWLRHASAAQGRLVLDAGAVDAVVRRRTSLLPAGILAVSGHFAEGEAVDLVAEDGHVVGRGLVNYASSELPAMLGRSTQDLGAELGEQYRRVVIHRDDLALL	NDSVATHEIRFGDND
A0A1E7KFK9	Streptomyces oceani	MVKVGSSSLTTAAGGLDADRVDALVNVLAQQGVRAPAEPAGSAEGGESAGAPVEREIVLVSSGAIAAGLAPLGLERRPRDLARQQAAASVGQGLLVARYTASFARYGRRVGQVLLTSDDTSRRAHYRNAYRTLEQLLAMGAVPIVNENDTVATDEIRFGDNDRLAALVAHLVRADLLVLLSDVDGLYDGDPASSGSSRITEVTGAADLAGVEIGSAGKAGVGTGGMVTKVEAARIATAAGIPVLLTSTVHAAEALTGGETGTYFHPTGRRATGRMLWLAHASVPRGALTLDDGAVRAVVERSGSLLPAGVVEVGGDFSAGDPVELRDVRGQPVARGLVNFDAREIPQLMGRSTRELARELGPAYEREIVHRDDLVVLRRP	NDTVATDEIRFGDND
A0A0Q7K695	Aeromicrobium sp.	MARVVVKVGSSSLSSAGGGLDAGRVDALVDALAAARGRGDEIVLVSSGAIAAGLAPLGLSRRPRDLATQQAAASVGQGALIARYAERFSQHGLVVGQVLLTADDVTRRSHYRNAFQTFARLLDLGVVPVVNENDTVATSEIRFGDNDRLAALVSHLVHADRLVLLSDVDGLYDGDPSLEGTSLVPDVRGEADLAALDIVRPSASAIGTGGMVTKVEAARIATGAGIPVLLTSAANAAAALAGEGVGTTFHATGRRRPTRLLWLAHASTTKGRVHLDAGAVRALTLRKASLLPAGITGVGGTFSAGDPIDMVGPDDVVIARGIVNYDSAELPALLGRSTHELAAELGAEYEREVVHRDDLMLV	NDTVATSEIRFGDND
A0A0M4LCT0	Arthrobacter	MEAGQTVAESRSAIASAARIVVKVGSSSLTSVAGGISEAALKALVDVLARRRLAGTEIILVSSGAIAAGLLPLGLARRPKDLATQQAAASVGQGLLMAHYNSAFIGHGVTVSQVLLTAEDLTRRRQYVNAHRALERLLHLGVVPIVNENDTVATHEIRFGDNDRLAALVAHLVKADALVLLSDVDSLYDGPPSEGAVRISTVDSPEDLEGIVIGSAGKAGVGTGGMATKVQAALIAAETGIPALVTSTANAGAALAGEDVGTWFSINGSKRPVRMLWLAHLADIRGRLVLDDGAVRAVRERHKSLLPAGIVSVSGDFDAGDAVEIADTAGNVIAHGLVNYTCADLPQMLGRSTKELARELGREYEREVVHVDDLVLLAT	NDTVATHEIRFGDND
UPI000695D11A	Actinosporangium sp.	MIQAHRIVVKVGSSSLTTASGGLDADRVDALVDVLAKVRDGGEKEIVLVSSGAIAAGLAPLGLRRRPRDLARQQAAASVGQGLLMARYTASFARYGVRAGQVLLTSDDMARRAHHRNASRTLDQLLNMGALPIVNENDTVATDEIRFGDNDRLAALVAHLVRADLLVLLSDVDGLYDGDPSKPGTSRIAEVSGPEDIAHVKFGAAGKAGVGTGGMVTKVEAARIAAAAGTPVVLTSTVHAADALAGRDTGTLFHRTGRRSGDRLLWLQHASTPQGSLILDDGAVRAVTERRTSLLPAGIKDVQGDFSAGDPVELKDTEGRAVARGLVNFDAKEIPQLLGRSTRELAKELGPAYEREVVHRDDLVLLHG	NDTVATDEIRFGDND
R4LGK2	Actinoplanes	MIVPTCRAELRPERSASASATAPYDMTRPSGMASTSLRTSSTYSSGVTAATIWDVESAPQPPASRMVRVREEVTGARRIVVKVGSSSLTTAAGGIDDLRVDALVDVLGGLAVQGREVVLVSSGAIAAGLAPLQLPRRPRDLATQQAAASVGQGLLIGRYATGFARHGLTVGQVLLTVDDVTRRKHYRNADRTLRKLLDLGAVPIVNENDTVATEEIRFGDNDRLAALVAALVQADLLVLLSDVDALYTGDPAAAGSRRIAAVRTESDLAGIAIGSAGKAGVGTGGMVTKVEAARIATGFGIPVVLTAAPLAAPALAGDEVGTLFHAVANRPAARLFWLAHATAPRGRLHLDPGAVTAVVARRKSLLPAGITAVDGSFAAGDPVDLVDAGSGAPVARGLV…	NDTVATEEIRFGDND
UPI00096EB294	Monashia flava	MSPRSVIATARRLVVKVGSSSLTGPDGGIDHERLVALSDALAARHGDGTQVVLVSSGAIAAGIHPLRLGTRPRDLATQQAAASVGQGALLAGYTAAFSRHDITVGQVLLTADDVTRRTHYANARRTLERLLDLGVLPIVNENDTVATSEIRFGDNDRLAALVAHLIDADALVLLSDVDALYDGPPTRPGTTRIPLVRGPEDLVGIEIGGSGSKVGTGGMTTKIEAARIATAAGVVTTVTAAARVVQVLSGDDVGTVFLPIGVRGRSRRLWLEHATTARGRLVVDDGAVAALVHRKKSLLPAGIVAVEGTFHEGDPVDVCGPDGTAVARGLVNYDSAELPALLGRSTRELARDLGPEYEREVIHRDDLVVL	NDTVATSEIRFGDND
A0A127A5T3	Sinomonas	MTTTTSEATARGREWLPEARRIVVKVGSSSLTTIRGGISEKALKALVDTLAERANAGTEIVLVSSGAIAAGLAPLGLARRPKDLATQQAAASVGQGLLMARYTQAFTAHGVTVSQVLLTADDLVRRTQYKNAHRALEKLLHLGVVPVVNENDTVATHEIRFGDNDRLAALVAHLVHADALVLLSDVDSVYTGPPTEGGVRIDHVRDAADLDGVRIGSAGKAGVGTGGMATKVEAASIAASSGIPALVTSTAAAARALAGEDVGTWFSVSGRRKPVRLLWLEHLAAVRGTLTLDDGAVRAVGQRHRSLLPAGITAVSGEFEAGDPVEIADQSGHVLARGLVNFSADELPAMLGRSTRDLGRELGPEYERVVVHVDDLVLV	NDTVATHEIRFGDND
A0A1R4G4W5	Actinomycetales bacterium	MDPVTSSTTNRPLANRELIARAPRVVVKIGSSSLTRPDGSLNYEQFDQISEIIAKRAAQGRQVVLVTSGSIAAGLAPLGMSERPKDLATQQAVAAVGQGMLLALYSEQFALHGQQAAQVLLTSDDLVRRQSNVNAARALDTLLNLGVTPIVNENDVVATDEIRFGDNDRLAALVAHLVRADALVLLTDVDGLYDGPPSRPGTKRIDVVTGPEDLEGIEVTGRGSSVGTGGMVTKLESAAIATGSGIPVVLTSADQAGDALAGRPVGTWFAARAHRLSARRLWLAHAAKPRGSVLVDAGAAAAVGERQRSLLAPGVTEVIGDFEAGDVVEVIGPDGLVARGVVAYHSDELTELLAETANRSQLRPVVHRDDLAVVRDLGGRARGR	NDVVATDEIRFGDND
A0A0K2RSG2	Arthrobacter	MTTSTARIAEVTEGDDAAERQALAGAKRIVVKVGSSSLTSIKGGISEKALTALVHALAEKRNSGTEIILVSSGAIAAGLAPLGLAKRPKDLATQQAAASVGQGLLMARYSQAFAAHGVTVSQVLLTADDLMRRTQHSNAYRALDRLLNLGVVPVVNENDTVATHEIRFGDNDRLAALVAHLVRADALVLLSDVDALYDGPPSLGAKRIPLVTGPADLVGVTIGKAGKAGVGTGGMTTKVEAASIAAGSGIHALVTSTANAAAALAGEDVGTWFAINGNRKPVRLLWLAHLASVRGRLILDDGAVKAVRDRHTSLLPAGISSVQGDFEPGDPVEMVSADGTVIARGLVNYSAEELPRMLGRSTKELAKDLGRGYDRVVVHVDDLVLVQPSRSTKLGE	NDTVATHEIRFGDND
A0A1Q9THV6	Nocardiopsis	METLGTEHIDELEVAGRAAVATARRVVVKVGSSSLTTPDGLIDSGRIRGLVEVLAARRSLGQEVILVSSGAVAAGMTPLGLTRRPRDLASQQAAASVGQGLLLASYTAELAGHGLNAAQVLLTVEDMMRRVQHRNAQRTLRRLLDIGAVPIVNENDTVATHEIRFGDNDRLAALVAHLMRADALVLLSDVDALYDGNPSDPSTCVVDLVRGPEDLDGIDIGGSGNRGVGTGGMVTKVESARIATEAGVQTVLTSAANARAALAGERVGTLFAPTRGRRPSTRQLWLAHATAGRGSLVLDPGAVVAVVSEKASLLPAGVVRVMGDFSAGDPVDLRDERGTVVARGLVNYDASEVPDMMGRSTRWLAREMGPSYERELVHRDDLVVL	NDTVATHEIRFGDND
A0A087BB47	Bifidobacterium magnum	MTREDEIRGRVAAAKTVVVKVGSSSLTQPSGHLDVQKLTRLVGAVAEARLSGARVVLISSGAVAAGFGPLGFESRPTDVATQQATASVGQGLLMAQYEMAFARYGLRVGQILITATDTIQSQQYRNARRTLETLLDLGVVPIVNENDALASNEIRFGDNDRLSALMANMVRADALVLLTDVDGLYTAPPKEPGARRVSFVPDIRTALESVRVGGSGSGVGTGGMVTKLEAARIAAVSGIPCVLTAAQNAGPALMGDPVGTAFAPIKHRGSARRLWIKFASQPRGTLVADDGAAKAVRGGRASLLAAGVFEVSGDFSAGDPVWIDNEAGEHIARGLVSFDSEEIPNMLGRNTDQLHRILGEEYAHPLVHRDNLVLV	NDALASNEIRFGDND
A0A1R4FVT2	Micrococcaceae	MNRQNRLPSSIRSRSQLTEATRIVVKVGSSSLTTVNGGISEDALNRLVVELSAVRNRGIELILVSSGAIAAGIAPLGLTRRPRDLATQQAAAGVGQGLLMAKYTQAFGAHGITVSQVLLTADDLIRRQQYANAFRALGRLLTLGVVPVVNENDTVATHEIRFGDNDRLAALVAHLVKADALVLLSDVDAVYDGPPTRGASRIADVGSAADLDGVSIGTTGGSGVGTGGMVTKVEAATMAADSGIPTLITSTKQAGRGLAGEDVGTWFSARGGRRPARMLWLAQLANTQGGLTLDDGAVAAVVSGARSLLPAGITSVSGNFEAGDAVEITDPEGKVVARGLVNYASKELPEMLGRGTRELAKSLGSHYEREVVHIDDLVVLRPGGRTRKKQTLPPTEPKP	NDTVATHEIRFGDND
A0A1C0AKN1	Tessaracoccus lapidicaptus	MRREVADAKRVVVKVGSSSLTRPDGHLDPERIRTLARLLSSLQERGVRVVLVTSGAIAAALGPLGLRRRPRDLETQQAAAAVGQGLLIRHYADAFAEHGVTVAQLLLTVEDVLRPKTYRNALNTISRLFRLGVVPIVNENDTVATHEIRFGDNDRLAALIAHLVRADALLLMSDVDALYTAHPDTPGARRIERVDDITALRVDTSRVGSKVGTGGMRTKLQAADIATQAGVSVVLGHADDLERALAGEPVGTFFVATRKRRPRRLLWLAFAAEPRGALRVDEGARRALTTGKASLLAIGVREVEGTFAEGEPVEIVGPDGHPIGRGFVGYSSADLVREIGHRSDEDGHRDQRPVVHRDLMMLSEQ	NDTVATHEIRFGDND
F8A1P2	Cellulomonas gilvus	MTAAALQERSELASAARIVVKVGSSSLTSPDGRLDPERLRALVDVLAARRAAGGQVVLVSSGAIAAAIGPLGLAARPRDLATQQAAASVGQGLLVAHYTKAFADHGLRVGQVLLTADDTVRRGHYRNAHRALTRLLDLGVVPVINENDAVATEEIRFGDNDRLAALVSHMVHADALVLLTDVDSLYTGAPSRPGSRRIARVDGPRDLEGIDVSRRGSAVGTGGMVTKLDSVAIATQTGIPVVLTSAAQAARALAGEDVGTWFSATGRRTSIRLLWLAHAAHTRGRLLLDEGAVRAVVDRRTSLLPAGVTGVEGEFDAGEPVDLVSPEGVVVARGLVAFGADEVPGLLGRSTHDLRTELGAGYDRELVHRDDLVLVRRRR	NDAVATEEIRFGDND
A0A2E0WAV7	Micrococcales bacterium	MLVSKLRVADVVPTIGWTAKVSRTVFGQSRRLVVKVGSSSLTHPAGGLDHDKVVAVAECIAAATQTGRQVVLVSSGAIAGALAKLELKARPRDLATQQAAASVGQGALMRIYTEVFESHGLVVGQVLLTAEDVVRRSHYRNAQRTLYRLMELGVVPVVNENDTVATDEIRLGDNDRLAALVAHLVHAEALVLLSDVPGLYDSHPRGSDAALIADVYGADDISDLSLSGSGPLGSGGIKTKVTAAHIAAGAGIPVLLTDAARANQALMGADIGTMFHPTGKRVPTRLLWLAHAADPVGGLHLDSGAVEAIVSRKKSLLPAGISRVSGDFHRGDPVDLLDENGRTVARGLVNFDSSELPDLLGRSTEELARELGSAYRREIVHRDDLVVLLPK	NDTVATDEIRLGDND
A0A291GNP3	Brachybacterium sp.	MSITELRQPERLTTRDALPSARRIVVKIGSSSLTDEHGHLDQDQIQHIADTAARLVERGTELVIVSSGAIAAALGPLGLPERPVAVALQQAAASVGQALLATAWQGAFARHQRITGQVLLTESDVIRPQTYRNVRTALEALLDLGTVPVVNENDTTATHEIRFGDNDRLAALVAQLLGADALILLTDVDALYTAPPRDPGAERIGQVDDVAHLAGVSIGPVGSKVGTGGMVTKLSAAQLASTTGTAALMTSTEQFGPALAGQDVGTFFPAQHGRRRSRLVWLRFATRGAGTVHLDEGASQAVRSRRRSLLAVGISRVEGTFPAGVPVDLAAPDGEIIARGLTSFSSDELRAMAGRSTLDAREQLGDRFRRPAIHRDQLVVL	NDTTATHEIRFGDND
A0A1H2CM53	Actinoplanes	MGRVRELVTGARRIVVKVGSSSLTTATGGIDEQRVDALIDVLGKLAADGREVVLVSSGAIAAGLAPLHLRRRPRDLATQQAAASVGQGLLIGRYIAGFARHGITVGQVLLTVDDVTRRVHYRNAYRTLRKLLDLGALPIVNENDTVATEEIRFGDNDRLAALVAALADADLLVLLSDVDALYTGNPADPSSVRIPLVRDDRDLDGVTVGSAGKAGVGTGGMVTKVEAARIATGFGIPVVLTAAPLAAEALGGEEVGTLFEAAAKRPAARLFWLAHATSPRGRLHLDAGAVAAVVARRKSLLPAGITAVDGSFAAGDPVDLVDAESGTPVARGLVNYDAVELPALLGRSTPELAAELGPGYEREVVHRDDLVLL	NDTVATEEIRFGDND
A0A2N3SAS6	Plantactinospora	MREAVTTARRIVVKVGSSSLTTAAGGLDEARVDALADVLAGWLAGGPAGAPATEPGARPSGAGRRRVDPDRRELVLVSSGAIAAGLAPLGLATRPRDLATQQAAASVGQGLLIGRYSAGFARHGRTVGQVLLTVDDVTRRAHYRNAYRTLRKLLDLGAVPIVNENDTVATDEIRFGDNDRLAALVAALVHADLLVLLSDVDALYTGDPARPGTVRIEEVRDEQDLAEVAIGRAGRAGVGTGGMVTKVEAARIATGFGIPVVLTAAPLAPAALAGEPVGTFFHRVRQRPAARLFWLAHATSPRGRLHLDPGAVQAVVTRRKSLLPAGITAVDGAFTAGDPVDLVDDAGAAVARGLVNYDAVELPGLLGRSTSELAAALGPGYEREVVHRDDLVILG	NDTVATDEIRFGDND
A0A0S9Q353	Nocardioides	MSSGAGREVVLAARRIVVKVGSSSLTTAAGGIDPKRVRALVDALAAARARGAEVVLVSSGAIAAGLAPLGLARRPRGLAAQQAAAAVGQGLLVHRYTEELRRHDLTAGQVLLTADDVTRRSHYRNAYQTFAKLLELGVLPIVNENDTVATSEIRFGDNDRLAALVSHLVHADLLVLLSDVDGLYDADPREPGSALVPEVHGLDDLGGVRIGSTDAAGVGTGGMETKVEAARIATGAGIPVVLTSAARAGEAVAGEPVGTLFHSTGRRRPTRLLWLAHATEPRGTLVLDAGAVRAVVERRASLLAAGVTGHTGVFHAGDPVDLVDPEGRPVARGLVNVDATEVPGLLGRSYERELVHRDALVVL	NDTVATSEIRFGDND
A0A0U3QMB0	Arthrobacter	MSAEAVGTPEAGEVSSLESRRGIATAARIVVKVGSSSLTSVAGGISEEALTKLVDVLAQRRLAGTEIILVSSGAISAGLLPLGLNRRPKDLATQQAAASVGQGLLMAHYNRAFQSHGVTASQVLLTAEDLTRRHQYVNAHRALERLLLLGVVPIVNENDTVATHEIRFGDNDRLAALVAHLVKADALVLLSDVDSLYDGPPSEGATRISHVDSSEDLEGIVIGSAGKAGVGTGGMATKVQAAMIAAETGIPALVTSTEQAASALAGEDVGTWFGINGNKRPVRMLWLAHLADIRGRLVLDDGAVRAVSERHKSLLPAGITAVSGDFDAGDAVEISDAQGNVFAHGLVNYRHSDLPQMLGRSTKALAKDLGREFERVVVHVDDLVLLNG	NDTVATHEIRFGDND
A0A0D0VQ94	Micromonospora	MRLAVTSARRVVVKIGSSSLTTASGGLDDARVDALVDTLARLAADGREVVLVSSGAIAAGLAPLGLSRRPRDLATQQAAASVGQGLLIGRYAAGFARHRLTVGQVLLTVDDVTRRAHYRNAYRTLRKLLDLRAVPIVNENDTVATEEIRFGDNDRLAALVAALVHAELLVLLSDVDALWTGDPARPESTRITDVRDERDLAGVQIGGAGRAGVGTGGMVTKVEAARIATGFGIPVVLTAAGLAAAALAGDEVGTLFHAERRRPTARLFWLAHATTPRGRLHLDAGAVAAVVGRRKSLLPAGITAVDGAFTAGDPVDLVDAGGAPVARGLVNYDAVELPGLLGRSTGELAAALGPAYEREVVHRDDLVLL	NDTVATEEIRFGDND
A0A1E8FVH5	Arthrobacter sp.	MTASVQESATGSAVAGREALATARRIVVKVGSSSLTSIKGGISERSLTALVDALARKRNAGSEIILVSSGAIAAGLAPLGLAKRPKDLATQQAAASVGQGLLMARYTQAFSAHGVTVSQVLLTADDLMRRTQHSNAYRALDRLLNLGVVPVVNENDTVATHEIRFGDNDRLAALVAHLVRADALVLLSDVDALYDGPPAKGAKRIPLVTGPADLEGVTIGKAGKAGVGTGGMMTKVEAASIAAGSGIHALVTSTANAAAALAGEDVGTWFAVNGGRKPVRLLWLAHLASVRGRLVLDDGAVRAVRDRHTSLLPAGVSSVAGDFEAGDPVEMVAGDGTVIARGLVNYSAEELPKMLGRSTKELARELGSGYDRVVVHVDDLVLVPSTASTKLGA	NDTVATHEIRFGDND
UPI00082F6002	Cellulomonas timonensis	MPPVSAAALFDRRQLVDAPRVVVKVGSSSLTDADGRLDPARLDALVKVLAARRAAGGQVVLVSSGAIAAGIEPLGLSARPRDLATQQAAASAGQGLLVAHYTRSFWDHGLRVGQVLLTADDTVRRTHYRNAQRALTRLLELGLVPVINENDAVATDEIRFGDNDRLAALVSHLVHADALVLLTDVNGLHTGPPSRPGSVRIPEVRGPQDLDGIDVTARGSAIGTGGMVTKLESVAIATASGIPVVLTSAENAAAALAGEDVGTWFAATGRRASTRLLWLAHAARTRGRLVLDEGAVRAVVERRTSLLPAGVTRVEGAFEAGDPVELCGQDGVVVARGLVAYSSEEVPGLLGHTTSELRADLGPEYGRELVHRDDLVLVRRRR	NDAVATDEIRFGDND
A0A0E9GD03	Bacteria	MTPSCDGRINDANRIVVKIGSSSLSRDDGGLDLNRIDSVARLVAKWKTPGKEIIIVSSGAVAAGLDPLGFNSRPRDLASVQAAAAMGQGLLVARWTAAFQAHHLDVAQLLLTTEDVMRREHYTNVRSALARLLSCGVVPIINENDAVTTRELRFGDNDRLASYVAQMVAADALILLTDVDGLYTAPPSYPGSQLIREVHSTDDLHAVLVTGSASKVGTGGMVTKVQAATMAATSGIGVVLTSADELGTALSGIATGTWFAPSSVRPASRRLWIAHAAHSRGEIIVDEGAGRAITAGKKSLLAAGVVRIIGHFDSGDVVDIAGPTGLLARGIVSYDSDEVAHMAGLSAEDLRLSGWEHPRPIVHRDDLAPLV	NDAVTTRELRFGDND
A0JXJ7	Arthrobacter	MRSEPPHVTDNSAIVIEEPRTDDRSMLARARRIVVKVGSSSLTSLKGGISEEALIELSDALAAKHNGGTEIILVSSGAISAGLAPLGLVKRPRDLATQQAAASVGQGLLMARYTHAFAAHGVTVSQVLLTADDLMRRSHHMNAFRALNRLLNLGVVPVVNENDTVATHKIRFGDNDRLSALVAHLVRADALVLLSDVDSLYDGPPSKGAKRIPQVDGPQDLEGVNIGKPGQAGVGTGGMQTKVEAATMAADSGIPALVTSTANAAAALNGEDVGTWFSVNSGRKSVRMMWLAHLAHVQGRLLLDDGAVTAVRDHRFSLLPAGITAVEGTFESGDAVEMVSPDGTVIARGLVNYSSDELPQMLGRSTVELGESLGRGFDREVVHVDDLVLV	NDTVATHKIRFGDND
A0A1A3A5V5	Mycobacterium	MSAHRETIRTARSLVVKVGTNALTTPSGVFDAGRLAGLADAIETRMKAGTDVVIVSSGAIAAGIEPLGLSRRPKDLATKQAAASVGQVALVNSWSAAFARYGRTVGQVLLTAHDISVRASHTNAQRTLDRLRALHAVAIVNENDTVATNEIRFGDNDRLSALVAHLVGAEALVLLSDIDGLYDADPRKTKGARFIPEVSGAADLDGVVAGPGSDLGTGGMASKMSSALLAADAGVPVLLAAATDAATALSDASGGTVFAPRPVRMSARRFWVRYAAEAAGSLTLDEGAVR	NDTVATNEIRFGDND
A0A1H2JPY3	Jiangella	MSGGAGTRGALATAQRVVVKVGSSSLTTTHGGIDDARVATVVDALAKARASGREVVLVSSGAIAAGLAPLGLATRPRDLARQQAAASVGQGLLMANYTSAFAGHGLRVGQVLLTVDDVTRRAHYRNAYRTLHQLLQLGVVPVVNENDTVATHEIRFGDNDRLAALVAQLVHADLLVLLSDVDGLYDGNPHKAGATRLADVHSLSDLDGIDIGAAGRSGLGSGGMVTKVEAASIATGSGIDVVLASAPEVSAVLAGDPAGTWFHRRAGRRATRLLWLEHATDGRGSLTLDAGAVRAVVERGASLLPAGITTVTGTFTAGDPVDLLDEIGRTVARGVVNYDAAELPALLGRSTKDLARDLGPEYEREVVHRDDLVLLGRPRR	NDTVATHEIRFGDND
UPI0002E5F2F3	Timonella senegalensis	MTTTAPSSSTLDQASDIRSAIAEARRIVIKIGSSSLTGPDGRLSVENLTALVDVIAARRAQGTEVLLVTSGAIAAGIAPLGLTGRPKDLATAQAAASVGQGLLVARYAAAFAEHNVRVGQVLLTAEDTMRRSHYRNTQRALERLLGLGIVPIINENDTVATDEIRFGDNDRLAALVSHIVRADAMILLTDVDGLYDGPPKIEGSKRIPLVTSFAQIADVEVTTKGSSVGTGGMVSKLDSVRIASATGIPVVLTLAANVPAALAGEDVGTCFTATGKRMSRRRLWLAYAAKVRGRLIVDDGAARAVLGGLASLLPAGVTGVEGTFDANDPVEVLDQQGRVIGRGLVAFDSSELPKLLGRSTTSLKDEHGDGYDRAVVHRDDLVVNPKARKHAL	NDTVATDEIRFGDND
A0A010PLA6	Nesterenkonia	MSTPRLTESMVTSRTDLVDARRVVVKIGSSSLTTLDGGISVDALNLLVADLQVLRERGTEVVLVSSGAIAAGLAPLGLGTRPADLATQQAAAAVGQGLLLAHYTRAFAQYQTTVSQVLLTVEDLMRRTQYTNALRTLEKLLSLGAVPVVNENDAVATHEIRFGDNDRLAALTANLLRADALILLSDVDALYDGPPEQGGTPVSQVSGPEDLIGVTLGRRGKAGVGTGGMVTKVEAAQIVASSGIPALLTSAPNARRLFHGEDVGTFFEARGRRRGARSAWIAHLAHPKGRLSIDDGAVAAVVEGRRSLLPAGILSLTGDFEASDPVEILDRAGTVRARGLVGYSSTELPQMLGRSTAELGTDLGPEYERAVIHADDIVRIETRL	NDAVATHEIRFGDND
A0A2G6JUU5	Micrococcales bacterium	MLTTGRVVVKVGSSSLASITDGVEVDKLRALVDVLAARRASGQEIILVSSAAIAAGMAPLGLSRKPRDIPTAQAAASVGQLVLMTHYAQAFGAHGQRIGQVLLTASDVARRSHYRNAQATMTRLLRLGVLPVVNENDTVATDEIRFGDNDRLAALVAHLVHADALVLLSDVDALYDGPPDRPGSQPVRYVADHAQLATIDIGPAGSAGVGTGGMAAKTQAATIATASGIPTVLTSAQQVGEVFTDPGIGTWFAAAGKRKPTRLLWLAHAAEPQGRLVLDDGAVAAVTQRGASLLPAGIVEVSGRFDWHDAVALCDRDGRVVARGLVAYSSAELPHLIGRSTKDLAAEHGQRFGREVVHRDDLALVEETMLRSSDRSRNSPSSTAG	NDTVATDEIRFGDND
Q47MV7	Thermobifida fusca	MGTGVGQTRAEIAQARRVVVKVGSSSLTTPQGGLDHERIRDLTDVLAERRKAGTEVVLVSSGAVAAGMAPLGLTQRPRDLATQQAAASVGQGLLLARYTAEFARHSLTAAQILLTADDLMRRAQYRNAQRAMSRLLEIGAVPIVNENDTVATHEIRFGDNDRLAALVAHLLRADVLVLLTDVDALYDGNPSLPTSTRITQVNGPEDLVGVDLGSANKRGVGTGGMITKVESARIATEAGVATVLTSAANARAALRGDPVGTFFVPAKHRRPSSRQLWLAHATAGRGSVFLDPGAVHAVVTEKASLLPAGVIKVEGDFNAGDPVDLRDENGVLVARGLVNYDSAEIPDLMGRSTRWLARELGAEYSREIVHRDDLVVLRNGSTSDREAC	NDTVATHEIRFGDND
A0A239F2C1	Micrococcales bacterium	MNILRDEVIQARRVVVKIGSSSLTGPDGHLDLDSLRSLVTVIAQQRSLGQEVVLVTSGAIAAAMGPLGLATRPKDLATAQAAASVGQGLLIARYTQAFATYGLRVGQLLLTTSETLRRDHYRNTQRSLERLIELGVVPIVNENDAVTTDEIRFGDNDRLAALVSHVARADALVLLTDVDGLYTGPPSRTGSVRIPLVRGPQDLTGIEVTSRGSGVGTGGMLTKLESVRIATASGIPVVLTTARQAGPALAGDPVGTYFTPTGKRTSRKRLWLAFAAEPQGRLVLDEGATRAIQGGLASLLPAGVIKVEGEFEAGAPVELVNEKSKVVARGLVAFNSADIPDLLGLTTSTIRRQLGGFDRPLVHRDDLVLLRAPSKKR	NDAVTTDEIRFGDND
J7L4B6	Nocardiopsis	MAEARRVVVKVGSSSLTTPDGLIDAGRIRDLVADLAARRALGQEVILVSSGAVAAGMSPLGMARRPRDLAAQQAAASVGQGLLVAAYTAELAAHGLTAAQVLLTVEDMMRRVQHRNAQRTLRRLLDIGALPIVNENDTVATHEIRFGDNDRLAALVAHLMRADALVLLSDVDALYDGNPSEEGTSVVRLVRDRSDLDGIDIGGSGKRGVGTGGMVTKVDSARIATEAGVPTVLTSAANARAALAGERVGTFFAPADGRRPSARQLWLAHATAGRGSLVLDPGAVEAVVREKASLLPAGVVKVWGEFSAGDPVDLRDESGAVVARGLVNYDAAEVPDLMGRSTRWLAREMGPSYERELVHRDDLVVL	NDTVATHEIRFGDND
D7GCW5	Propionibacterium freudenreichii	MMTDQVPSVVPALDTEESVRAAIGSARRIVVKIGSSSLSSARRGLDDARLAALVAALADVHDAGRDIVLISSGAIAAGLKPLGLTRRPRDVAHQQAAAAVGQGLLIERYTEMFAHRDIRVGQVLLTPDDVAVRDNYHNALRALGTLLRMGVLPVVNENDTVATQEIRFGDNDRLAALVAQLVRADALVILSDVDALYTSHPDDPGAQAISFVPDVDELRVDTHRIGSAVGTGGMNTKVQAAQLAASAGIPVMLARANAVLDALHGAPVGTAFAPVDHARPRRLLWLAYASRVKGCLKLDAGAVRALTNRKASLLAAGVTDVRGHFVAGDPVEVEGPEGDIVARGLVNYSSDELPSMLGKNSADLGVEMGEGFDRAVVHRDMLVLMNHPGV	NDTVATQEIRFGDND
A0A1R4IRF7	Luteococcus japonicus	MREALRQANRIVVKVGSSSLTTAEGGIDPARIQRLVDAIVDVRAHGTQVVLISSGAIAAGLSPLGFASRPKDLASQQAAASVGQGLLVQEYAERFGQHGLRVGQLLLTVDDVTRRTSYRNALRTLGKLLTLQAVPIVNENDTVATHEIRFGDNDRLAALVAQMVRADALILLSDVDGLYTAHPDDPGSQRIVQVSDIDMLQVDTHKAGTSIGSGGMTTKLQAAHIATSAGIPVVLARADQALDAMTGKDVGTVFAPTGKRRPRRLLWMAHATHARGRLVVDEGAVRAVVERKASLLAAGITEVEGDFVAGDPVDVVAPSGKVVARGLVGFSSEELPTMLGRNSHELAEHLGQQYEREVVHRDALAVLVRRLR	NDTVATHEIRFGDND
A0A0Q9M6I9	Tetrasphaera	MRADVGRARRLVVKVGSSSLTSGQGGHLDLGALTALVEVLAARRADGAQVVLVSSGAIAAGLGPLGLDRRPTDLATQQAAASVGQGALVAAYQAAFARHGLTVGQVLLTADDTTRRAHYTNARRTLERLLELGVVPIVNENDTVATHEIRFGDNDRLAALVADLVGADGLLLLTDVDALYDGPPSRAGSRRVPFVATTRDLEAVTIGGTGSAVGSGGMVTKVEAAGIAGAAGIPTLLTRLADVEAALAGADVGTVFAPAAATRASRKRWLAHATTARGTLVLDDGAVAALTQRRTSLLPAGITAVTGSFAAGDPVDLCAADGTVIARGLVTYASGELPRLLGRTTRDLARELGPAYQREVVHRDDLVVL	NDTVATHEIRFGDND
A0A1U7MQ58	Ornithinimicrobium sp.	MALSVDRSVIRDARRLVVKVGSSSLTSPTGGLDGFRLQALSTALARQALSGVRVVLVSSGAIAAGMGPLGLTRRPKDLATQQAAASAGQGQLMAAYTNAFTLHGVRVGQVLLTADDMHRRSHYVNASRTLERLLELEVVPIINENDTVATDEIRFGDNDRLAALVAHLVDADALLLLSDVDALYDGHPTEPGSRPIRTVTSAEQIAAVDISGAGSAVGTGGMATKVAAAQMATEEGVSVLLTSADKVTAALSGDEVGTLFVPTGSKSPARRRWLAHASSATGRIVLDDGAVDAVVSHRTSLLPVGITRIEGRFTAGDTVDLCDDRGLVVARGLVGYDAEELRPLVGQRLARGPRLRNGAPAPRPVVRRDDLVVL	NDTVATDEIRFGDND
A0A1M3ELL8	Cellulomonas	MPAVSAASLQTRAQLPAAHRIVVKVGSSSLTDGTGHLEPERLRALVDVLAARLGAGGQVVLVSSGAIAAGMGPLGLVARPRDLATQQAAASVGQGLLIAHYTRAFAAHQHRVAQVLLTADDTVRRGHYRNAYRALARLLDLGVVPVINENDAVATDEIRFGDNDRLAALVSHLVHADALVLLTDVDGLYTGPPDREGSVRIPLVAGPADIEGVDVTSRGSAVGTGGMVTKLESVTIATQSGVPVLLTSAAQAAAALAGEDVGTWFAATGRRSSVRLLWLAHAARTRGRLVLDDGAVRALVERHKSLLPAGVTGFDGEFEAGDPVELVAPDGTLVGRGLVAYSAEEVPDLLGRSTKDLRAELGPGYDRELVHRDDLILMRRRGRATLDR	NDAVATDEIRFGDND
A0A087AAZ4	Bifidobacterium	MSTPSQAEIRRRIAEAETVVVKVGSSSLTNPNGHLDATRLNALVAALAETHRQGARVVLVSSGAIAAGFGPLGFETRPTDVATQQAAAAVGQGLLMAQYEAAFGRFGVHAGQILITAEDTIRATQYRNVQRTLGRLLDLGVVPIVNENDSLASNEIRFGDNDRLSALVANLVRADALVLLTDVDGLYTAPPSEPGAHRIGYVPNVVDALGEVKVGGTGSKVGTGGMVTKLEAARVAAVSGIPTVLTCAGNAGPALMGDPVGTAFAPVKHRGSTRRLWIGFAAEPRGTIIVDSGAARAVRGGRASLLAAGALEVRGAFSAGDPVWVDGDDGTHLARGLAGYDSEEIERMLGRNTAQLKRILGPEFTHPLVHRDNLVLV	NDSLASNEIRFGDND
L1PLU5	Actinomycetaceae	MSPRGSAVQQARRIVVKIGSSSLTREDGGLDLNRIDSVARLVSAKARRGCEILIVSSGAVAAGLEPLGLSSRPKDLASVQAAAAMGQGYLMARWSSAFQAHHLHVAQVLLTAADVMQREHYTNAMSALDKLLAYGVVPIINENDAVTTREVRFGDNDRLASYVAQMVGADILILLTDVDGLYTAPPSQPDARLISEVNATDELSNVDVRGAGSSVGTGGMATKLHAASMAQHAGIGVVLTSADRLSEALSGEAVGTWFEPTRHRPASRTLWIAHVATSSGQLLIDAGARRAITHGKKSLLPAGIKEVLGVFSAGDVVDIADDNGLIARGISRYDSDTLARILDSHEGSETNKHMRPAVHRDDLALLVRE	NDAVTTREVRFGDND
UPI0004C0E76F	Corynebacterium variabile	MSPHSVISSARRLVVKVGSSSLTGPDGGIDHARLGALSDALAANHLAGTQIVLVSSGAIAAGIHPLGLRARPRDLATQQAAASVGQGALLAAYTHAFAGHEITVGQVLLTADDVTRRTHYANARRTLERLLDLGVLPIVNENDTVATSEIRFGDNDRLAALVAHLIDADALVLLSDVDALYDGPPSRPGAQRVPVVRGPHELADVEIGGSGSKVGTGGMATKIEAARIATAAGVVTSITAADQVTRVLAGEDVGTVFLPIGVRGRSRRLWLQHATTARGRLVVDEGAVLALVHRKKSLLPAGITAVEGTFHDGDPVDVCGPDGTVVARGLVNYTSAELPALLGRSTKELAHDLGPEYEREVIHRDDLVVI	NDTVATSEIRFGDND
UPI0006D55C1A	Flaviflexus massiliensis	MTSGTDKRGLANRSLVPSAPKFVVKVGSSSLTLSDGTLNHEQLQSLSETLAEAYRRDQRFALVSSGAVAAGVGSLGITSRPTDMSGLQAAAMVGQTKLMAEYSERFAAHGIGIGQVLLTADDVIRRNHYRNARLALDKLLTMGIVPIVNENDAVATTELRLGDNDRLAALIAHLIDADFLLLLTDVDALYSGPPKEPGSRRIPFVGDMSELQKYSITGRGSSFGTGGMATKVTAARMATAFGIPTIVTSADNLGKALAGEPVGTWFATTGNKSNARALWIAHAAQSSGQVRLDAGAVTALESGGNSLLAVGITDVVGTFDPGDPIDIIGPGGNLVARGLAGWDSERLRGSAGVAGAGRPAVHVDDMVLMRQ	NDAVATTELRLGDND
UPI0003B3CEC3	Aestuariimicrobium kwangyangense	MTERQALTQARRVVVKVGSSSLTSSDGGIAPDRIALLVDALANLRASGKEVVLISSGAVAAGYPRLGLPSRPRDLAGQQAAASVGQGLLMAQYGEQFGRHGLTTGQVLLTVDDLTRLSSYRNATRTLGRLLQLGVVPVVNENDTVATHEIRFGDNDRLGALVAQAVRSDVLVLLSDVDALYTAHPSSPDAARIARVPDIDELDVDTSRGGSHVGTGGMTTKLQAAQIATSVGIPTLLAAADQAARALAGDPEIGTWFDPAGKRRPRRLLWLAHASHVRGRLLLDHGAVSALAHRGASLLAAGVTAVEGDFAAGDPVELVGPDGRIVGRGLVAFSSEELPAMLGKKTAELAETLGAQYEREVVHRDQLMLNRRRA	NDTVATHEIRFGDND
S2W0Q4	Propionimicrobium	MSEHWSEQVLRDSVKNARRVVVKVGSSSLSSVSGGLDMSRITQLVIELAQIHRSGRDVVLISSGAIATGLAPLKLKKRPKDLAHQQAAAAVGQGLLMQHYAELFAAHGILAGQVLLTVEDLTRHDSYNNALRTLGTLLQMGVVPVINENDTVATHEIRFGDNDRIAALIAQLTRADALILLTDVPGLYTAHPDEPGAEKITFVEDVENLDADTSRLGSAVGSGGMKSKVQAAKIASSAGIPVVMTNWQQLGPAARGEEVGTVFAPIDKRRPRRLLWLAYASSSQGKLYLDAGAQRAVVSANASLLPAGLTRVEGNFEAGDPVDLCDQQGTSIARGIVSYSSDELPKMIGKHTVELAESMGHEYDRAVVHRDMLIVLHAGTGSIGDRVN	NDTVATHEIRFGDND
A0A221RCB3	Sinomonas	MTAEPLVRGREWLPQAQRIVVKVGSSSLTTIRGGISERALAALVDTLADRANAGAEIVLVSSGAIAAGLAPLGLERRPKDLATQQAAASVGQGLLMARYTQAFGAHGVTVSQVLLTADDLVRRTQYANAHRALEKLLHLGVVPVVNENDTVATHEIRFGDNDRLAALVAHLVHADALVLLSDVDAVYTGPPSEGGERIEHVRGSHDLEGVRIGSAGKAGVGTGGMATKVEAAAIAAGSGIPALVTSTAAAGRALAGEDVGTWFSVNGRRKPVRLLWLAHLAATRGTLVLDDGAVRAVRDRHRSLLPAGVTSVAGDFEAGDPVELADSAGTVVARGLVNFSAGEMPAMLGRSTKDLGRELGPEYERVLVHVDDLVLV	NDTVATHEIRFGDND
B2GGE0	Bacteria	MEQQASKSAIQLSTESRGKNRRSAVESREELPKARRVVVKVGSSSLTSIENSIDENALRSIVDALGRIKAQGVEVVFVSSGAITAGLQPLGLSKRPKDLATKQAAASVGQGLLISRYTEHFARYDVTVGQVLVTAEDLMRHSQYKNAHRQIERLLDLGILPIVNENDAVATHEIRFGDNDRIAALVAHLIKADALLLLSDVDALYTRPPKDGGERIATVTDPIADLEGVEIGTVGRAGVGSGGMVTKVQAARIAAASGIPALVTSAANIESALAGDDVGTWFATTGGRRNVRLLWLAHLADIKGTLTLDDGAVEAIRGRRSLLAAGVTAVDGTFSAGDPVSMVDAAGTEVGHGLVNYGSDEIPGMLGKRTYELGEEFGEDYARELVHVDNLVNLRPRSA…	NDAVATHEIRFGDND
I6X2W9	Pseudopropionibacterium propionicum	MRTEITGAKRLVVKIGSSSLTDREGHLDPARIETLAAELASLQARDKRLVLVTSGAIAAALGPLGLPARPKDLETQQAAAAVGQGILIRRYAEAFAAHHQMVAQVLLTAGDLQDGRSYRNALNTISRLFRLGVIPVINENDTVATGEIRFGDNDRLAALTAHLVRADALVILSDVDGLYTAHPAEPGARLIPRVRDFTELVADTSRVGSRVGTGGMRTKVEAARIATSGGVSVVLAHADQLLAALEGEEVGTLFEAAGRRRPRRLLWLAHAAEVSGELRIDAGAARAVGKGHASLLAVGIDDVTGDFEAGDPVDITGPGGTLLARGLVDCSATELRRRMGLGGLAVHRDLMIGIH	NDTVATGEIRFGDND
A0A1E7JLR1	Streptomyces	MAHARRIVVKVGSSSLTTAAGGLDADRVDALVDVLAKHAATAGGANDGSAQAPQREIVLVSSGAIAAGLAPLGLPKRPRDLARQQAAASVGQGLLVARYTASFARYGRRVGQVLLTSDDTSRRAHYRNAYRTLEQLLAMGAVPVVNENDTVATEEIRFGDNDRLAALVAHLVRADLLVLLSDVDGLYDGDPASPGTSRITEVTGPGDLADVEIGSAGSAGVGSGGMVTKVEAARIAAAAGVPVVLASATHAADALAGRRTGTYFHRTGRRAAGRLLWLAHASTPRGALTLDDGAVRAVVQRRTSLLAAGIAGVEGEFSAGDPVELRDERGVAVARGLVNFDAKEIPQLLGRSTPELARELGPAYEREIVHRDDLVLLD	NDTVATEEIRFGDND
U5VU22	Micromonosporaceae	MGQVREQVTGARRIVVKVGSSSLTTASGGIDEQRVDALVDVLGGLAAQGREVVLVSSGAIAAGLSPLKLRRRPRDLATQQAAASVGQGLLIGRYAQGFAKHGLTVGQVLLTVDDVTRRAHYRNAYRTLRKLLDLGALPIVNENDTVATEEIRFGDNDRLAALVAVLVQADLLVLLSDVDALYTGSPSAPGSRRIPVVLSDADLADVSIGTAGKSGVGTGGMVTKVEAARIATGFGIPVVLTAAPLAAAALDGDEVGTLFHAVEHRPAARLFWLAHATTPRGRLHLDPGAVAAVVARRKSLLPAGITAVDGSFAAGDPVDLIDADSGAPVARGLVNYDAVEIPALLGRSTPELAAALGPGYEREVVHRDDLVLL	NDTVATEEIRFGDND
E6S718	Intrasporangium	MSPRSVISSARRLVVKVGSSSLTGVDGGIDHARLIALVNALAHQHLRGAQIVLVSSGAIAAGLHPLGLTARPRDLATQQAAASVGQGALLAAYTQSFAAHEITVGQVLLTAEDVTRRTHYANARRTLERLLDLRVLPIVNENDTVATSEIRFGDNDRLAALVAHLIDADALVLLSDVDALYDGPPSRPGAQRIPIVAGPEDIAHVAIGGSGSKVGTGGMATKIEAARIATAAGVTTSITAADRIIEVLRGEDVGTLFLPIGRRGRSRRLWLEHATSARGRLIVDEGAVHALKERKKSLLPAGITAVEGTFHDGDPVDVCGPDGTPIARGLVNYASNELPNLLGRSTRELAKALGPAYEREVIHRDDLVVL	NDTVATSEIRFGDND
UPI0003480E8F	Nocardiopsis potens	MHGTGTTHAGTSGQGGAEAERARLGTARRVVVKVGSSSLTTPDGHIDRERIAVLTDVLARRRSAGTELVLVSSGAVAAGMSPLGLPSRPKDLATQQAAASVGQGLLVAHYTAAFAGHGLTAAQVLLTVEDMMRRVQYRNAQRTLRRLLDMGAVPIVNENDTVATHEIRFGDNDRLAALVAHLLRADALLLLSDVDALYDGDPSRPGTRRIPWVPAVRGLTGVDVGGTGRRGVGTGGMATKLESARIATEAGVPTVLAAAADAGPALAGEEVGTLFTASTERRPSARQLWLAHATAGRGSVVLDPGAVRAVAAEHASLLPAGVVKVEGEFSAGDPVDLCDEDGRTIARGLVNYDAAEIPELMGRSTRWLARELGPEYEREIVHRDDLVVLDGERP	NDTVATHEIRFGDND
A0A249KHA8	Actinobacteria	MNREAITNAKRVVIKIGSSSLTGSAGSELDPHAVQKIVDLAFSLKKRGAEVVVVSSGAIAAGLSPLGLKVRPKDLATQQAAASVGQGLLIAQYSEKFKAHGVISSQVLLTTEDVVRRSHYANAQQTLTKLLSLGVVPVINENDTVGTQEIRFGDNDRLAALVALLIHADLLVLVSDIDALYDAPPSQAGAQPIRYVANMSDIESITLGGAGSAGVGSGGMVTKVEAARIATSAGIPMLLTSLHESGHAVDGEEVGTFFEAHTSKANSRLLWLAHASTPRGRLILDDGAVTAILERGVSLLPAGVTAVEGDFISGDTVELASKAGKVIARGLVAFDSEEIPQMLGRSTKELAASLGAEYERELVHRDDLVLL	NDTVGTQEIRFGDND
UPI00047A80F0	Arthrobacter sp.	MTTESVASVGELPVVLGDRGSIATAGRIVVKVGSSSLTTVSGGISDEALTALADVLAARRNAGTEVIVVSSGAIAAGLAPLGLARRPKDLATQQAAASVGQGLLMARYNHAFGVHGVTVSQVLLTAEDLIRRTQHINAHRALERLLNLGVVPIVNENDTVATHEIRFGDNDRLAALVAHLVKADALVLLSDVDAVYDGPPKDGAKRISHVAGPEDLEHIVIGGTGGAGVGTGGMATKIQAASIVADTGIPALVTSTANAAAALAGEDVGTWFSVTGPRRPVRLLWLAHLADIGGSVMLDDGAVKAVRHRHKSLLPAGITGVSGTFEAGDAVELTDSHGVVIARGLVNYSSAELPGMLGRGTKELAEEMGPEYEREVIHTDDLILI	NDTVATHEIRFGDND
A0A1F0QEJ5	Actinomyces	MNGVTRARRIVVKIGSSSLTRPDGGLDLNRIDQVAGMAAQWCRDNHEILIVSSGAVAAGRTPLGITGRLHDLATVQACAAMGQGLLVAQWSAAFQSHHRHVAQILLTTDDVMHREHYTNARDAMERLLSLGVVPIINENDTVATREVRFGDNDRLASYVAQIVAADALVLLTDVDGLYTAPPSDPAAELVETVTRTDDLRAVLVGGSGSSVGTGGMVTKVQAATMAAASGIGVLLTNADKLDQVFAGRKVGTWFEPTTSRPASRRLWIAHAAPSCGELVIDEGAVRALTDRKKSLLAAGITAVMGNFRSGDVVDVAGPTGLIARGIAAYDADTIAQMSGENADDLRRQGWDNPRPVIHRDDLAILSLASAASMSR	NDTVATREVRFGDND
A0A2A3YIQ6	Brachybacterium alimentarium	MAPSNAGNGAGLRQPARIASREELGAAERIVVKIGSSSLTDENGRLDQSHVHAIATTAAHLASRGTEVVIVSSGAIAAALGPLGLERRPTEVPLQQAAASVGQALLATAWSTAFADHGRITGQVLLTESDVIRPQTYRNVRSALESLLELGTLPVVNENDTTATHEIRFGDNDRLAALVAQLLGADALFLLTDVDALYTAPPREPGARRIDHVEDAARLSGVSIGSVGSKVGTGGMVTKLSAAQLASTTGTAVLMTSAAQFAAAADGADVGTFFPGHHGRRRSRLVWLRFATRGAGTLVLDEGAAEAVRSRRRSLLAVGIAEVRGTFPDGVPVDLAAPDGEIIARGLTGFSSDELRAMTGRGTDELREVLGERFRRPAVHRDQLVVL	NDTTATHEIRFGDND
A0A1M6MTV2	Nocardiopsis flavescens	MESPHTVHSTERLEQPASREARGRAAVAAARRIVVKVGSSSLTTPDGRIDSGRIRDLVEVLASRRTLGQEVILVSSGAVAAGMTPLGMRARPRDLASQQAAASVGQGLLLAAYTAELAGYGINAAQVLLTVEDLMRRVQHRNAQRTLHRLLDIGALPIVNENDTVATHELRFGDNDRLAALVAHLMKADALVLLSDVDALYDGNPSHPDSRVVGLVADPDDLEGIDIGSAGRRGVGTGGMVTKVASARIATEAGVDTLLTSAANARGALAGEAVGTLFAAASGRRPSARQLWLAHATAGRGSLVLDPGAVAAVVGDKASLLPAGVVDVIGEFSAGDPVDLRDEQGAVVARGLVNYDSAEVPDLMGRSTRWLAREMGPSYERELVHRDDLVVL	NDTVATHELRFGDND
N6W9C1	Actinomyces cardiffensis	MIGSLRGRLNEAGRIVVKIGSSSLTREDGGLDLNRIDSVARLVARWRTPDKEILIVSSGAVAAGLDPLGFSSRPRDLASVQAAAAMGQGLLVARWQAAFQAHHLDVAQLLLTTEDVMLRQHYTNVRASLDRLLGLGVVPIINENDAVTTREVRFGDNDRLASYMAQMVAADALVLLTDIDGLYTAPPSHPGSELIREVTSTDQLHSVLVTGAASKIGSGGMVTKVQAATMAASSGIGVVLASADHLGEVLSGEDVGTWFEPSSVRPASRRLWIAHAAPARGEVIVDEGASRAITRGKKSLLAAGVTCVIGHFDSGEVVDIAGPTGLLGRGIVSYDSDTIAQMAGQSAADLRLAGWAHPKPVVHRDDLAPLL	NDAVTTREVRFGDND
UPI00083963F8	Kribbia dieselivorans	MPDGRDALTQAHRIVVKIGSSSLTGSTGGHLVEEHLIALVDALAARYATGTQIVLVSSGAIAAGLGPLGLERRPADLATQQAAASVGQGVLASAYRHAFADHAITAAQVLLTVGDVTRRAQYTNARRTLDRLLELGVVPVINENDTVATDEIRFGDNDRLAALVAHLVQADALVLLTDVDALYTDNPKEPGAQRIPVVDSRASLAEIRIGGTGSAVGSGGMQTKVEAAGIASSAGIPTVLTSAGRVQQALVGEDVGTLFLPDPSPMPSRTLWLRHATDPRGALVVDDGAVTALTRRHTSLLPAGITEVHGLFRDGDAVDVVALDGRRVARGLTNYGSWELPAMLGRSTKDLGADLGPEFERAVIHRDDLVLY	NDTVATDEIRFGDND
A0A0Q7K8J9	Angustibacter sp.	MTPPAHLTRRADLARAQRVVVKIGSSSLTTSDGRVDDARVTALTSVLAARRAAGLEVVLVSSGAIAAGLEPLGLPRRPRDLATQQAAASVGQGLLVARYATAFAAHGLGVGQVLLTAEDVIRRSHYANAQRTLYRLLQLGVVPVVNENDTVATDEIRFGDNDRLAALVAHLVHADALVLLTDVDALYDRAPSRPGAQRVASVSRPDDLDGIALGSSGSRVGTGGMVTKVEAAAIATTAGIATLLTSAEQAADALAGADVGTWFAPTGSRRASRLLWLAHATRPRGQLTLDAGAVAAVVERRLSLLPAGVSAVTGEFAAGDPVDLCDENGHAVARGLVNYASAELPGLLGRSTRELARELGPAYEREVVHRDDLVLLR	NDTVATDEIRFGDND
A0A0U3FKT0	Micrococcaceae	MTSSSVSAVPRKRTADRSVLSDARRIVVKVGSSSLTSIKGGISEESLTALADALAAKRNSGTEIILVSSGAIAAGLAPLGLAKRPRDLATQQAAASVGQGLLMARYTQAFGAHGVTVSQVLLTADDLMRRSQHTNAFRALDRLLNLGVVPVVNENDTVATHEIRFGDNDRLAALVAHLVRADALVLLSDVDSLYDGPPSHGAKRIPLVEGPHDLDGVTIGKAGKAGVGTGGMTTKVEAATIAAGSGIHALVTSTANAAAALAGEDVGTWFKVNGARKPVRLLWLEHLASVHGRLILDDGAVKAVRHRRTSLLPAGISAVDGDFEAGDAVEIVSADGTVIARGLVNYSAAELPQMLGRSTKELGKALGRGYDREVVHVDDLVLV	NDTVATHEIRFGDND
B8H9P1	Micrococcaceae	MSPRATATEPASGSVDRSALAGARRVVVKVGSSSLTSIKGGISEESLTALADALAAKRNSGTEIILVSSGAIAAGLAPLGLAKRPRDLATQQAAASVGQGLLMARYTQAFGAHGVTVSQVLLTAEDLMRRSQHTNALRAMDRLLNLGVVPVVNENDTVATHEIRFGDNDRLAALVAHLVRADALVLLSDVDSLYDGPPAQGAKRIPLVTGAHDLEGVSIGKTGKAGVGTGGMLTKVEAASMAAGSGIHALVTSTPNAAAALNGEDVGTWFTVNGARKPVRLLWLAHVASVQGRLILDEGAVRAVRHHRTSLLPAGISAVHGVFEAGDAVEIAGADGTIVARGLVNYSSEELPRMLGRSTRDLGEELGTGYDREVVHVDDLVLV	NDTVATHEIRFGDND
A0A1H0M0R5	Nocardioides szechwanensis	MTAGLRLEVTGARRVVVKVGSSSLTTTAGGIDPATVSRLVDVLAAARGRGAEVVLVSSGAIAAGLSPLGLRKRPRGLAAQQAAASVGQGLLVHRYTEELARHDVVAGQVLLTLDDVTRRSHYRNAFSTFAKLLELGVLPIVNENDTVATNEIRFGDNDRLASLVAHLVHADLLVLLSDVDGLYTADPRDPGSTLVPEVRSFADLAHVRVGSPGAAGLGSGGMQTKLEAARIATGAGIPVVLAAAEQADAALAGERVGTLFHATGKRRSTRLLWLAHATEPKGTLLLDPGAVRAVVERRASLLAAGVTGVIGAFTAGDPVNLAGPDGAVVARGLVNFDAGEVPQLLGRSSHDLKRELGAAYEREVVHRDDLVLL	NDTVATNEIRFGDND
A0A1I7MG16	Micrococcus terreus	MSSAVRSTRTPSTPVTSRASLCDARRLVVKIGSSSLTTSDGVSREAIDALTDVLAQARAAGTQVVLVSSGAIAAGLAPLGLPKRPRDLATQQAAAAVGQGRLLSHYTESFQRHGLTVAQVLLTAEDLIRRTQFTNAHRSLEKLLALGVVPVVNENDTVATQEIRFGDNDRLAALVANVVKADALLLLSDVDALYDGPPSRPGSRRIPEISSEEDLDGVVIGRAGPAGVGTGGMVTKVEAARIATGSGIPALLTSAPQAAAAWAGEDVGTWFAVSGRRRSARSAWLGLLADVRGRLLLDAGAVEAVVGNSRSLLPAGIIGVEGRFEAGDPVELADPDGTVVARGLVNYSAGELPRMLGRSTAELRADLGPEYERVVVHTDDCVRVIPPL	NDTVATQEIRFGDND
A9WUU1	Renibacterium salmoninarum	MRSDSVVVGGRELLKTASRIVVKVGSSSLTSVSGGISEQALSQLVDVLAARKKQGAEIILVSSGAIAAGLAPLGLARRPKDLATQQSAASVGQSLLMARYGAAFGSHNVTVSQVLLTAEDLTRRTQYANVYRALERLLNLGVLPIVNENDTVATHEIRFGDNDRLAALVAHLVKADAMVLLSDVDAVYDGPPNTGARRIEQISSPEDLAGIKIGSVGSAGVGTGGMATKVQAASIAAGFGTPALVTSAANAEAALAGADVGTWFSLHGERRPIRLLWLAHLASTHGKLTLDDGAVAAIRERHKSLLPAGIKAVSGEFEAGDAVELVDLAGRTFAHGLVNYDAAELPTMLGKKTKDLAGELGRDYVRAVVHVDDLVLI	NDTVATHEIRFGDND
UPI000825940A	Pseudoclavibacter alba	MTSNASSPARARIAAAKRIVVKIGSSSLTRANGRLDIAALRRFVDVLAERHAEGVEIVLVTSGAVAAGLGPLDLPSRPKDLATVQAAASVGQGLLIGQYADAFAAYGIPVGQLLLTTEDTVRRSRYRNVWRTVDRILALGGVPIINENDALVADGRGFGDNDRIAALTAHLVRAEGLLLLTDVNGLYDGPPSQEGTKRIPEVESLADIAHVEIGGSGSSVGTGGMVTKLRAAEIAVESGTPVILTTAASAREALRGEDVGTCFAAKDKRPSRRQLWLAHAAKTDGKIHVDEGAARAVASGRASLLAAGVTAIDDNLNASDPVSIVDPEGKEIARGLVAFDSSHVREMIGKSTDEIANELGEDYGRAVVHLDDLVLVGRSRGNPGPLDDLEQ	NDALVADGRGFGDND
K2HBT0	Bifidobacterium	MSVTESDVRRAIAGARTMVVKVGSSSLTQPSGHLDVKKLNSLVAALSAASAQGARVVLVSSGAIAAGFGPLGFESRPSDVATQQAVAAVGQGLLMAQYEAAFGRFGVRVGQILITAEDTIRAVQYRNVQRTLNRLLELGVVPIVNENDSLASNEIRFGDNDRLSALVANLVRADALVLLTDVDGLYTAPPSTPGARRIGFVPNVIDTIGDVQVAGSSSGVGTGGMVTKLDAARVAAVSGIPAVLTSATNTGPALMGDPVGTVFAPVKHRGSSRRLWIGFASDPRGALVADAGAAKAVRGGRASLLAAGVVEVHGEFSAGDPVWIDDEAGAHLARGLAGFDSEEIPQMLGRNTAQLRRFLGDEFAHPVVHRDNLVLV	NDSLASNEIRFGDND
A0A1C9WUC6	Arthrobacter sp.	MRSEPADVSVNSAVVIEGPSDDRSVLTRARRIVVKVGSSSLTSIKGGISEEALIALSDALAVKSNAGMEIILVSSGAIAAGLAPLGLAKRPRDLATQQAAASVGQGLLMARYTQAFGAHGVTVSQVLLTADDLMRRSHHMNAFRALNRLLNLGVVPVVNENDTVATHKIRFGDNDRLSALVAHLVRADALVLLSDVDSLYDGPPAKGAKRIPRVDGPQDLEGVTIGDPGKAGVGTGGMQTKVEAAIMAADSGIPAMVTSTANVAAALAGEDVGTWFTVNGARKPVRMMWLAHLAHVQGRLILDDGAVTAVSKNHTSLLPAGISAVEGNFEAGDAVEMVAADGTVIARGLVNYSADELPQMLGRSTVELGESLGRGFDREVVHVDDLVLV	NDTVATHKIRFGDND
A0A291GWN7	Brachybacterium ginsengisoli	MSSGEHRQPLRLTSREGFPAARRIVVKIGSSSLTDERGRLDEQRIQGIADTAAGLAERGTELVIVSSGAIAAALGPLGLAERPAAVALQQAAASVGQALLATAWQGAFARHDRITGQVLLTESDVIRPQTYRNVRTALEALLELGTVPVVNENDTTATHEIRFGDNDRLAALVAQLLGADALVLLTDVDALYTAPPREPGAERIGVVEDVSRLRGVSIGSVGSKVGTGGMVTKLSAAELAATTGTAALMTSAEQFAAAVEGAEVGTFFPAHHGRRRSRLVWLRFATRGAGTVHLDDGAAQAIRSRRRSLLAVGISDVEGTFPAGVPVDVADPDGRIIARGLTSFSSDELRAMAGRGTDEAREQLGERFRRPAIHRDQLVVL	NDTTATHEIRFGDND
A0A0M8TRP4	Actinobacteria	MTTATGGLDADRVDALVDVLAKARSGGEKEIVLVSSGAIAAGLSPLGLRRRPTDLARQQAAASVGQGLLVARYTASFARYGVRVGQVLLTTDDTSRRAHYRNAYRTLDQLLAMGALPVVNENDTVATDEIRFGDNDRLAALVAHLVRADLLVLLSDVDGLYDGDPSLPGTTRIDEVRGPEDIAHVSIGSAGKAGVGTGGMVTKVEAARIAAAAGIPVVLTSASQATDALAGRGTGTLFHSTGRRSADRLLWLQHASTPQGHLVLDDGAVRAVTERGSSLLAAGIAGVEGDFVAGDPVELRATDGRAVARGLVNFDAKELPQLLGRSTRELARELGPAYEREVVHRDDLVLLQG	NDTVATDEIRFGDND
A0A285IWT2	Actinoplanes	MVKVGSSSLTTASGGIDEQRVDALVDALGGLATGGREVVLVSSGAIAAGLAPLRLPRRPRDLATQQAAASVGQGLLIGRYTAGFARHGLTVGQILLTVDDVTRRAHYRNAYRTLRKLLDLGALPIVNENDTVATEEIRFGDNDRLAALVAALVDADLLVLLSDVDALYTGSPSDPSSRKISYVGDDSDLEGISIAAPGKSGVGTGGMVTKVEAARIATGFGIPVVLTAAPQAGAVLAGEEVGTLFRAAEHRPAARLFWLAHATAPRGRLHLDPGAVAAVVARRKSLLPAGITAVDGSFAAGDPVDLVDAGSGAPVARGLVNYDAVELPALLGRSTPELAAALGPGYEREVVHRDDLVLL	NDTVATEEIRFGDND
UPI000372D854	Acaricomes phytoseiuli	MNDSAAQMPPGAGRESLRDARRIVVKVGSSSLTSVSGGISTTALTALANVLARRQLAGGEIILVSSGAIAAGLAPLGLVRRPRDLATQQAAASVGQGLLLARYTAAFAHHGVTVSQVLLTAEDFSRRTHHANAHRALERLLNLGVLPIVNENDTVATHEIRFGDNDRLAALVAHLVKADALILLSDVDALYDGPPAAGARRIPEVASPEQLAGIEIGSPGTAGVGTGGMVTKVHAATIAASSGTPALITAAGSIAGALAGEDLGTWFPSYGTRRPARLLWLAHLAGTHGRLHLDEGAVRAVRDRHSSLLPAGITGVDGEFEAGDAVELVDPAGRVFARGLVNYHAGKLPRMLGRKTDELATELGREHIRVVVHADDLVLLSPLGGP	NDTVATHEIRFGDND
A0A261FNI7	Bifidobacterium	MSTPSQADVRRAIAAAQTVVVKVGSSSLTGPSGHLDPERLDSLVTALAQVRLMGARVVLVSSGAIAAGFGLLGFDSRPADVATQQATAAVGQGLLMARYETSFARYGIRVGQILITAEDTIRATQYRNVQRTLERLLDLGVVPIVNENDSLASNEIRFGDNDRLSALIANLVRADALVLLTDVDALYTAPPSQPDSRRIAYVPNVIDALGDIRVSGAGSKVGTGGMVTKLEAARVAAVSGIPAVLTCAANAGPALMGDPVGTVFAPVKQRGSSRRLWIGFAAEPRGTIVVDSGAAQAVRGGRASLLAAGAVEVRGAFSAGDPVWVDDEAGAHLARGLAGYDSEEIPQMLGRNTAQLKRFLGDQYAHPLVHRDNLVVL	NDSLASNEIRFGDND
V6K1Q1	Streptomyces niveus	MGSSSLTTAAGGLDADRVDALVDVLAKARGGGEKEIVLVSSGAIAAGLAPLGLARRPRDLARQQAAASVGQGLLVARYASSFSRYGLRVGQVLLTTDDTSRRSHYRNAYRTLDQLLTMGTVPVVNENDTVATEEIRFGDNDRLAALVAHLVRADLLVLLSDVDGLYDGDPAKPGSSRIARVDGPDDLVGVSMGSAGKAGLGTGGMVTKVEAARIAAAAGIPVVLTSAGRAGDALSGRDTGTYFGRTGRRSADRLLWLAHASTPQGALTLDDGAVRAVVERRTSLLPAGIAAVEGEFSAGDPVELRDTEGRAVARGLVNFDAKEIPQLLGRSTRDLARDLGPAYEREVVHRDDLVILHP	NDTVATEEIRFGDND
UPI00041D36FF	Nesterenkonia massiliensis	MSTRQLRGSTITSAADLAQARRLVIKVGSSSLTTLQGGISVEALEQLVHACQSLRARGTEVVLVSSGAIAAGLYPLGLETRPQDLAAQQAAAAVGQGLLLAHYTRTFAEHGATVAQVLLTVEDLIRRSTYTNALRALEKLLALGTVPVVNENDAVATAEIRFGDNDRLAALTANLIHADALILLSDVDALYDGPPSEGGKPVARISSPADLEGVTLGPRGRAGVGTGGMVTKVEAAQIVTANGTPALLTSAAKAQALFNGEEVGTFFEARGRRRGARSAWLAHLAHTKGRLLIDDGAVKAVVHGRRSLLPAGITGIEGAFEAGDVVEIAGPDGTVQARGVTAFSSTELPQMLGCSTAELAARLGPDYERPVIHTDDMVRLEMRSV	NDAVATAEIRFGDND
UPI0009E41B6A	Lysinimicrobium pelophilum	MSEAGAGAAATGREAPGREGAGADRPEAPGRVEVARARRIVVKVGSSSLTHPDGTLDEVRLARLVDVLGAARSEEREVLLVTSGSIAAGIGPLGLDGRPTDLELQQAAASVGQGALIHAYTVAFARYGLTVGQVLLTADDMIRRAHYRNARRALGALLDLGVVPIINENDTVATDEIRFGDNDRLAALVATAVRADVLVLLTDVDALYTAKPGTPGARRIAQVHGPDDLAGIDVSRRGSKVGTGGMITKVEAASIATNSGVAVVLASAADAADAVAGEDVGTLFLPTGKHETHRLEWLAHAARTRGGIVLDDGAVAALRGRRASLLAAGVVEIRGDFEAGEPVDLLGLDGTLVARGFAGFSSAEADRMKGLSTDALGEVLGDAYARELIHIDHLVVL	NDTVATDEIRFGDND
A0A0N0B4V9	Streptomycetaceae	MTTAAGGLDADRVDALVDVLAKVRGTDKEIVLVSSGAIAAGLAPLGLRRRPRDLARQQAAASVGQGLLVARYTASFARYGVRVGQVLLTSDDMSRRAHHRNASRTLDKLLAMGAFPIVNENDTVATDEIRFGDNDRLAALVAHLVHADLLVLLSDVDGVYDGDPSRPGTSRIAEVRVPADLADIEIGSAGKAGVGTGGMVTKVEAARIAAAAGIPVVLTSAVHAADALAGGDTGTYFHATGRRSADRLLWLQHASAPQGALVLDDGAVRAVVEGRKSLLPAGIAGVEGDFAAGDPVELRDGAGRPVARGLVNFDAKEMPRLVGRSTRELARELGPAYEREVVHRDDLVILHP	NDTVATDEIRFGDND
UPI0009E19EFF	Allosalinactinospora lopnorensis	MGCSKGVQTAHGETGQEATRGPAAEESPARAGRTEMTAARRMVVKVGSSSLTAPDGHIDRERIRELADMLAERRAAGTEVILVSSGAVAAGMAPMGLASRPRDLATQQAAASVGQGLLVAHYTAAFNAHGLTAAQVLLTVEDMMRRVQHRNAQRTLRRLLDIGTVPIVNENDTVATHEIRFGDNDRLAALVAHLMRADALLLLSDVDALYDGNPTRPGARRIVESVAARDLDGVDLGSAGKRGVGTGGMVTKVESARIATEAGVPTVLTSAGNARPALAGEPVGTLFTALSKRRPSTRQLWLAHATAGRGSVVLDPGAVRAILTDNASLLPAGVVSVEGEFTAGDPVDLCDENGRPVARGLVNFDSAEIPDLMGRSTRWLARELGPAYEREIVHRDDLV…	NDTVATHEIRFGDND
A0A0V8IT55	Arthrobacter	MSSSASAADTVPAAADRGALATARRVVVKVGSSSLTSIKGGISEESLTGLADALAAKRNSGTEIILVSSGAIAAGLAPLGLAKRPRDLATQQAAASVGQGLLMARYTQAFGAHGVTVSQVLLTAEDLMRRSQHTNAFRALDRLLNLGVVPVVNENDTVATHEIRFGDNDRLAALVAHLVRADALVLLSDVDCLYDGPPAQGARRIPVVGGPHDLEGVSIGRTGKAGVGTGGMVTKVEAASMAAGSGIHALVTSTPNAAAALNGEDVGTWFTINGSRKPVRLLWLAHVASVQGRLVLDDGAVRAVRHHRTSLLPAGISAVHGAFEAGDAVEIAGADGTVVARGLVNYSSEELPRMLGRSTRDLGEELGTGYDREVVHVDDLVLV	NDTVATHEIRFGDND
UPI0003F61D5A	Actinomyces vaccimaxillae	MTRRGIAGAKRIVLKIGSSSLTRPDGGLDLNRIDTVARLAARWRRGDSDHQIVIVSSGAVAAGLDPLGLSARPRDLASVQAAAAMGQGLLMAQWTAAFHSHHLSAAQVLLTTADVMRREHYTNVRAALDKLLSFGTVPIINENDAVTTREVRFGDNDRLAAYIAQMVQADALVLLTDVDGLYTAPPSHPGAELIEKVSSTDDLMSVLVTGTGSKVGSGGMVTKVQAATMAAGSGIGVVLTSADRVADVLEMRDAGTWFEPSDTRPASRRLWIAHAATSRGEIVVDEGAAAAITNGKKSLLAAGAVQVLGHFSAGDVVDVVSQTRLIARGICAYDSEVCSQMAGSCADELKRLGWENPRPLIHRDDLAPLE	NDAVTTREVRFGDND
W9GET3	Intrasporangium chromatireducens	MSPRSEISQAKRLVVKVGSSSLTGVDGGIDSARLVALVNALARQHLEGSQVVLVSSGAIAAGIGPLGLGARPRDLATQQAAASVGQGALLAAYTQAFGAHGITVGQVLLTVDDVTRRTHYTNARRTLDRLLDFGVMPVVNENDTVATSEIRFGDNDRLAALVAHLIDADALVLLTDVDALYDGPPSRAGSKRIPLVSGPDDLADIEVRGSSSKVGSGGMSTKIEAARIATAAGVVTVVTAADRVTQVLDGQDVGTLFLPIGVRGASRRLWLQHATTARGRLVVDDGAVTALTHRKKSLLPAGVVRVEGGFQEGDAVDVCALDGRVVARGLTNYSAKELPGLLGRSTKELARELGPEYEREVIHRDFLVVL	NDTVATSEIRFGDND
A0A1G8JQY8	Arthrobacter	MTVKRPLKTRSGLAKAKRIVVKVGSSSLTSLSGGLSDEALFALSDVLAARRNEGTEVILVSSGAIAAGLAPLGLARRPNQLSSQQAAASVGQGLLMARYTHAFGAHGVTVSQVLLTLDDLMRRSHYANAHRAMERLLNFGVVPIVNENDTVASSEIRFGDNDRLAALVAHLVKADALILLSDVDSLYDGPPKAGAKRIPEVRGPEDLEGVSIGRTGKAGVGTGGMVTKVEAATIAASSGIPALVTSADNAGPALAGEDVGTWFSTNGRRQPIRLLWLAHLARIQGTLTLDDGAARAVGERRRSLLPAGIVSVGGEFEAGDPVEMVDRAGTVIARGLVNYSSFELPRMLGRSTRELSRELGREYERSVVHVNDLVVLNAPAAS	NDTVASSEIRFGDND
A0A0Q9NPS2	Arthrobacter sp.	MTSNAVARPGTAGVPGRAVLSGARRIVVKVGSSSLTSIRGGIAEEAVTDLADALARKRNAGTEIILVSSGAIAAGLAPLGLDKRPRDLATQQAAASVGQGLLMARYTHAFGAHGVTVSQVLLTADDFMRRSQHTNAFRALDRLLNLGVVPVVNENDTVATHEIRFGDNDRLAALVAHLVRADALILLSDVDSLYDGPPSHGAKRIPHVAGPQDLEGVSIGSTGKAGVGTGGMVTKVEAASIAAGSGIHALVTSTANAAAALAGEDVGTWFSVNGSRKPIRLLWLAHLASVQGTLVLDDGAVRAVRDRHTSLLPAGITAVHGDFEAGDPVEMTGTDGTVVARGLVNYGAGELPQMLGRSTRELGRALGRGYDREVVHVDDLVLV	NDTVATHEIRFGDND
UPI0007810B83	Demequina	MSEHLRDVVARASRIVVKVGSSSLTGDEGRLDKERLGALVDVLAHEAASGREVILVTSGSIAAGIGPLGLSQRPTNLELQQAAASVGQGKLIHAYTQAFAHHGLDVGQVLLTSDDMVRRSHYGNARRALESLLSLGVVPIINENDTVATDEIRFGDNDRLAALVATAMAADLLVLLTDVDALYTAAPGSPGAHRISVVHGPDDLGGIDISRRGSAVGTGGMITKVEAASIATTSGVHVVLASADDAGAALAGQDVGTVFVTTGKRDTTRLQWLAHAARTRGGIVLDDGAVRAVVSRRASLLAAGVVEIRGHFEAGEPVDLVALDGTLVARGFAGFSAEEAEQMKGLSTDALGEQLGEHYARELIHIDHLVVL	NDTVATDEIRFGDND
H5UQJ2	Mobilicoccus	MREARTVVVKVGSSSLTTPEGVLDVARLTALADALAARRLAGSDVVLVSSGAIAAGIVPLGHTTRPNDLATQQAAASVGQGALIAAYTAAFGAHGLTVGQLLLTADDLIRRQNYGNARRAVGRLLRLGVVPVVNENDAVATDEIGFGDNDRLAALVAHLTRADALLLLTDVDGLYDGPPSEAGSVRIPLVRRQEDLAEVRLGGTGSKVGTGGMVTKVEAARIATGAGVTTLLTSADQIVDALTGRDAGTVFLPTGTRPASRMLWLAHASDPAGRLVVDDGAVRALRGRGASLLPAGIVRVEGSFDEGAPVEVVDRRGIGVARGLVAYGSDELPRLLGRSTTWIADVFGGEYAREIVHRDHLVLV	NDAVATDEIGFGDND
A0A2A3AEV6	Kocuria sp.	MSEKTTTEKIDVAAVEQDAAKSAMQLSTENRGKNRRSPITERAQLPQARRVVVKVGSSSLTSVENSIDENALRSIVDALGGAKARGTDVIFVSSGAITAGLSPLGLAKRPKDLSTKQAAASVGQGLLISRYTDYFARYGITVGQVLVTAEDLMRHSQYKNAHRQIERLLDLGILPIVNENDAVATHEIKFGDNDRIAALVAHLIKADALLLLSDVDALYTKPPKDGGERIARIDDPIADLEGVEIGSVGRVGVGSGGMVTKVQAARIAAASGIPALVTSAGNINEALAGEDVGTWFSTTGGRRNVRLLWLAHLADIKGTLTLDDGAVEAIRGRRSLLAAGVNAVTGKFTAGDPVSMVDKEGDEVAHGLINYGSDEVPGMLGKRTDELGDEFGEEFAREL…	NDAVATHEIKFGDND
A0A1R3URV6	Nocardiopsis	MVHSADTRHQYIEPLEAAGRRSVAEARRVVVKVGSSSLTTPDGLIDAGRIRDLVEVVAARRALGQEVILVSSGAVAAGMTPLGMVRRPRDLASQQAAASVGQGLLVASYTAELAGHGLTAAQVLLTVEDMMRRVQHRNSQRTLRRLLDIGAVPIVNENDTVATHEIRFGDNDRLAALVAHLMRADALVLLSDVDALYDGNPADEGTSVVRLVRGSTDLDGIDIGSTGKRGVGTGGMVTKVDSARIATEAGVHTVLTSAANARDALAGERVGTFFAPADGRRPSARQLWLAHATAGRGSLVLDPGAVRAVVEEKASLLPAGVVKVHGEFSAGDPVDLRDESGTVVARGLVNYDAAEVPDLMGRSTRWLAREMGPTYERELVHRDDLVLL	NDTVATHEIRFGDND
D7B3L5	Actinobacteria	MHSAGIEQTDSLEASGRAAVAAARRVVVKVGSSSLTTPDGRIDSCRIRDLVRVLADRRAAGQEVILVSSGAVAAGMTPLGMARRPRDLASQQAAASVGQGLLLAAYTAELAGHGLTAAQVLLTVEDMMRRVQHRNAQRTLRRLLDIGALPIVNENDTVATHELRFGDNDRLAALVAHLMRADALVLLSDVDALYDGNPSAPGSSVVSLVRGPADLDGIDIGSAGGRGVGTGGMVTKVASARIATEAGVHTLLTSAANARTALEGGPAGTLFAPARGRRPSARQLWLAHATAGRGSLVLDPGAVTAVVREKASLLPAGVVRVTGDFNAGDPVDLCDEDGAVVARGLVNYDAAEVPDLMGRSTRWLAREMGPSYERELVHRDDLVVL	NDTVATHELRFGDND
UPI0003B62E19	Ornithinimicrobium pekingense	MAKSPSLDRSVVRDARRLVVKVGSSSLTAPQGGLDGFRLQALATTLAKRALDGVEVVLVSSGAIAAGMGPLGLTRRPKDLATQQAAASAGQGVLMTAYTNAFTMHGVKVGQVLLTADDMHRRSHYVNASRTLERLLELEVVPIVNENDTVATDEIRFGDNDRLAALVAHLVNADALLLLSDVDGLYDGHPSSAGTRRIPHVRTVEEVAHVDVSGGGSQLGTGGMATKLTAAQMATAEGISVLLTSADQMTAAFSGDDVGTLFTPTGVKSPARRRWLAHATSAAGRIVLDDGAVEAVVRRRTSLLPVGVTRIEGRFTAGDTVELCAPDGHVVARGLVGYDAAELRPLVGRRLDRAARLRTEAPAPRPVVRRDDLVVL	NDTVATDEIRFGDND
A0A1Q2CDK5	Tessaracoccus flavus	MRSEIADAKRVVVKVGSSSLTGPDGHLDHGRVRELARLLSALHGRGARVVLVTSGAIAAGLLPLGLTRRPRDLETQQAAAAVGQGLLVRHYADAFAEHGVTVAQLLLTVEDVLRPRTYRNALNTISRLFRLGVVPIVNENDTVATHEIRFGDNDKLAALIAHLVRADALLLMSDVDGLYTAHPDTPGARRIDRVDDLTTLDVDTSRVGSKVGTGGMRTKLQAADIATQAGVSVVLGHADDLERALAGDEVGTFFAPVRKRRPRRLLWLAFAAEPRGFLHVDAGARDALLHGKASLLAAGIREVRGVFSEGEPVEMIGPDGHPVGRGFVAYSSADLEHEMGHSSSEAGHRHQRPVVHRDHMMLATD	NDTVATHEIRFGDND
A0A0H0ZNP1	Arthrobacter	MNTTKTLSAVSSRAQLPQAKRLVVKVGSSSLTTVEGGISQERLDFLVDTLSRTVAVGTEVVLVSSGAIAAGLAPLALAKRPKDLATQQAAASVGQGLLLAQYTAQFAQQGITVAQVLLTADDLMRRTTYTNALRALVRLLNLGVLPIVNENDTVATHEIRFGDNDRLASLVAHLVKADALLLFSDVDSVYDAHPAQGGSRIPLVGHPDEISAIDLGTSGSSVGTGGMITKVQAATLSASAGIPALVTSTANAARALAGEDVGTWFAARNTRRSARDVWLAHLAVAHGRLMLDAGAVRAIRSGEKSLLAAGITSATGDFEAGDAVEICDASGTVVARGLVNYAALELPAMFGRSTSTLLADLGEGYEKPVVHVDDLALI	NDTVATHEIRFGDND
UPI000417A8B1	Actinomyces suimastitidis	MNTALAKARRIVVKIGSSSLTRQDGGLDLNRIDVVARLAAKWQRSGREIVVVSSGAVAAGLGPLGLERRPRDLANVQAAAAMGQGLLVAHWSSAFQAHHRHVAQVLLTTRDIMRREHYTNARSAIERLLAYKVVPIINENDAVTTREVRFGDNDRLAAHVAQLIAADVLVLLTDVDGLYTAPPSQPGARLVERVTHADDLEGLLVTGAGSKVGSGGMATKVQAASMATAAGIGVVLTSADALADVLAGRRVGTWFEPHAQRPTSRALWIAHAAHSQGEILVDAGAVRALTVGKKSLLAAGVVGVKGHFASGDVVDIVSDCGLVGRGITSYDSDTAAQIAGVPSEELVARGWDNPRPLIHRDDLALLT	NDAVTTREVRFGDND
A0A0N0S7N5	Streptomyces	MTTASGGLDADRVDALVDVLAKHQDKEIVLVSSGAIAAGLAPLGLDRRPRDLARQQAAASVGQGLLVARYTASFARYGRRVGQVLLTSDDTSRRAHYRNAFRTLDQLLAMGAVPIVNENDTVATDEIRFGDNDRLAALVAHLVRADLLVLLSDVDGLYDGDPATPGTSRIAEVRGPADLEGISIGSAGRAGVGTGGMVTKVEAARIAAAAGIPVVLTSAVHAADALAGGPTGTHFLRTGRRSAGRLLWLAHASTPRGALVLDDGAVTAVVERHSSLLPAGIASVEGEFSAGDPVELRDTTGRAVARGLVSFDSREIPRLIGRSTHDLARELGPAYEREVVHRDDLVVLDH	NDTVATDEIRFGDND
A0A1Q2CL30	Tessaracoccus	MRPEVEGAKRVVVKVGSSSLTDAKGRLDPDRITQLAELLAASHARGVRVVLVTSGAIAAALGPLGLRRRPRDLETQQAAAAVGQGLLVRAYSDAFATHGLLVAQLLLTVEDVVRPRTYRNALNTISRLFRLGVVPIVNENDTVATHEIRFGDNDRLAALIAHLVRADALLLMSDVDGLYTAHPDTPGARRIDRVEDISELDVDTSRVGSKVGTGGMRTKLIAADIATQAGVSVVLGHVDHLGEALVGDDVGTFFPARKKRRPRRLLWLAFAAEPRGWVHVDEGARRALTTRHASLLAAGVTEVRGAFAEGEPIEIVGPDGEPVGRGFVGYSSADLVRELGHSSDEAGHRSLRPVVHRDHMVLAD	NDTVATHEIRFGDND
A0A087BGI5	Bifidobacterium merycicum	MITPSQAEVRRAITEARTIVVKVGSSSLTMPSGHLDPERLNALVAALARVRLMGGRVVLVSSGAIAAGFGTLGFASRPTDVTDQQACAAVGQGLLMAQYEAAFSRYGLCVGQILLTASDTMQPQQYRNVRRTLDRLLDLGAVPIINENDSLASNEIRFGDNDRLSALIANIVVADALVLLTDVDSLYTAPPSQPDSRRIPYVPNVEDALSKIEVGGSGSNVGTGGMVTKMEAARVAAVSGIPTVLTCASNAGPAMMGDPVGTVFAPINDRGSSRRLWIGFAAHPFGTLVADAGAAKAVRGGQASLLAAGVVEVRGEFSAGDAVWIDDENGNHLGRGLAGFDSEEIPQMLGRNTTQLKRFLGEEYAHPLVHRDNLVLV	NDSLASNEIRFGDND
A0A101R1F4	Streptomyces longwoodensis	MTGRTEDVLRADVLTARRIVVKVGSSSLTTAVGGLDSDRVDALVDVLARARAAGTEIVLVSSGAIAAGLAPLGLAERPRDLARQQAAACVGQGLLVARYTASFARHGLRVGQVLLTADDVGRRTQYRNAHRALSQVLAMGAVPVVNENDTVATAEIRFGDNDRLAALVAHLVRADLLVLLSDVDGLYDGDPGRPGARRLAEVRGPGDLRDVELGSAGLAGVGTGGMVTKVEAARIATDAGIPVVLTAARHAADALAGRGTGTLFHRTGERAADHLLWLEHASTPRGAVRLTADAARAVVQDNRPLLAADVTGVEGHFAAGDPVELLDEDGRVVARGLAGVDARELPRTRPSPPREVVHPDDLVPVAGPTRAVERPVPRDGTPARGRTGVRIRVLPASAV…	NDTVATAEIRFGDND
A0A0M8XWN8	Nocardiopsis sp.	MDGKPQTVHSAKIEQPDTLETAGRTAVAGARRIVVKVGSSSLTTPDGLIDTGRIRDLVEVLAERRAQGQEVIVVSSGAVAAGMTPLGLTRRPRDLASQQAAASVGQGLLLAAYTAELAERGLNAAQVLLTVEDMMRRVQHRNAQRTLRRLLDIGAVPIVNENDTVATHELRFGDNDRLAALVAHLMRADALVLLSDVDALYDGNPAAPGTSVVHLVRGPLDLDGIDIGSAGKRGVGTGGMVTKVDSARIATQAGIHTVLTSAANARSALAGDRVGTLFAPAEGRRPSARQLWLAHATAGRGSLVLDPGAVVAVVSEKASLLPAGVVRVTGDFSAGDPVDLRDEQGTVVARGLVNYDAAEVPDLMGRSTRWLAREMGPSYERELVHRDDLVLL	NDTVATHELRFGDND
A0A1H6V2U4	Lysinimicrobium	MSEARAAVSQARRIVVKVGSSSLTGPDGRLDEARLGALVDVLGEARTEGREVLLVTSGSIAAGIGPLGLAARPTNLELQQAAASVGQGALIHAYTVAFARFGLTVGQVLLTADDMVRRAHYGNARRALESLLALGVVPIINENDTVATDEIRFGDNDRLAALVATAVRADALVLLTDVDALYTAAPDSPGARRIASVAGPDDLHGIDISRRGSAVGTGGMITKIEAASLATASGVHVVLAAAADAARAVAGEDVGTLFLPTGKAETTRLQWLADAAKTRGGIVLDDGAVRALRGRQASLLAAGVVEIRGDFEAGEPVDLLALDGALIARGFAGFSSDEADRMKGLSTEALGEVLGDAYARELIHIDHLVVL	NDTVATDEIRFGDND
UPI00034648EE	Nocardiopsis	MHQEGTAGQKGNTDGASGAARGELRAARRVVVKVGSSSLTTPDGHIDTDRIAELTDVLARRRADGTELVLVSSGAVAAGMGPLGQAARPRDLATQQASASVGQGLLVAHYTGAFARHGLTAAQVLLTVEDMMRRVQYRNAQRTLRRLLDMGAVPIVNENDTVATHEIRFGDNDRLAALVAHLLRAEALLLLSDVDALYDGNPAKPGTRRIPRVSGAADLAGVDVGGTGGRGVGTGGMVTKLESARIATEAGVPTVLTSAANAGAALAGESVGTLFTAAATRRPTARQLWLAHATSGRGTVVLDPGAVRAVAAEHASLLPAGVVKVEGEFSAGDPVDLCDEDGRRVARGLVNYDAAEIPMLMGRSTRWLAREMGPEYEREIVHRDDMVLLNRDRRAAEGG…	NDTVATHEIRFGDND
UPI000831BA6E	Janibacter corallicola	MDRRAVTGEGGAATLATAHRVVVKVGSSSLTSAIGGELDRARLTALVNALAERRRSGVEVVLVSSGAIAAGIGPLEMPTRPRDLARQQAAASVGQGVLLAAYRHAFAGHELTVGQVLLTVDDVTRRGHYTNARRTLEALLSMGVVPIINENDTVATQEIRFGDNDRLAALVAHLVRADALVLLTDVDALYTAAPSSPGARRVPVVREESDLAAIAIGSTGSAVGSGGMTTKVEAAQIAGAAGIPAMLTSAGNAAAALVGDDVGTWFCAGQPARGSRGLWLAHATTPKGSVQIDAGAVTALRDRGRSLLPAGITGVSGHFVDGDPVDVVGPDGGVIARGLVNYTSGELPHLMGRSTKELASAIGPQYEREVIHRDHLALL	NDTVATQEIRFGDND
A0A220U9J0	Brachybacterium sp.	MSVAELRQPERLTTRDSLPSARRIVVKIGSSSLTDEQGRLDEEHIQGIADTAAGLAERGTELVIVSSGAIAAALGPLGLAERPAAVALQQAAASVGQALLAGAWQTAFARHGRITGQVLLTESDVIRRQTYRNVRTALETLLGLGTVPVINENDTTATHEIRFGDNDRLAALVAQLLGADALILLTDVDALYTAPPREPGAERIGQVEDVARLAGVSIGTVGTKVGTGGMVTKLSAAQLASTTGTAALMTSTEKFSAGIAGQDVGTFFPAQHGRRRSRLVWLRFATRGAGTVHLDEGAAQAVRDRHRSLLAVGVSRVEGTFPAGVPVDLAAPDGEVIARGLTSFSSDELRAMAGLGTEEARERLGDRFSRPAIHRDQLVVL	NDTTATHEIRFGDND
A0A1H6XDB6	Micromonosporaceae	MTTATGGLDDGQVDALVDALGTRTADGREVVLVSSGAIAAGLAPLGLPRRPRDLATQQAAASVGQGLLIGRYAAAFARHGRTVGQVLLTVDDVTRRAHYRNAYRTLRKLLDLRAVPIVNENDTVATEEIRFGDNDRLAALVAALVDADLLVLLSDVDALWTGHPSRPGSRRIAEVRDEADLAGVEIGGTGRAGVGTGGMVTKVEAARIATGFGIPVVLTSAGQAVAALAGQPVGTFFHPSLRRPAARLFWLAHATAPRGRLHLDPGAVAAVVGRRKSLLPAGITAVDGAFTAGDPVDLVDTSGAPVARGLVNYDAIELPGLLGRSTADLAAALGPAYEREVVHRDDLVLL	NDTVATEEIRFGDND
A0A2A3GVW0	Streptomyces	MRTDVLTARRIVVKVGSSSLTTASGGLDSDRVDALVDVLARSRTTDTEVVLVSSGAIAAGLAPLGLTERPRDLARQQAAACVGQGLLVARYTASFARHGLRVGQVLLTADDISRRAHYRNAYRALAQVLAMGAVPVVNENDTVATAEIKFGDNDRLAALVAHLVRADLLVLLSDVDGLYDGDPRRPGSRRLREIRGGQDLVGVEIGSAGSSGVGTGGMVTKAEAARIATDAGIPVVLTAARHAADALAGRETGTFFHRTGERAADHLLWLEHASSPRGTVRLTPPAARAVLQRRGPLLADGVTHADGDFVAGDPVELLDENGRVVARGLAGLDARELPRLQGRSTREVVHQDDLVPLVRPAPSGDATPPPAPARVRVRIRTAAEYARAGTAPDPSDG	NDTVATAEIKFGDND
UPI0005698DE5	Propionibacteriaceae bacterium	MTRSEIVDGKRIVVKIGSSSLTTPDGHLDEQRLAALVEHIARLHAEGKKVVLVTSGAIAAALRPLGLRRRPRDLETQQAAAAVGQCLLVQAYADAFSRHGITVAQLLLTVEDVLSPTTYRNALNTCSRLFRLGVVPIVNENDTTATHEMRFGDNDRLAALIAHLVRADALVLLSDVEGLYTAHPSTPGARMIERVEDIHALDVDTSRIGSRVGTGGMRTKLQAAEIATSAGIGVALTSADNLGPALRGEDVGTWFTPSGKRRPRRLLWLAHAARPRGRVHVDAGAVRAITQRHASLLPVGVTHVEGAFAEGDPIEVVGPGDVVVARGFAGHDSHELRLGLANGDLEDALGMHGPVVHRDLLILL	NDTTATHEMRFGDND
A0ZZZ1	Bacteria	MNTPSQAQVRRAIAEAQTIVVKVGSSSLTEPSGHLDPQRLNALVAAIARVRLMGGRVVLVSSGAIAAGFGTLGFDKRPTDVADQQACAAVGQGLLMAQYEAAFARYGLRVGQILITVSDTIAPQQYRNVRRTLDRLLDLGAVPIINENDSLASNEIRFGDNDRLSALIANIVVADALVLLTDVDALYTAPPSEPGSKRISYVPNVEDALAKVQVGGTGSNVGTGGMVTKMEAARVAAVSGIPAVLTCASNAGPAMMGDPVGTAFAPINDRGSSRRLWIGFASHPQGTLVADSGAAKAVRGGAASLLAAGVVEVKGDFAAGDAVWVDDEQGNHLAKGLVGFDSEEIPQMLGRNTAQLKRFLGEEYAHPLVHRDNLVLV	NDSLASNEIRFGDND
C7MDI6	Brachybacterium faecium	MSVAELRQPERLTSRDALTTARRLVVKIGSSSLTDERGRLDEERIRQIADTAATLAGRGTELVIVSSGAIAAALGPLGLPERPAAVELQQAAASVGQALLATAWQGAFARHGLITGQVLLAESDVIRRATYRNVRTALEALLDLGSVPVVNENDTTATHEIRFGDNDRLAALVAQLLGADALILLTDVDALYTAPPREPGAQRIGEVEDVARLAGVNIGSVGSKVGTGGMVTKLSAAQLASTTGTAALMTSTEQFSAALAGQDVGTFFPAHQGRRRSRLVWLRFATRGAGSLRLDEGAADAVRSGRRSLLAVGITSVEGTFPAGVPVDVLGPDGPVFARGLAAFSSDELRAMAGRGTEEARAQLGERFGRAAIHRDQLVVL	NDTTATHEIRFGDND
A0A1E8CVG4	Humibacillus sp.	MSARAVISSARRIVVKVGSSSLTGVDGGIDHGRLVALANALAHRHAQGSQLVLVSSGAIAAGLHPLSLTARPRDLATQQAAASVGQGALLAAYTQAFVAHEVTVGQVLLTADDVTRRSHYANARRTLERLLDLRVLPIVNENDTVATSEIRFGDNDRLAALVAHLIDADALVLLSDVDALYDGPPSRPGSQRIPVVAGPDDIAHVEIGGSSSKVGTGGMATKIEAARIATAAGVVTVVTAADRLTEVLTGGDVGTLFLPIGVRGRSRRLWLRHATTARGRLVVDDGAVAALVQRQKSLLPAGVIGVEGSFLSGDPVDVCGPDGTTIARGLVNYSSAELPPLLGRSTRELAAALGPEYEREVIHRDHLVIL	NDTVATSEIRFGDND
N0E1Y3	Tetrasphaera elongata	MPSRAPALRRAFADARRVVVKVGSSSLTSSAGGAIDMLAVSRLVDLLARRRLDGHQVVLVSSGAIAAGIGPLGLKKRPRDLATQQAAASVGQGALIAAYQHLFGIYGLTTGQVLLTADDVTRRAHYTNAQRTLEKLLELGIVPIVNENDTVATHEIRFGDNDRLAALVADLAGADGLVLLTDVDALYDGPPSQEGTQPIPFVGSPEDLAGVLIGGTGSHVGSGGMATKVEAAGIAGAAGIPTVLTSLPQARGALVGDEVGTLFAPVDAARASRKRWIAFATTPRGRLLLDEGAVEAVTVRRKSLLPAGITAVQGRFTERDPVDVCAPDGRVVARGLVNYSSSDLPRLLGRSTKDLARELGGHYEREVIHRDDLAVL	NDTVATHEIRFGDND
E3B7S2	Dermacoccus	MNADATTTMPDEHATRAADVRDEHDHAEHAPQTPPTTPAVDGDAVRAQVREAKRVVVKVGSSSITHTSGGINHEALTELVGVLAERRHAGKEVLLVSSGAISAGMGQLSMPTRPTELPQAQAAAAVGQGQLMSAYSLLFQGLGLTMGQVLLTTEDVTRRATYLNGRSTLQTLLEFGAVPVINENDTVATQEIRFGDNDRLAALVAHLVDADALILLSDVDALYDGPPSREGTSRIPFVADVAAMDDVEIGGTGSGVGTGGMRTKVDAARIATAADIPTMLTSMPNARHALLGEQVGTAFAPTGRRRSARRLWLAHATHPAGRLVLDDGAVEAVRTKGRSLLHAGVIEAQGRFLAGDAVDLADRHGHVFARGLVNYDVADVHRAMGRTTRDLSDAIGPAF…	NDTVATQEIRFGDND
UPI00035D26BE	Alloscardovia criceti	MNEEQTRRRILQAQTIVVKVGSSSLTSERGLLDVDKLNHLVTSLASAVKLGAHIVLVSSGSVAAGLKPLGFDSRPDDSVSRQAAAAVGQGLLMAEYEKAFSRYSIRVGQVLMSAQDTMRSSRYHNVRNTVERLLEFGVVPIVNENDTLVTSEVRFGDNDHLSALVANIVRANALILLSDVDGLYTAPPSEPGSKRLSFVKNAITDIDDSTISGSGSAVGTGGMVTKVDAVRIATASGIPCLLTSAKNAGPALMGDPVGTVFPPIRARESARRLWIGYASHPQGSIVVDDGAAQAIRAGRASLLAVGTLGAVGDFSAGAPVWVDDAQGVHIARGLCAFDSADIVSLAGKNTQQIERFLGAEYARPIIHRDDLVLVNTSH	NDTLVTSEVRFGDND
UPI000830ABAB	Nocardiopsis trehalosi	MHSAPSDQEVQQGQEQRQEQGDRREAAERAGFGRARRIVVKVGSSSLTLPDGHIDRERIRDLADVLAERRAAGAEVVLVSSGAVAAGLGPMGLAARPRDLATQQAAASVGQGLLVAQYTAAFAAHGLTAAQVLLTVEDLMRRVQHRNARRALRRLLDIGAMPIVNENDTVATHEIRFGDNDRLAALVAHLLRADALLLLSDVDALYDGDPARPGTRRVPRVADPRDLGGIDIGGAGRRGVGTGGMVTKVDSARIATQAGVPTVLTSAANARAALAGGHVGTLFAAQAGRRPSTRQLWLAHATAGRGSVVLDPGAVRAVVAEHASLLPAGVVKVEGDFTAGDPVDLRSEDGAIVARGLVNYDAGEIPDLMGRSTRWLAREMGPEYEREIVHRDDLVLLDG…	NDTVATHEIRFGDND
K4QZZ3	Streptomyces davaonensis	MTLPVTNAAENGGLRPDVLRARRIVVKVGSSSLTTAVGGLDSDRVDALVDVLSRTRSGGTEIVLVSSGAIAAGLAPLGLAERPADLAGQQAAACVGQGLLVARYTASFARYGLRVGQVLLTADDIGRRAQYRNAYRALTKVLSMGAVPIVNENDTVATSEIRFGDNDRLAALVSHLVRADLLVLLSDIDGLYDGDPRRPGAQRLTDVYGQQDLASVELGGAGTSGVGTGGMKTKVEAARIATGAGVPVVLTAARHAADALAGRETGTLFHRTGDRNSDHLLWLEHASSPRGTVQLTADAVHALVQGRGALPATGVTRVAGQFVAGDPVELLDEEGHVVARGLASLAFQELSLLRGRSGREVVHQDDLVLLPAAARAAAALPAQLRRAVNVRVLPAREFA…	NDTVATSEIRFGDND
A0A1R4EZJ0	Gulosibacter sp.	MKIGSSSLTRADGRLNVPALRKLVDVLAEEVLAGKQIVLVTSGSIAAGFMPLGLDRRPNDIATSQAAAAVGQSSLMATYTDAFGAYDITVGQVLMTAADTVRRSRYRHAHQVFERLLELGAVPIVNENDALATSELRFGDNDRLAALVAQLVGADAMFLLTDVDGLYDAPPSQPGAKRIPVVEKMSDVAGVQVTGRGSAFGTGGMITKLQSAEMATVTGIPVVLTRAQDVAPALRGEDVGTLFVPTNGRRTRRKVWLEHAAQMTGRLVVDDGAVRALRDRGASLLAAGIRQVIGDFAAGDPVEIVSLEGELVAHGLIAYDSNELPGMLGRTTNEMVAELGEDYGRSIVHRDDLIIVRNTVTDVVTGSGLPIAD	NDALATSELRFGDND
K7RS05	Acidipropionibacterium acidipropionici	MTMSTDRLGEREAVRRADIAGADRIVVKVGSSSLTQPGGGIDVTKVDALVEALAAARTGGRQVVLVSSGAIAAGFPALGMTRPPRDLAGRQAAASVGQGILLHRYEEDFARHHVTTGQVLLTVEDLVRPKSYRNAWSTLGKLLALGVVPVVNENDTVATGEIHFGDNDRLAALVAELIRAQALVLLSDVDSLYTAHPSDPGARRISWVDDVEALSVDTSRSGSGVGTGGMVTKLEAARIATASGIPVVLAEAGDAIAAIGGDDVGTYFAPGTRRRPRKLLWLAHAASPQGEIHIDAGAVSALRDRKASLLAVGVTEVHGDFQAGDPVLVIGPDGRTEGRGIVSYSHDEVREMRGRSSAWLAREMGEGASREVIHRDALVLVRRRRTGHVR	NDTVATGEIHFGDND
A0A0M9XSH1	Streptomycetaceae	MTTASGGLDADRVDALVDVLAKHQDKEIVLVSSGAIAAGLAPLGLDRRPRDLARQQAAASVGQGLLVARYTASFARYGRRVGQILLTSDDTSRRAHYRNAFRTLDQLLAMGAVPIVNENDTVATDEIRFGDNDRLAALVAHLVRADLLVLLSDVDGLYDGDPATPGTSRIAEVRGPADLEGISIGSAGRAGVGTGGMVTKVEAARIAAAAGIPVVLTSAVHAADALAGGPTGTHFLRTGRRSADRLLWLAHASTPRGALVLDDGAVTAVVERHSSLLPAGIASVEGEFSAGDPVELRDTTGRAVARGLVSFDAREIPRLIGRSTRDLARELGPAYEREVVHRDDLVVLDH	NDTVATDEIRFGDND
UPI000838616F	Kocuria varians	MDVSALEQQASKSAIQLSTESRGKNRRSAITSRSELPKARRVVVKVGSSSLTSIENSIDENALRSIVDALGRVKAQGVEIVFVSSGAITAGLQPLGLSRRPKDLSTKQAAASVGQGLLISRYTEYFARYQVTVGQVLLTAEDLMRHSQYKNAHRQIERLLDLGILPIVNENDAVATHEIQFGDNDRIAALVAHLIKADALLLLSDVDALYTKPPQHGGERIATVKDPITDLEGVEIGTIGRAGVGSGGMVTKVEAARIAAASGIPALVTSAANIERVLAGEDVGTWFDTTGGRRNVRLLWLAHLADIKGTLTLDDGAVDAILGRRSLLAAGVTAVSGTFTAGDPVSMVDQQGVEVGHGLVNYGSDEIPGMLGKRTDELGEEFGEDYARELVHVDNLVNL…	NDAVATHEIQFGDND
UPI0007843E2E	Demequina aestuarii	MTAHEGGPVEATREIIAQSRRIIVKIGSSSLAGADGRLSEQSVTRLADVLAGVRAAGRQVILVTSGAIAAGVGPMGLPERPRDLATAQATASVGQGALVAAYSAAFARHGLTVGQVLLTADDMMRRSHYGNAQRAFNRLLDLGVLPIVNENDAVATDEIRFGDNDRLAALVATVAHADALVLLTDVDGLYTAAPGTPGSERIDEVRGPEDLAGIDVSRRGSALGTGGMITKLEAASIATTSGIAVVLASAADAASAVAGDAVGTLFHPTGKRDTTRLQWLAHAARTRGAIMVDDGAVRALRGRRASLLAAGVTEIRGSFEAGEPVDLVGPDGAIVARGFAGFSSPEAEQMRGLSTDALGETLGDGYARELIHIDDLVVM	NDAVATDEIRFGDND
UPI0004080A10	Acidipropionibacterium thoenii	MTMRDDVAAAVRVVVKVGSSSLTQPGGGIDVSKVDALVEVLAAAKERGRQVVLVSSGAIAAGFPALGMTRRPRDLAGRQAAASVGQGILLHRYEEDLARHQVTTGQVLLTVEDLVRPKSYRNAWSTLGKLLALGVVPVINENDTVATGEIHIGDNDRLAALVAELIRAQALVLLSDVDALYTAHPSDPSATRIDRVDDMDSLEVDVSRPGSRVGTGGMATKLEAARIATGSGIPVVLADSGDALAAITGQDVGTYFAPSHRRRPRKLLWLADAAAPQGDICIDAGAVHALRDRKASLLAVGVTEVHGDFQAGDPVRVIGPDGRPEGRGIVSYSHQEVREMRGRSSAWLAREMGEGASREVIHRDALVLVRRRKTAGHPSAKD	NDTVATGEIHIGDND
UPI00078301B7	Demequina flava	MTAREGIARAHRVVVKIGSSSLTGADGRLDEAALTSLVDVLAAMRSQGRDVVLVTSGSIAAGIGPLGLPARPRELPLAQATASVGQGMLIASYSRAFGAHGLHVGQVLLTAEDMVRRTHYGNAQRALEKLLDLGVVPIVNENDTVATDEIRFGDNDRLAALVATVIRADALVLLTDVDGLYTAAPDTPGARRIDVVAGPEDLAGIDITKRGSALGTGGMVTKLEAATIATSSGVTTVLTSAPTVSAAVAGDNVGTLFLATGRHNATRLTWLAHAARTEGQLVLDAGAAKAVEGQRASLLAAGVRAVRGDFDAGDPVELVGPDGAVVARGLSAFAAHEIPPMLGLSTDTLRTDLGDRFAKPLVHIDDLIVTH	NDTVATDEIRFGDND
U1QUL7	Actinomyces	MRALSEARRVVVKIGSSSLTRPDGGLDLNRIDAVARVVARWRRGGRQAVIVSSGAVAAGLDPLGFASKPSDLASVQAAAAMGQGLLVARWTAAFHTHHVDAAQVLLTTEDVMARDHYTNATAALGRLLSLGVVPIVNENDAVTTRELRFGDNDRVAAIIAQMVQADALVLLTDVDGLYTAPPSRPGARLIERVDSTDDLMSVLVTGAGSKVGTGGMASKVQAATMASASGIGVLLANADKVEEALSGKGTGTWFAPTHERPASRRLWIAHAAPSRGELVVDAGAARAITVGKKSLLAAGVVSVAGHFDAGDVVDIASPTGLVARGIVSYDADSLAAIAGRSAPELEGTGWEHVRPVVHRDDLAPLL	NDAVTTRELRFGDND
A0A249KPS4	Actinobacteria	MNREALTSAKRIVIKIGSSSLTGAAGSELDPHAVAKIVDFAYSLKKRGADVLLVSSGAIAAGLAPLGLKVRPKDLATQQAAASVGQGLLIAQYHEKFSAHGVISSQVLLTTEDIVRRSHYQNAQQTLTKLLSLGVIPIVNENDTVGTQEIRFGDNDRLAALVALLIHADLLILVSDIDALYDAPPTQSGAQPIRYVATMSDIETIVLGGAGSAGVGSGGMVTKVEAARIATSAGIAMLLTSLAHCSHAIAGEDYGTFFAPQSSKATSRLLWLAHASTPQGRLILDAGAVKAILERGVSLLPAGVTAVEGEFISGDTVELASEAGKVIARGLVAFDSSEIPQMLGRSTKELAASLGAEYERELVHRDDLVLL	NDTVGTQEIRFGDND
UPI000907733E	Nigerium massiliense	MSQGARRPRVGGAGRVVVKVGSSSLTGPSGALDEAHLVALVDAIASVRGDGRDVVLVSSGAIAAGLAPLGMRRRPRDLASQQAAASVGQGILLERYSALFHERGLRVGQVLLTVDDVSRQANYANALRTFNRLLAWGIVPVVNENDTVATQEIRFGDNDRLAALVAHVVRADALVLLSDVDALYTAHPDSPGARRLGVVDDLDGLEVDTSRRGSAVGTGGMTTKLEAARIASQSGIDVVLTSADNVAPALAGQDVGTYFPASGKRRSRKLLWLAYASRTVGDVLLDAGAVHAVRHRNASLLAAGVTGVRGDFHAGDPVALVDEEGAVIARGLVNFDAGELARMVGRSTPELVRDFGPEYEREVVHRDSMVVRGPHRHTEKAAR	NDTVATQEIRFGDND
A0A1H7BP32	Arthrobacter sp.	MHRIVVKVGSSSIASVSDGVSMAAVATLVDALAARYQGGFQVVLVTSGAVAAGLAPLGLSKRPQDFPTQQAAASVGQGLLMASYAEAFQRHGLKVGQVLLTAEQLMCRSQHRNAFSTLERLLHLGVIPLVNENDVVSTQEIRFGDNDHLAALVARLVHADALVLLSDVHAVFDRPPTQGGKRIEHVREVSDLRNIVIGRPGAAGVGLGGMQSKISAASWAADSGIPSLITSAANAKDALAGEDVGTWFSVTGRRKSIKKLWLAHLAQPQGRLVIDDGAVQAIRNQHTSLLPSGVTALEGNFEAGDAVEVLSTTGTLIARGAVNFSSKELPLMLGRSTSKLRELLGSGFDREIIHVDNLVAL	NDVVSTQEIRFGDND
UPI000CE46F8F	Micrococcaceae	MTEHTASPTSVPAPKRALRSRSGLARAQRIVVKVGSSSLTTVAGGISDEALTALADVLAVRRAAGTEIILVSSGAISAGLAPLGLAKRPTQLSSQQAAASVGQGLLMARYTEAFGRHGVTVSQVLLTVEDLMRRTTHANANRAMERLLNFGVVPIVNENDTVASHEIRFGDNDRLAALVAHLVKADALILLSDVDALYDGPPSEGAVRIPQVTGMQDLEDVRIGKVGKAGVGTGGMATKVEAATISAQSGIPALVTSTANAAAALAGEDVGTWFVGRGRRQPVRLLWLAHVARIQGTLVVDDGAAKAVADRRRSLLAAGITAVTGHFEPGDPVAISDPAGNVIAHGLTNYASDELPQMLGRSTRELSKELGRSFERAVVHVNDLVILQDHKSGGAPPGP…	NDTVASHEIRFGDND
UPI000C0877B3	Actinomyces minihominis	MSLVRQYEAQGVTLTRGEKTGVKPPAVTSRAAIPNARRIVIKVGSSSLTRPDGHLDLIRVRELSEAIAVCRTRGQEVVLVSSGAQAAAMGPLGLKQKPRTLSGAQAAASVGQGLLIAEYTRQFAELGYTVGQVLLTAEDVLRKTNYKNARRALDELLRLGVVPIVNENDTVATDEIRFGDNDRLAALTAHLIHADVLVLLTDVDALYDRNPRLPDAKKIDVIHSFTEAEQLDVGSRGSAFGTGGMVTKIQAAAIAMSSGVPVLLTSAASVHEALRGEDVGTWFETTATRLPARQLWLAYAADIKGRIYVDEGAARAVTDRNASLLPAGVLGSEGNFRVGDAVEIATEDGTVIARGTAGFSAPRIPQIAGLSMNEVEQILEERYAHEVVHRDELVVMARH…	NDTVATDEIRFGDND
A0A0M8KMW3	Brachybacterium	MSVAELRQPARLTAREELVGARRIVVKIGSSSLTDARGRLDQSRLDGVAEVAATLAARGTELVIVSSGAIAAALGPLGLPERPTSVPLQQAAASVGQALLATAWSRAFAVHERTTGQVLLTESDVIRPQTYRNVRSALEALLELGTVPVVNENDTTATHEIRFGDNDRLAALVAQLLGADALILLTDVDALYTAPPREPGAERIGVVEDVARLAGVSIGSVGSKVGTGGMVTKLSAAQLASTTGTAALMTSAERFAEAVEGRDVGTFFRAHHGRRRSRLVWLRFATRGAGTLHLDEGAAGAVRSRRRSLLAVGVTRVEGTFPAGVPVDVAAPDGTVIGRGLTSFSSDELRAMAGRGTDEARELLGERYRRPAIHRDQLVVL	NDTTATHEIRFGDND
UPI000255CFE3	Nesterenkonia sp.	MNAGRPAARTAGLTASVLTGQADIGRARRLVIKVGSSSLTTLDGGISVEALQRLVDDVQSLRARGTDVVLVSSGAIAAGLAPLGLHTRPHDLATQQAAAAVGQGMLLAHYTRAFAAHATTVSQVLLTVEDLIRRTHYTNALRAVEKLLSLGAVPVVNENDAVATHEIRFGDNDRLAALTANLVRADGLVLLSDVDALHDGPPDQGGRPIPRIDDAADLQGVTLGRRGKAGVGTGGMVTKVEAARITADNGIPAVLTSASQAGRLFAGETVGTFFTARGRRRGARSAWLAHLAHVKGRLTVDDGAVAAVVRRRRSLLAAGITAVTGEFEPSDPVEIAGPDGTVHARGLVAFSSAELPGMLGRSTAEIVRLYGEDHQREVVHADDMVRVAAGPAED	NDAVATHEIRFGDND
A0A2G6R863	Propionibacterium sp.	MVDIAGAERIVVKVGSSSLTHADGSFNLDRVQVLADELAKIQRTGTRVVLVTSGAIAAALAPLGLTKRPHDLETQQAAAAVGQGLLIRHYTEAFARHDMLVAQVLLTVEDVLRPTTYRNALDTISRLFRLGVVPIINENDTVATNEIRFGDNDRLAALVAHLVRASALFIFSDVEGLYTAHPDEPGSELIEVVPDVTKLAVDTSRVGSKIGTGGMATKLEAARIATQAGVTVVLAHADRIGEALAGGQVGTEFRPVGKRRPRRLLWLAHAAQPSGSLHVDEGAVTALRGRKASLLAAGIRRVDGDFDSGEPVNIVGPDGAVLARGFSAYRSGIVRSQLGKTTDELLLSDPDHSRPVVHRDLLILV	NDTVATNEIRFGDND
A0A1H9SAE0	Propionibacterium cyclohexanicum	MIPPTSWRSTAEPTVTTSAEPSIESEEQVRAAIGNARRIVVKIGSSSLSSATKGLDDERLDELVGTLSTAHEGGRDIVLISSGAIAAGLRPLGLSRRPRDLAHQQAAAAVGQGLLMEHYAQGFARRGIRVGQVLLTVDDVTRQSNYRNALRTFGTLLRMGVLPIVNENDTVATHEIRFGDNDRLAALVAQLVRADAMVLLSDVDALYTAHPDDPDAVRIGFVPDVENLHVDTHRLGSAGVGSGGMTTKIQAARIAACAGIPVMMAKAKDAAKALAGIDGGTVFAPIDHRRPRRLLWLAFASEARGRIVLDAGAVRAITGRHASLLAAGITGISGEFAAGDPVELAAGDGSVIARGIVNFSSEELPAMFGRNSAELAAELGVEYEREVIHRDMLVLMNHT…	NDTVATHEIRFGDND
A0A221Q3N4	Arthrobacter sp.	MKATNQPSGITQRTDLPRASRIVVKVGSSSLTTLSGGISEEALSSLVDRLAAVHTSGIELILVSSGAIAAGLAPLDLGRRPRDLATQQAAASVGQGLLMARYTQAFSAHGVTVGQVLLSADDLIRRRQYANAFRALNRLLALGVVPIVNENDTVATHEIRFGDNDRLAALVAHLVKADALVLLSDVDAVYDAPPNAGGVRVPRVDRDEDLASVRVGSTGGAGLGTGGMATKIEAATMSAESGIPALVTSTANAAAALAGEDVGTWFSARGVRRSTRMLWLAHLASTRGRLKLDAGAVRAISAGTASLLPAGIIGVSGSFEAGDAVEITDAAGAIIARGLVNFSSAELPQMLGRTTQDLGEDLGSQFERSVVHVDDLVLV	NDTVATHEIRFGDND
M7N5U9	Micrococcaceae	MRATHQPSGIAQRADLPRASRIVVKVGSSSLTTLSGGISEEALSSLVDRLAAVNTAGTEIILVSSGAIAAGLAPLDLGRRPRDLATQQAAASVGQGLLMAKYTQAFSAHGVTVGQVLLTADDLIRRQQYANAFRALNRLLALGVVPIVNENDTVATHEIRFGDNDRLAALVAHLVKADVLLLLSDIDAVYDAPPNAGGVRVGSIACAEDLAKLDIGSTGSAGLGTGGMATKVEAATMSADSGIPALVTSTANAAAALAGADVGTWFSARGGRRSTRMLWLAHLASTQGRVLLDPGAVRAVSSGIASLLPAGIIALSGSFEAGDAVEICDAAGTVIARGLVNFSSAELPQMLGRSTRDLGEDLGGSFERAVVHVDDLVLV	NDTVATHEIRFGDND
A0A1P8NK70	Brachybacterium sp.	MAARGSLAGAARVVVKIGSSSLTDDRGRLDQSRVADIAATAASLAAGGSEVVIVSSGAIAAALGPLGLPERPTSVPLQQAAASVGQALLATAWSSAFGDHGRRTGQVLLTESDVIRPQTYRNVRSALESLLDLAAIPVVNENDTTATHEIRFGDNDRLAALVAQLLGADALFLLTDVDALYTAPPTEPGAERIGLVEDPARLTGVSIGSVGSKVGTGGMVTKLSAAQLASTTGTAALLTSAGQFAAAAAGEDVGTFFPGQEGRRRSRLVWLRFATRGAGTLTLDEGAAEAVATRRRSLLAVGITAVAGTFPDGVPVDIARPDGAVIARGLTSFSSDELRAMAGRGTHELREVLGERFRRPAVHRDQLVVL	NDTTATHEIRFGDND
A0A2N3G0T1	Actinobacteria bacterium	MSEHRAVIASARRVVVKIGSSSLTGADGHLNEAALTDLANVLATARLDGREIVLVTSGSIAAGIGPLGLPARPQDLATAQATASVGQGMLIAAYSRAFAAHGLRVGQVLLTADDMMRRAHYGNAHRALDRLLELGVVPIVNENDTVATDEIRFGDNDRLAALVATVVRAHALVLLTDVDALYTAAPDTPGATRIARVMGPADLEGIDISRRGHVLGTGGMITKLEAAAIATSSGVDVVLTSAAQAASALAGESVGTYFVSTGKRNGSRLTWLAHAARTTGQLVLDEGAMRAVQGGKASLLAAGVSAVRGEFEAGDPVELHGPDGQLIGRGLAAFAAHEIPAMLGLSTARLRAELGEHYARPLVHIDDLVLHR	NDTVATDEIRFGDND
A0A101L752	Arthrobacter	MASKTVSAPAPDRSVLSGARRIVVKVGSSSLTSIKGGISEEALTDLADALAHQRNAGTEIILVSSGAIAAGLAPLGLAKRPRDLATQQAAASVGQGLLMARYTHAFGAHGVTVSQVLLTAEDFMRRSQHTNALRALDRLLNLGVVPVVNENDTVATHEIRFGDNDRLAALVAHLVRADALVLLSDVDSLYDGPPAHGARRISHVTGPQDLDGVTIGRTGKAGTGTGGMVTKVEAATIAAGSGIPAIVTSTGNAAAALAGHDVGTWFSVNGSRKPVRLLWLAHLAAVEGTLVLDDGAVRAVRDRRTSLLPAGISAVHGHFEAGDAVEMVSTDGVVIARGLVNYGAAELPQMLGRSTRELGESLGRGYDRVVVHVDDLVLV	NDTVATHEIRFGDND
UPI0004793391	Arthrobacter sp.	MSSKRAIKSRSGLATADRIVVKVGSSSLTSVAGGIDEEALIKLSDVIAERHKQGTEIILVSSGAIAAGIAPLGLDRRPKDLSSQQAAASVGQGLLMARYNQSFGVHGVKVGQVVLTADDLIRRSHYANAHRALERLLNFGIVPIVNENDAVASHEIRFGDNDRLAALVTHLVKADALILLSDVDSLYDGPPSQGAKRIPEVAGPQDLEGVKIGSTGAAGVGTGGMVTKVDAASMAAASGIPALVTNTDQAADALAGKDVGTWFTAKGRRKPIRLLWLAHLARIEGTLELDDGATRAVRDRRRSLLAAGITKVTGNFEAGDPVEMVNQQGEVIARGLINYDSDELPKMLGRTTRELSKELGSEYERSVVHVNDLVAFKTPPPR	NDAVASHEIRFGDND
A0A0R2P6B2	Actinobacteria bacterium	MNRDAIIKAKRIVIKIGSSTLTGADGTGLDSSAVTKLAAAVAELKEQGREVVVVSSGAIAAGLAPLGLGSRPADLATQQAAASVGQGLLIHSYTEALRKHKIIASQVLLTIEDIIRRSHYQNAQRTLFKLLALGVVPIINENDSVGTQEIRFGDNDRIAALVSHLIGADLLVLVSDVDALYDANPKEAGAKKISQVDSLAELASAQIGGAGSKVGSGGMVTKIEAARISTQAGIPMLLTCLDDVSQVLAGAELGTYFVASADKKSSRLLWLAHAASSSGRLIIDAGAVSALRERGTSLLPAGVKAVEGEFSAGDTVEISAEDGSAIARGLVAFDSSEIPAMLGRSTKDLAKELGPEYERELVHRDDMVLL	NDSVGTQEIRFGDND
A0A2M9AE64	Micrococcales	MSESATKTISAITSPHQLPHAKRLVIKVGSSSLTTVSGGISHERLKFLVDTLAETLRNGTEVILVSSGAIAAGLAPLGLAKRPKDLATQQAAAAVGQGLLLAQYTQLFDEYDQRVGQVLLTADDLMRRSSYTNALRSLVRLLNLGVLPIVNENDAVATREIRFGDNDRLASLVAHLVKADALLLFSDVDSVYDAHPDDGGSRITTIEHPDELESVDLGTPGAAGVGTGGMITKVDAATLSSSAGIPTLVTSTDNAAKALRGEDVGTWFAARNSRRSARDVWLAYLANIEGKLILDAGAVKAIASGTNSLLAAGITAVRGEFEAGDAVEICDAKGTPFARGLVNFGSHELPDMLGHSTTELVEELGAGYDRSVVHVDDLALIEPIF	NDAVATREIRFGDND
A0A087ECL6	Bifidobacterium tsurumiense	MPTLSHAEVRRAIAQAQTIVVKVGSSSLTQPSGHLDPEKLGALVNAIAHASLMGARIVLVSSGAIAAGFGPLGFDSRPKDVATQQAAASVGQGLLMAQYEAAFAAFGIRVGQILITAEDTIRAAQYRNAQRTLGRLLELGVVPIVNENDALASNEIRFGDNDRLSALVANIVRADALVLLTDVDALYTAPPSDPESKQISYVPNVVKALETVKVAGSGSKVGTGGMVTKLEAAHVAAVSGIPTVMTCASNAGPALMGDFVGTAFAPVKHRGSFKRLWIGFASHPRGTLVADEGAAHAVRGGRASLLSAGVVAVRGEFSSGDSVWIDDEQGNHLAKGLVGFDSEEIPQMLGRNTAQLKRFLGEHYAHPIVHRDYLVLV	NDALASNEIRFGDND
K6V389	Austwickia chelonae	MSAQVKESGAVRRQISRASRLVVKVGSSSLTTPQGILDAERLRTLADALAERRLSGHQVVLVSSGAIAAGIVPLGLAQRPRDLATQQAAASVGQGALVAAYTAAFGEHGLTVGQILLAAGDLNRSDHYVNARRAIVRLLRLGVLPVVNENDAVATDEIRFGDNDRLAALVAHLIGAEALVLLTDTDALYDGPPQEAGSRRIRSIADDEDLVGVRIGGSGSAVGTGGMVTKIEAARIATGAGIPTLLAGAVQVTEALRGDDLGTLFLPRGARPTSKRLWLAHASEPEGRLVLDEGAVEALCTGRASLLPAGVVAVEGAFAQGAPVELVDRNRVPVARGLVAFSSDELPRLLGRSTRWLGEVLGPQYARDVVNRDYLVLL	NDAVATDEIRFGDND
A0A1B1N7M1	Serinicoccus	MGSTVDRSVIRDAHRMVVKVGSSSLTGPEGGLDGFRLQALATSLAKKAMSGTQVVLVSSGAIAAGMVPLGLERRPKDLATQQAAASAGQGALMAAYTNAFTMHGVQVGQVLLTADDMHKRSHYVNASRTLERLLELEVVPIINENDTVATDEIRFGDNDRLAALVAHLVDADALVLLSDVDALYTGHPARPGSERIPLVAGAGALAEVDVSRAGSSVGTGGMQTKVAAAQMSVAEGIPVLLTNAEQVHQALLGEDVGTLFTPVGTKSPARRRWLAHASSATGRVVLDDGAVEAVVRRRTSLLPVGITRVEGRFSAGDTVDLCDQRGSVVARGLVGYDADELGPLVGRRLVRDSALRSGAPAPRPVVRRDDLVVL	NDTVATDEIRFGDND
A0A0S9C5B4	Arthrobacter	MLSGARRIVVKVGSSSLTSIRGGISEEALTELADALAHKRNAGTEIILVSSGAIAAGLAPLGLAKRPRDLATQQAAASVGQGLLMARYTHAFGAHGVTVSQVLLTAEDFMRRSQHTNALRALDRLLNLGVVPVVNENDTVATHEIRFGDNDRLAALVAHLVRADALVLLSDVDSLYDGPPAHGAQRIPHVAGPQDLDGVTIGRTGKAGTGTGGMVTKVEAATIAAGSGIPALVTSTGNAAAALAGKDVGTWFSVNGSRKPVRLLWLAHLASVEGTLVLDDGAVRAVRDRRTSLLPAGISAVHGHFEAGDAVEMVSQDGTVIARGLVNYGAAELPQMLGRSTKELGSSLGRGYDRVVVHVDDLVLV	NDTVATHEIRFGDND
A0A086ZES9	Bifidobacterium bohemicum	MAESSNVATTVKPTNHWCESEVRQAVNRAQTVVVKVGSSSLTRPSGHLDSAKVDAIVSSLARIVGGDRRVVLVSSGAIAAGFGPLGLDERPEDVVTQQAAASVGQGLLMQRYETAFTVEGVRVGQILLTVDDTRRASRYRNVRRTLGRLLDLGVVPVVNENDALATNELRFGDNDRLSALVANIVRADALVLLTDVDGLYDVPPTYPNAKRIAFVSDVSNEDALQVTVGDSGSKVGTGGMVTKLEAARVAASSGIPVVLTDAAHLGDALEGKATGTAFAPVSHRDTSRRLWIGFAAAPRGRLTADAGAAKAVLGGRASLLAAGVIAVDGDFSAGDPVWIDDESGNHIAKGLAAYDSEEMPAMLGRSTTALKRLLDPEYAHPLVHRDNLVLL	NDALATNELRFGDND
A0A249LEJ3	A0A249LEJ3 9ACTN	MSRDAVTKAKRVVIKIGSSSLTGAAGSALDDSSVEKIVSVVADLKSRGAEVLVVSSGAIAAGLAPLGLTTRPKDLATQQAAASVGQGLLIARYTEHLARHKITASQVLLTTEDIIRRSHYQNAQRTLTKLISLGVVPIINENDSVGTQEIRFGDNDRLAALVALLVNADLLVLVSDIDALYDAPPTQAGAKAIHEVMKISDIDSLTLGGAGSAGVGSGGMVTKVEAARISTSAGIAMLLTSLKESAQTLSGSSLGTLFHAQANKSNSRMLWLAHASTPRGRLILDAGAVTAILERGVSLLPAGVTAVQGEFISGDAVELASADGKVIARGLVAFDSEEIPAMLGRSTKELAQSLGPEYERELVHRDDLVLL	NDSVGTQEIRFGDND
A0A022KR17	Brachybacterium muris	MSGNGTAPRQPARLTQRGQLADARRIVVKIGSSSLTDDAGRLDKVRVREIASTAAALLEGGTEVVIVSSGAIAAALAPLGLVERPREVPLQQAAASVGQALLARSWSHAFAAHDRITGQVLLTESDVIGPQTYRNVRSALEALLDLGTVPVVNENDTTATHEIRFGDNDRLAALVAQLLGADALVLLTDVDALYTAPPSDPGAERISVVEDVARLSGVSIGAVGSKVGTGGMVTKLSAAQHASTTGTATVMTSAAQFAGAVAGEDVGTFFPAHHGRRRSRLVWLRFATRGAGTLHVDEGAAQALRSRRRSLLAVGVARVEGTFPAGVPVDVAGPDGQLIARGLVGFSSEELRVMSGHGSAELRESLGERFRRPAVHRDQMVLL	NDTTATHEIRFGDND
W9GAQ1	Intrasporangium oryzae	MSPRSVISSARRLVVKVGSSSLTGSDGDIDHDRLVSLADALARKHAEGTQVVLVSSGAIAAGLQPLGLSTRPRDLATQQAAASVGQGALLAAYTHAFGMHRITVGQVLLTADDVTRRSHYANARRTLERLLDLRVLPIVNENDTVATSEIRFGDNDRLAALVAHLIDADALVLLSDVDALYDGPPSRAGTSRIPLVRGPQDLAHVVIGGSGSKVGTGGMTTKVEAARIATAAGVTTAVTAADRVTEVLGGEDVGTIFLPMGVRGRSRRLWLEHATTARGRLIIDAGAVAALVHRKKSLLPAGITAVEGTFHDGDPVDVCSPDGVRIARGLVNYSSAELPSLLGRSTRELAADLGPEYEREVIHRDDLVVL	NDTVATSEIRFGDND
UPI000479A294	Arthrobacter	MTASKTLTNRAGLSKAGRIVVKVGSSSLTSVSGGISEDALTRLSTVLAHRRNAGTEVILVSSGAIAAGLAPLGLQRRPTQLSSQQAAASVGQGLLMARYTEAFGAHGVTVSQVLLTVEDLIRRTHYANAHRALERLLNFGVVPIVNENDTVASHEIRFGDNDRLAALVAHLVKADALILLSDVDALYDGPPKDGALRIPEVKSPADLEDVTIGRPGKAGVGTGGMVTKVEAATIAASSGIPALVTSTANAAAALAGDDVGTWFSSTGRRQPIRLLWLAHLARIHGSLILDDGAARAVGDGGRSLLPAGIDRISGTFEAGDPVEMVDRRGRVVARGLVNYSSVELPRMLGRSTGDIAREFGSEYERSIVHVNDLVVL	NDTVASHEIRFGDND
A0A0X9RHN0	Terrabacteria group	MSVRRTVVTRYPTPATRGSEDPRANPVTSRETMQAARRVVVKIGSSSLTTPDGLDVEAIDRLVDVLAAERQKGTQVVLVSSGAVAAGFPHLGLGRRPKDTATQQASAAVGQSKLMAHYTTSFGRHDTEVAQVLLTAEELMRRTQYTNAHRALSRLLTLDVMPIVNENDAVATREIRFGDNDRLAALTANLCKADLLVLLSDVDALYTGHPSNPDARRIPEVTSDDDLAGVDVRVPGSAGVGTGGMVTKVDAAGIAATTGIPTLLTSAANAGAAFAGQDVGTWFSATGRRRSARAAWLGLTAEVRGRLVIDDGAVAGAIDRGRSLLAAGITGCTGDFTPGDVVEIVDAHGRVRARGLVQYSSSQLPAMLGRTTADLREDLGAGYDGVVVHADDWVRLAPP…	NDAVATREIRFGDND
UPI0009FBB946	Piscicoccus intestinalis	MARRLVVKVGSSSLTDAHGLLDRDRLRRISDALAQRRRGGTDVVLVSSGAIAAGLGPLGLPGRPRDLAAQQAAASVGQGALVAAYTDAFGRHGLHVGQVLLTVDDLIRQQGYVNARRAVTRLLRQGVVPVINENDAVATDEIRFGDNDRLAALVAHLVRADALVLFTDVDALYDGPPSEPGSRPIDTVRSRRDLDSVRLGGVGSRIGTGGMVTKVEAARIATGAGITTLLASSNAIESALAGAPGGTAFLPTSPRPASRMLWLAHASDPVGGLVIDDGAVRALVEKGASLLPAGVVEVTGSFEQGAPVEITDRRGRPVARGLVTYGSDELPRLLGRSTRWLGDVFGSYYAREVVHRDRMALL	NDAVATDEIRFGDND
A0A0I9VZI3	Dermacoccus sp.	MSAAHTSESLREQIRDAKRVVVKVGSSSITYTSGGINHSALTELVGILAERRHAGKEVLLVSSGAISAGMAPLGMQMRPTALPEAQAAAAVGQGQIMSAYSLLFQGLGLTAGQVLLTSDDVTRRTTYLNGRSTLETLLDHGAVPIINENDTVATQEIRFGDNDRLAALVSHLIDADALILLSDVDSLYDGPPSREGTKRIPFVPNVEEMKDVEIGGTGSGVGTGGMRTKIDAARIATAAGVPTMLTSMPQAREAFAGDDIGTAFAPTGRRRGARRLWLAHATTPAGRLVLDEGAVKAVRDRGRSLLHAGVVATEGRFLAGDAVDLADENGTVFARGLVNYDVADVERAKGRSTRELSDNIGPAFERSLVHRDHLVVLP	NDTVATQEIRFGDND
UPI00040EA98E	Acidipropionibacterium jensenii	MSSEQAHRPDVASAVRVVVKVGSSSLTLPGGGIDVSKVDALVEVLAAARDRGRQVVLVSSGAIAAGFPALGMARRPRDLAGRQAAASVGQGILLHRYEEDFARHKVTTGQVLLTVEDLVRPKSYRNAWSTLGKLLALGVIPVINENDTVATGEIHIGDNDRLAALVSELIRAQALVLLSDVDALYTAHPSDPSARRIQRVDDVEALDVDTSRSGSRVGTGGMTTKLEAARIATASGIPVVLADSGDALAAITGQDVGTYFVPSTRRRPRKLLWLADAAAPQGEIRIDVGAVHALRDRKASLLAVGVTEVHGDFQAGDPVLVIGPDGRTEGRGIVSYSHDEVREMRGRSSAWLAREMGQGASREVIHRDALVLTRRRRPSADKKPAATGEGPVGQPAPAG…	NDTVATGEIHIGDND
A0A1R1IJZ5	Tessaracoccus sp.	MTSRTAVSQAKRVVVKVGSSSLTLPDGHLDHRRIARLADSLSALHHRGVRVVLVTSGAIAAALAPLGLRRRPRDLETQQAAAAVGMGLLIRHYSDAFAEHGVNVAQLLLTVEDVLRPKTYRNALNTISRLFRLDVVPIINENDTVATHEIRFGDNDRLAALVAHLVRADALVLLSDVDGLYTAHPDTPGAEKITVVEDIAELKVDTSRLGSRVGTGGMQTKLQAADIATQAGVSVVLGHADDLEEALAGAEVGTYFPARRKRRPRRLLWLAFAAEPRGWLHIDAGARRALLASKASLLPAGIREVKGTFAEGEPVEIIGPDNEPLGRGFAGYSSAQLQAEAGHSSTEAGHTRQRPAVHRDVMILND	NDTVATHEIRFGDND
A0A094RTE0	actinobacterium acAMD5	MSTRLDIKNAKRLVIKIGSSSLGSITGGLNVERINRVVAAIAEIRKSNTQVVLVSSGAVAAGLSPLKLNSRPTDLTTQQAAASVGQSLLIAEYAKAAKEHDIVVGQILLTQDDITRRNNYRNAKSTFDALLSMGVLPIVNENDSVATSELRYGDNDRIAALVTHLVGADALVLLSDVIGLFDGPPEFNTSKQIFEITGSADLAEVQVGGTGKSGVGSGGMASKIEAAAIAAAAGAPTLLAHVDMVQDALSGAEIGTLFHATKSTTNARSLWLAHASVARGSLQIDAGAANALTTRGASLLAAGVISVQGIFLEGDPLDLVIDSGEVVARGLSSFDSDDLSQMVGKSSDELAKSLGPDFARPVVHRDDLVLLGANSNTLDS	NDSVATSELRYGDND
UPI00078596DA	Demequina globuliformis	MAAREGIAAAHRIVVKIGSSSLTGDSGQLDEGALTALVDVLAAQRHAGREVILVTSGSIAAGIGPLGLPSRPRDLSTAQATASVGQGMLIAAYSRAFAAHALHVGQVLLTAEDMVRRTHYGNAQRALERLLDLGVIPIVNENDTVATDEIRFGDNDRLAALVATVTKADALVLLTDVDGLYTAAPGTPGARRLDVVTGPDDLEGIDITKRGSALGTGGMVTKLEAALIATSSGISTVLTSAPTVAAAVAGDQVGTLFAVTGKRNGTRLTWLAHAARMQGQLVLDAGAAAAVDGRRASLLAAGVHAVRGEFDAGDPVELVGPGGVVVARGLSAFASHEIPQMLGLTTDQLRAELGENYARPLVHIDDLIVTP	NDTVATDEIRFGDND
A0A094PT99	freshwater metagenome	MDRTYVTSAKRIVIKIGSSSLTGAAGSQLDAAAVEKIVSVIADLKARGAEVALVSSGAIATGLAPLKLSTRPKDLATQQAAASVGQGLLIARYNQAFSEHSILSSQVLLTTEDIVRRSHYQNAHQTLAKLLSLGVVPIINENDTVGTQEIRFGDNDRLAALVALLIGADLLILVSDIDALYDAPPTQSGASAIHEVISMSDIESISLGGAGSAGVGSGGMVTKVEAARISTSAGIPMLLTSLAQSSGAIAGEKVGTFFHSHAGRTTSRLLWLAHASTPQGRLVLDDGAVKAIRERGVSLLPAGVTSVSGEFISGDTVELVSQSGEVIARGLVAFDSAEIPQMLGRSTKELAASLGAEYERELVHRDDLVLL	NDTVGTQEIRFGDND
UPI0007841349	Demequina	MPSAAHSAARAEIAAARRVVVKIGSSSLTGPDGHLDELALGELADVLAEVRASGREVILVTSGSIAAGIGPLGLANRPRDLEMQQATASVGQGILIAAYSAAFARHGLRVGQVLLTADDMVRRAHYGNAQRALHRLLELGVVPIVNENDTVATDEIRFGDNDRLAALVATVVHADALVLLTDVDGLYTAAPDTPGARRVSVVSSPTELEGIDISRRGSAIGTGGMVTKLEAAAIATSSGMPVVLTSAGLARPAIAGEDVGTAFVATGKRSVSRLAWLAHAARPSGQLVLDAGAVRALRGGKASLLAAGVSAVRGEFEPGDPIELVAPDGTVVARGLASFAAHEVPAMLGLSTGQLRDQLGPHFAHELVHIDDLVVV	NDTVATDEIRFGDND
A0A087CFM9	Bifidobacterium psychraerophilum	MSTPSQAQVRSRIAQARTVVVKVGSSSLTSPTGHLDASRLFALTGALAQMSAMGARVVLVSSGAIAAGFGPLGFPARPSDVATQQAAASVGQGLLMAHYESAFGRFGIRVGQILITAQDTIRATQYRNAQRTLERLLDLGVVPIVNENDALASNEIRFGDNDRLSALVANLVRADALVLLTDVDGLYTAPPSRPGARRIAYVPDVLSVLDDIEVGGSGSHVGTGGMITKLEAVHVATASGIPAILTSALNAGPALLGDPVGTAFAPLKRRGSSRRLWIGFAASPRGDLIVDDGAAKAIRGGRASLLAAGVVSVDGEFSAGDPVWISTEEGEHLAKGLAGFDSEEIPQMLGSNSAQLRRELGDEYAHPLVHRDDLVLV	NDALASNEIRFGDND
UPI0009713DBB	Propionimicrobium sp.	MTNGDEGWTEDTVREAIASARRIVVKIGSSSLASVNGGLDEAKIENLVAVLADAHDSGRDVLLVSSGAIATGLKPLKLSKRPTDLAHQQAAAAVGQGVMMQHYTQLFAARGIVTAQVLLTVEDLTRQESYSNALRTLGTLIRMGVVPIVNENDTVATHELRFGDNDRIAALIAQLARADALILLTDVSGLYTAHPDEPGSKPISFVPDIEGLSVDTTRIGSKIGTGGMQTKLLAAQIACSAGIPVVLTQANQAKAAINGSRVGTCLAPIDKRRPRRLLWLAYASSSCGKLTLDEGALEAVLNKNASLLPAGISKIEGDFRAGDPVDLVNARGESVARGLVSYDHQDLAKMVGKHTVDIVQSMGEQYDRAAVHRDVLIVLHSGTNSIGDQ	NDTVATHELRFGDND
A0A1R4JB03	Micrococcus	MADRKTVVYRYATPATGGAPGEPKTNPVTTRDTLQDARRVVIKIGSSSLTTDQGLNTEAIDALVDLIASLRERGTQVVLVSSGAVAAGFPQLGLARRPKDTATQQAAAAVGQGGLMAYYSQSFGRYDTTVAQVLLTAEELMRRGQYINAHRALARLLTLDVMPIVNENDAVATREIRFGDNDRLAALTANLVKADLLVLLSDVDALYTGHPSKPDSRRIDSVGSDEDLAGVDVATPGSAGVGTGGMVTKVDAAGIAATTGIPTLLTSAPKAAAAFAGEDVGTWFEVAGRRRSARAAWLGLTAEVRGRLVLDDGAVRAVIENGRSLLAAGITEFSGQFTSGDVVEIADSHGKVLARGMVQYSSSQLPRMLGRSTETLKEELGAGYDGVVVHADDRVKLAP…	NDAVATREIRFGDND
UPI00047A3B53	Haematomicrobium sanguinis	MTTPTENRNALPRARRVVVKVGSSSITSLTGGLSTEAIGSLVDALAAAYGRGVEIVLVSSGAIAAGLAPLELAKRPRDLATQQAAASVGQGLLVARYTGAFAGHGITASQVLLTAEDLMRRQQHANAFRALERLLNLKVLPIVNENDTVATHEIRFGDNDRLAALVAHLIKAEALLLLSDVDALYDGPPSEGALRVPFVEDLALLESLNIGGTGSAGLGTGGMKTKVEAATIAAASGIPTLLTSAKNVAAAFAGDDVGTWFEPTGAKMPVRKLWLAHLANTKGSLTLDAGAVRAVTTRRRSLLAAGITKVTGHFDAGDAVDLVDESGAVVARGLVSYADDDLPQMLGRSTHELGAELGHGFERAVVHADDLVLL	NDTVATHEIRFGDND
A0A2N6TYE3	Brachybacterium sp.	MSSAPHAGHSSDLRQPARITDRAELDRAGRVVVKIGSSSLTDGRGHLESQQLASIAEVAAGLRARGTEVVLVSSGAIAAALGPLGLAQRPTDVSLQQAAASVGQALLATAWQSAFSAHDLITGQVLLTETDVVRRETYRTVRSALESLLSLGTVPVINENDTTATHEIRFGDNDRLAALVAQLLGADALILLTDVDALYTAPPREPGAQRIAEVPDVSRLEGVSIGEVGSAVGTGGMVTKLSAAQLASTTGTAAVMTSAANFPRLIAGEDVGTFFPAHQGRRRSRLVWLRFATRGAGTLHLDAGAAEAVRTRRRSLLAVGVTTVTGDFPAGVPVDVAGPDGAVIARGLTGYSSEELRAMAGRGTARTSQELGERYRRPAIHRDQMVVL	NDTTATHEIRFGDND
UPI000B3BCFD5	Brachybacterium massiliense	MSTPELRQPGRITSREALGAARRIVVKIGSSSLTDEHGQLDEQRVRGIADVAAHLAGRGTELVIVSSGAIAAALSPLGLAERPSSVELQQAAASVGQALLAGAWSSALGAHGLITGQVLLTESDVIRPETYRNVRSALEALLDLQAVPVVNENDTTATHEIRFGDNDRLAALVAQLLGADALILLTDVDALYTAPPREPGARRIGQVDDVARLAGVSIGSVGSKVGTGGMVTKLSAAQLAVTTGTAALMTTPENFAAALEGGEVGTFFPAHHGRRRSQLVWLRFATRGAGILHLDQGAAEAVRSRRRSLLAVGITAVTGTFPAGVPVDVAAPDGAIIARGIASFSSDELRAMAGRGTDEAREHLGERFRRPAIHRDQLVTL	NDTTATHEIRFGDND
A0A2A3YBN8	Micrococcaceae	MNVRATKTLSSISSLRDLPQARRLVVKVGSSSLTTVSGGISHERLKFLADTLAQTVHDDTQIVLVSSGAIAAGLSPLGLDKRPKDLATQQAAAAVGQGLLLAQYTQEFAKYDLNVGQVLLTADDLMHRTTYTNALRSLTRLLNLGVLPIVNENDAVATREIRFGDNDRLAALVAHLIKADALLLFSDVDSVYDAHPKDGGSRISHVGHPDELDTVDLGTPGSAGVGTGGMITKVDAATMSSAAGIPTLVTSTDNAARALAGEDVGTWFAARNTRRSARDVWLAHLASAEGRLILDAGAVRAVADGTNSLLAAGITATRGEFEAGDAVEICDADGNIIGRGLVNYSSEELPAMLGRTTGEIADSLGEGYEKAVVHIDDLALMDVGQ	NDAVATREIRFGDND
UPI000373CADC	Pseudoclavibacter faecalis	MTSPIVDRAQLPNAQRVVVKIGSSSLTRADGRLNVPALRKLVDVLAEESLAGKQVVLVSSGAIAAGFMPLGYDVRPSDVAGSQAAAAVGQSALMAQYTDAFGAYEITVGQILMTAADTLRRDRYTHVAQAFERMLELGAVPIVNENDALATSELKFGDNDRLAALVAQLVRADALVLLTDVNGLYDAPPKQPGASRISVVEHMEDVAGVQVTGRGSAFGTGGMVTKLQSAEMATTTGIPVMLTSAPNVRAALAGMDVGTWFVPTSGRSRRRKVWLEHAAQMYGRLVVDAGAERALRDRGASLLAAGIRSVSGEFSAGDPVEIVTESGAVIAHGISNFDSAELPQMLGRSTAEMRETLGDEFLRSVVHRDELTLVSPTVTDVVTGRVGESGIPVRD	NDALATSELKFGDND
A7BCX5	Actinobacteria	MSGVSAASRIVVKIGSSSLSREDGGLDLNRIDSVARLVARWRGADREVVIVSSGAVAAGLDPLGFTSKPKDLPSVQAAAAMGQGLLMARWTAAFQAHHLDAAQVLLTTDDVMRRDHYTNVRASLTRLLGLGVVPILNENDAVTTRELRFGDNDRLAALIAQMIKADALVLLTDVDGLYTAPPDHPGSKLIERVESADDLMSVLVTGAGSRVGTGGMATKVQAAMLATTSGIGVQLASADALESVLAGKNVGTWFEPSRERPASRRLWIAHVAPSRGEIIVDEGAAQAITVGKKSLLVAGVRSVLGHFEAGDVVDVASPTGLVARGVSGYDSDTLAEIAGSGTAELQAAGHEHPRPAIHRDDLAVLGDAFSALSAD	NDAVTTRELRFGDND
K6VLG6	Kineosphaera limosa	MSSPHQAPVPRNAQDDRDDLRDDSRDDSRTTPGPADSTDATQQAGLRARATVAGGSRLVVKVGSSSLTDPGGLLAVARLERLADALAVRRSSGTELVLVSSGAIAAGLGPLGMSSRPRDLAAQQAAASVGQGALVAAYSSAFGRHGLHVGLVLLTVDDLIRQQHYVNARRAVTRLLRLGVMPVVNENDAVATDEMRFGDNDRLAALVAHLVRADALVLLTDVDGLYDGPPSNPGSRPIATVRSPRDLEQVNLGGVGSRIGTGGMVTKVEAGRIATGAGITTVLAHSADVDGALAGQEVGTVFLPTSPRPASRMLWLAHASEPVGGLVIDDGAVRALREKGASLLPAGVVGVTGSFEQGSPVEIRDRHGRPVARGLVTFGSDELPRLLGRSTRWLGEVFG…	NDAVATDEMRFGDND
UPI00058B9C9A	Tessaracoccus massiliensis	MTIRTAVTQAKRVVVKVGSSSLTLPDGHLDVERISRLAGELSRLHISGARVVLVTSGAIAAALAPLGLRRRPRDLETQQAAAAVGMGLLIRHYADAFAEHGVRVAQLLLTVEDVLRPRTYRNALNTISRLFRLDVIPIINENDTVATHEIRFGDNDRLAALVAHLVRADALFLFSDVDGLYTAHPDTPGAEKLDVVDDIAELNVDTSRVGSRVGTGGMQTKLQAADIATQAGVSVVLGHADDLAPALAGEAVGTYFPARKKRRPRRLLWLAFAAEPRGWLHVDDGARRALLDQKASLLAAGVREVRGTFAEGEPVEIIGPDGEPLGRGFVGYSSNELLAEAGHSSAEPGHRNQRPVVHRDALILTD	NDTVATHEIRFGDND
A0A087ANW3	Bifidobacterium	MSTPSQAQVRRSVAQAQTMVVKVGSSSLTRPSGHLDAAKLEALVASVAANVLSGARIVLVSSGAIAAGFGPLGFAERPRDVATQQAAASVGQGLLMARYETAFARYGIRVGQILITAEDTIRAAQYRNARRTLERLLDLGVVPIVNENDALASNEIRFGDNDRLSALVANIVRADALVLLTDVDALYTAPPGRPDARRIGYVPDVIAALRDVTVGGSTSGVGTGGMVTKLEAARIAAVSGVPVVLTSAANAGPAMMGDPVGTVFAPVHDRGSSRRLWIGFAAEPRGTIVVDDGAARAVRGGRASLLAAGALEARGEFSAGDPVWVDAEDGTHLARGLSGYDSEEIPQMLGRNTDQLRRFLGEAYAHPLIHRDNLVLV	NDALASNEIRFGDND
B8DVU2	Bifidobacterium animalis	MQTPSQEEVRRAVAAARTVVVKVGSSSLTQPSGHLDVDKLNALVGAIAQVRMLGGNIVLVSSGAIAAGFGPLGFESRPTDVATQQATASVGQGLLMAQYEMAFGRYGIRVGQLLITAEDTMQPRQYRNARRTMAKLLELGVVPIVNENDALASNEIRFGDNDRLSALIANMVRADALILLTDVDALYTAPPSEPGSHRIGFVPNITELLDQVRVGGSESGVGTGGMVTKLEAARMAAVSGIPAVLTAARNAGPALMGDEVGTAFAPVKQRGSARRLWIKFAAHPRGVLVADSGAAKAVRGGRASLLAAGVLESRGDFAAGDPVWIDDEAGNHLARGLAGYDSEEIPNMLGRNTAQLRRLLGEEYAHPLVHRDNLVLV	NDALASNEIRFGDND
UPI00082566D1	Pseudoclavibacter bifida	MNSPIRERAQLAQAHRIVVKIGSSSLTRPDGRLNIPALRKLVDVLAEEVLRGKQIVLVSSGAVAAGFVPLGLAKRPNDLATAQAAAAVGQSSLMATYTDAFRAYDLTAGQILLTAADTVRRHRYRHVVQAFERMLELGAVPIVNENDALATSEFRFGDNDRLAALVAQLVRADAMVLLTDVNGLYTAPPTTPGAERIPVVHDLRDIQGVEVTGRGSAFGTGGMITKLQSAEMAMVTGIPTMLTTTGNIGAALRGEDVGTWFVPSSNRTSRRKVWLEHAAQMTGRLIVDSGAERALRERGASLLAAGIREVRGEFAAGDPVEIVSESLDMIAHGIVGYASTELPQMLGRSTDDMRKELGEDYVRSVVHRDDMTIVSPTVTDVITGNGLPVAD	NDALATSEFRFGDND
A0A249LJY6	Candidatus Planktophila	MSRSAVTSAKRVVIKIGSSSLTGSAGSALDSQAVSQIVDAVAQLRSRGAEVVLVSSGAIAAGLAPLGLTTRPKDLATQQAAASVGQGLLIAKYNENFSRHNLVSSQVLLTTEDVVRRSHYQNAQQTLNKLLSLGVVPIINENDSVGTQEIRFGDNDRLAALVSLLIGADLLVLVSDVDALYDAPPSHAGAKAISFVDHIADIENFDIGGAGSAGVGSGGMVTKIEAARISTGAGTPMLLTSLTNAANALAGAEVGTFFASHGTRSTSRLLWLAHASTPRGRLILDAGAVTAILERGVSLLPAGVTAVEGEFIAGDTVELMSADKKVIARGLVAFDSHEIPQMLGRSTKELAATLGAEYERELVHRDDLVLLG	NDSVGTQEIRFGDND
A0A2G6QRX8	Propionibacterium sp.	VSQLAKAHQAGRQLVLVSSGAIAAGLKPLGLQRRPKDLPSQQAAASVGQGLLLAHYTELFAQFGIRIGQVLLTAQDLNRRVSYSNALSTMSRLLRLGAIPIVNENDTVATNEIRFGDNDRLAALVAHLVRSDALVLLSDVDGLYTTRPDDPNSEFISEVTDLTKLEIDTSKPGAAGVGTGGMTAKLMSAEIATSAGIPVVLTRPENLSAVLAGEKIGSYFHPGAKRPARKLLWLAHGTDSCGKLFIDDGAKHALSGTGASLLAAGITKIEGDFNAGDPVDLIASDSQVMARGIVNYRAAELQMMLGRTTKDLVKEFGHGYEKVVVHRDELIILSNYQQQIRKLVETDQLG	NDTVATNEIRFGDND
U1QF78	Actinomyces	MSGVSGASRIVVKIGSSSLTRADGGLDLNRIDAVARLVSRWRGRDREVIIVSSGAVAAGLDPLGFSAKPKDLPSVQAAAAMGQGLLMARWTAAFQAHHLDAAQVLLTTDDVMRRDHYTNVRASLTRLLGLGVVPILNENDAVTTRELRFGDNDRLAALIAQMIKADALVLLTDVDGLYTAPPDHPGSQLIERVTGVDDLMSVLVTGAGSRVGTGGMATKVQAAMLATASGIGVQLASANDLQAVLEGTHVGTWFEPRAQRPASRRLWIAHVAPSRGEIIVDEGAARAITEGKKSLLIAGVHSVLGHFEAGDVVDVASPTGLIARGVSGYDSDTLAEVAGAGMEQLAAAGFEHPRPAIHRDDLAVLGDAFSAMGAD	NDAVTTRELRFGDND
UPI000C76D5E9	Brevibacterium ihuae	MTDGRRVPRATADLEETRAAVAGARRVVVKVGSSSLTSVAGGLDHGNLRALTDALADHRAAGHEVILVSSGAISAGIVPMGLSLRPKDLATQQAAAGVGQGLLMAAYTHALAERGVVPGQVLLTADDLIRRAHYRNAQRAVDRLLALGIMPIVNENDTVATREIRFGDNDRLAALVAHLAHADALVLLSDVDALYTAPPGNPGAEHVAYVAGPDDLAAVGIGGVGDAGVGTGGMLTKVQAATMAADSGIPTALTAAPHVARALAGEDFGTYFGVTHRRRQTRLLWLAHLAETHGTIHVDAGAARALLRRGTSLLAAGVTAVSGAFEAGDPVDVRDPAGDLIARGMVNFGAHELPGMFGMSIDELGDRFGGDYRKEVIHRNDLVLTDAVF	NDTVATREIRFGDND
S4GKF7	Gardnerella vaginalis	MVNKAIEPTENGVRRSISNARTIVVKVGSSSLTSQNGHLDVQKLRSLVDAISRTQINGAHVVLVSSGAIAAGFGLLGFDSRPKDVPTQQATASVGQGLLMAQYEQAFAKYGLKVGQMLLTADVTISPSRYRNAQRTMLRLLELGVVPIVNENDALSSNEIRFGDNDRLAALVANIVRADALVLLTDVDALYTAPPSEPGAKRISFVADVTRALDDIKVGESGSGVGTGGMVTKMDAAHIAAVSGIPTLLTCASSAESALAGDSVGTVFAPLNSRASSRRLWIGFASNPHGAIIVDSGAAAAVCAGRASLLAAGIVGVTGDFCASDPVWIDDEHGNHLAKGLVAFDSDEIPQVMGLTTDDLEATLGRQYAHPVVHRDNLVLL	NDALSSNEIRFGDND
UPI000405CBA8	Arthrobacter castelli	MTSKRTLRTRSSLDTAQRVVVKVGSSSLTSVAGGIDEQALISLSDVIAERRKQGTEIILVSSGAIAAGIAPLGLDRRPKDLASQQAAASVGQGLLMSRYNQSFGAHGVKVGQLVLTADDLIRRSHYANAHRALERLLNFGVVPIVNENDAVASHEIRFGDNDRLAALVTHLAKADAMILLSDVDSLYDGPPQHGAQRISQVNGPADLEDIKIGSTGAAGVGTGGMVTKVDAARMAAASGIPALVTSTDQAAQALAGDDVGTWFAAKGRRKPIRLLWLAHLARIEGTLELDDGASRAVRDRRRSLLPAGITHVSGNFEAGDPVEMVNRQGDVVARGLVNYDSEELPKMLGRTTRDLARELGSEYERSVVHVNDLVAFKTPPPR	NDAVASHEIRFGDND
A0A1Q5PTS2	Actinomyces hordeovulneris	MSRPAVPNAARIVVKIGSSSLTRPDGRLDLNRLDDIATAVSRARRAGQAPVIISSGAMAAGRGRLALPTRPKDLATAQAVASVGQSVLMAHWRDAFASHGLQVAQVLLTAHDLHVRSHYTNATQALEKLLALGVVPIVNENDAVATEEIRFGDNDRLSMLVAQLLHADVLLLLTDVDGLYDRPPSRPGARRIEVVRGPADLAELDVTGRGSDLGTGGMVSKTAAASAAAAAGIAVVLTSADQLAAALAGHSVGTWFEPTGRHGGNRRAWVAHAAPSAGTVWLDAGATRAVVGDHRSLLAPGITQVDGRFAAGDVVELAAPDGTVVGRGISAYGADDVRALLSTGPGEAARPVVHRDDLALF	NDAVATEEIRFGDND
A0A261EZX1	Pseudoscardovia radai	MTDIGTHTGEDWADENEPTDDALTDDALAGQWDAQPSEADIRRAIVQARTIVVKVGSSSLTSSSGHLDVSRLTTIVTALSHAVMSGARLVLVSSGAVAAGFGPLGFDTRPDDPVTRQAAAAVGQGLLMAHYEQAFSRYGVRVGQVLMTAFDTIRSSHYHNVQSTLKRMLELGVVPIVNENDTLVTSEVKFGDNDRLSALVANIVRADALVLLTDVDGLYTAPPSQPGARRIGYVPNVVAQLDGIEVGDSTSGVGTGGMVTKLEAARIAAVSGIPTVLTSARYAGPAVMGDPVGTVFAPVKHRGTSRRLWIRFASNPKGTVVADDGAVRAIRGGRASLLAAGTVGVDGTFSAGDPIWVDSEDGRHVAKGLAGFDSDELPQMLGRTSKQLSRFLGEEYARP…	NDTLVTSEVKFGDND
A0A1M6MSD4	Tessaracoccus bendigoensis	MRPEVEGAKRVVVKVGSSSLTDSKGQLDLARVAQFARELAALHDRGVRVVLVTSGAIAAALGPLGLRRRPRDLETQQAAAAVGQGLLVRAYSDAFAEHGVHVAQLLLTVEDVLRPKTYRNALNTISRLFRLGVVPIVNENDTVATHEIRFGDNDRLAALIAHLVRADALLLMSDVDGLYTAHPETPGASRIDRVDDISALEVDTSRVGSKVGTGGMRTKLLAADIATQAGVSVVLGNADDLGKALAGEDVGTFFPARRKRRPRRLLWLAFAAEPRGFLEVDEGAERALLSRHASLLAAGVREVRGTFAEGEPVEILGAGGRTIGRGFVGYSSADLTLELGRSNAEAGHRSLRPAVHRDHMMLTE	NDTVATHEIRFGDND
U1RCF4	Alloscardovia	MNEEQTRSRILQAQTIVVKVGSSSLTSAQGMLDVDKLNHLVTSLASAVQLGARVVLVSSGSVAAGLKPLGFTSRPDDSVSRQAAAAVGQGLLMAEYEKAFARYDIRVGQVLMSAQDTMRSARYRNVRNTMERLLEFGVVPIVNENDTLVTSEVRFGDNDHLSALVANIVRAQALILLSDVDGLYTAPPSQPGARRLTFVHNALEEIDDSTIVGTGSAVGTGGMVTKVDAVRIATASGIPCLLTSAANAAPALMGDAVGTAFAPIRARESARRLWIGYASHPQGTVVVDDGAARAVQTGKTSLLAVGTLGADGDFSAGAPVWVEDTHGNKIARGLCAFDSDDISSLARKNTEQIERFLGAEYARPIIHRDDLVLVKPTR	NDTLVTSEVRFGDND
A0A1R1LB24	Tersicoccus	MSVSRRRSPITARTEVPTAGRVVVKVGSSSLTSLGGGLDEDALSRLSEVLAATRLSGQEIILVSSGAIAAGLAPLGLTRRPKDLASQQAAAGVGQGLLMARYTRAFGEHGIVTGQVLLTADDLIRRTQYQNAHRALTRLLALGVLPIVNENDAVATHEIRFGDNDRLASLVAHLAHADLMILLSDVDALYDGPPAHGAQRIAEVSGPEDLAALTIGSTGRAGVGTGGMATKVEAATMAAANGIPALVTSTGYAAAALGGDPVGTWFHTTGNRHPIRLMWLAHLATIRGRLVLDDGAVKAVRDRRRSLLPAGIVAVTGSFAAGDPVELADRSGEVIARGLVNYGSDELPQMLGRTTYDLGEQLGQDYEREVVHVNDLVLA	NDAVATHEIRFGDND
A0A0J1BRN0	Kocuria	MERREDIPRAHRVVVKVGSSSLTSIESSIDEQAVRMIVDALGETKARGIEIVFVSSGAITAGLAPLGLSRRPKNLAGKQAAAAVGQGLLMGRYIESFARYGVTVGQVLVTAEDLMRRSHYKNTHRQIERLLDFGVLPIVNENDAVSSQEIKFGDNDRIAALIAHLIKADVLLLLSDVDALYTKDPRKGGDRIPVVNDPIKDLEGVQIGSVGAAGVGSGGMVTKVQAARIAAASGIPALVTSAQNITRALHGEDVGTWFATSGGRRNVRLLWLAHLADIKGSLTLDPGAVEAIRDRNSLLAAGVVGVSGTFEAGEPVSLRDPDGREIAHGLSNYSSDEIPPMLGKSTSVLADELGDDYSRELVHVDNLVVLRARGARTKLKK	NDAVSSQEIKFGDND
A0A1H1KR42	Actinomyces	MSGISSASRIVVKIGSSSLTRLDGGLDLNRIDSVARLVSRWRGSEREVVIVSSGAVAAGLDPLGFSSKPKDLPSVQAAAAMGQGLLMARWTAAFQAHHLDVAQVLLTTEDVMRRDHYTNARAALVRLLGLGIVPILNENDAVTTRELRFGDNDRVAALIAQMIRADALVLLTDVDGLYTAPPDHPGARLVTRVSGADDLMSVLVTGAGSRVGTGGMATKVQAAMLATASGIGVQLACADNLEHVLSGECVGTWFEPSQERPASRRLWIAHAAPSRGEIVVDEGAARAIKERKKSLLVAGVSSVLGHFDAGDVVDVACPTGLIARGVSGYDSDTLAQIAGLGTPELHSAGYEHPRPAIHRDDLAVLGDAFSAVNAD	NDAVTTRELRFGDND
A0A0S9D1D3	Arthrobacter	MALDQSGPRPAADRAGLASARRIVVKVGSSSLTSVTGGISGEALTGLADVLAERRERGTEVILVSSGAIAAGLAPLGLARRPAQLSTQQAAASVGQGLLMARYSQAFGTHGITVSQILLTADDLIRRSHYANAHRAMERLLNFGVVPIVNENDTVASHEIRFGDNDRLAALVAHLVKAEALVLLSDVDALYDGPPSAGARRIPLVASPLDLEGVTIGRTGKAGVGTGGMVTKVEAATIAASSGIPALVTSTTNAAAALRGDDVGTWFTATGKRQPIRLLWLAHLARVVGTLVLDDGAVRAVGERRRSLLPAGVVDVSGAFEAGDPVQLVAGDGTVVARGLVNYSSSELPRMLGRSTHDLAEELGAEYERSVVHVNDLVVLRQGPAAS	NDTVASHEIRFGDND
UPI0007813EA5	Demequina sediminicola	MVTEPRDQVTQAQRIVVKIGSSSLTGEDGHLNETALGNLVEALSAWHARGKQVVLVTSGSIAAGIGPLGLPARPRSLKTAQATASVGQGMLIAAYSREFASHGLHVGQVLLTEDDVVRRGHYGNAERALEQLLALDVVPIVNENDTVATDEIRFGDNDRLAALVATVVKADALVLLTDVDSLYTAAPGTPGARRIDVVHGPEDLGGIDVSHRGSALGTGGMVTKLEAATIATSSGVLTVLTSANSITQVLEGEPVGTLFMPTGRHEGARLTWLAHAARTEGQLILDAGAVAALEGRRASLLAAGVRAVRGEFDVGDPIELVGPDRVVVARGLSAFASHEIPQMLGQTTDQLREELGEHFARPIVHIDDLVVIAP	NDTVATDEIRFGDND
A0A086ZJ18	Bifidobacterium biavatii	MLTEAEVRRAVAGARTVVVKVGSSSLTKPSGHLDAGRLNALVAALSAAATEGARVVLVSSGAIAAGFGPLGFDSRPTDVATQQATAAVGQGLLMSQYEAAFGRFGVRVGQILITAEDTIRPQQYRNVQRTLGRLLDLGVVPIVNENDSLASNEIRFGDNDRLSALVANIVRADALVLLTDVDALYTAPPSEPGSERIGFVPNVAETLGDVTVTGPTSGVGTGGMVTKLEAARVAAVSGIPTVLTCASNAGPALMGDPVGTAFAPVKQRGSSRRLWIGFAAEPRGTIVVDAGAATAVRGGHASLLAAGALEVHGAFSAGDPVWVDDESGTHLARGLAGFDSEEIPQMLGRTTTQLNRFLGEEYAHPLVHRDNLVLV	NDSLASNEIRFGDND
B7GNK0	Bifidobacterium	MSTPSQAEVRRMVAAAGTIVVKVGSSSLTQPSGHLDPDKLDALAAALAQIRLMGGRVVLVSSGAIAAGFGPLGFDERPADVATQQATAAVGQGLLMARYETAFGRFGIRVGQILITAEDTIRATQYRNVERTLDRLLDLGVVPIINENDSLASNEIRFGDNDRLSALVANLVRAEALVLLTDVDALYTAPPSQPGSRRVEYVPNVIDALGDIQVSGSGSKVGTGGMVTKLEAARVAAVSGIPTVLTCASNAGPAMMGDPVGTVFAPVKARGSSRRLWIGFAADPRGAIVVDAGAGQAIRGGRASLLATGALEVHGDFSAGDPVWIDAESGEHLARGLAGFDSEEIPQMLGRNTAQLKRFLGPQYAHPLIHRDNLVLV	NDSLASNEIRFGDND
A0A0J7APC8	Streptomyces	MAGAHRIVVKIGSSSLTSASGRLDPARPAALVEVLAGLHRQGKSVVLVSSGAVAAGLAPLGLTARPTELSEQQAAASVGQGLLMGTYGAEFGRYGIQVGQVLLTAGDITRRDHYHNARRTLKKLMLLGIVPVVNENDVVATHEVRFGDNDRLAALVAELIGADLLVLLSDVEALYDGDPLAPAARPIAEVRGPADLAGIRTGTPGRSGVGTGGMAAKVQAAMTAASAGIPVVLAAAGQAARALAGAGTGTYFHAAPQRPAEQLFWLAHATAPQGRIVLDADAVREVREHGGPVVWSGVTAVEGQFTAGDPVDLADGAGRPVARGLARLASGDLIRLLAGFPVPQDGPAALAYPEVVGAQDVALFAPHAYAGTGTG	NDVVATHEVRFGDND
UPI0007826EA5	Demequina lutea	MSGGEVSELRAVIAQARRIVVKIGSSSLTGDDGRLSEDAVGRLADALAAERSRGRQVILVTSGAIAAGIGPMGLPARPRDLELQQAAASVGQGILIAAYSAAFARHGLTVGQVLLTTEDMVRRTHYGNAQRALNRLLELGIVPIVNENDTVATDEIRFGDNDRLAALVATVAHADALVLLTDVDGLYTAAPDTPGAERIDDVKAPEDVAGIDISRRGSALGTGGMITKLEAASLATASGVAVVLASADDVADAIAGRHVGTLFHITGKRDTTRLQWLAHAAKIRGGFVLDDGAVRAVKGRKASLLAAGVVEVQGAFEAGEPVELLTRAGAAVARGFAGFSAEDAARMKGLSTDALREKLGEHFAHALIHIDDLVVL	NDTVATDEIRFGDND
A0A1N4MP29	Actinobacteria	MTATTRSQEAGEAVRADIAAAKRIVIKVGSSSLTTIDGGLDESRLVALTDAIAAHRAEGREVVLVSSGAIAAGLEPVGLRRRPRDLATQQAAAGVGQGLLMAAYTRALGRWDLVPSQVLLSADDLIRRTRYRNAQRAIDRLLTLGTLPIVNENDAVATEEIRFGDNDRLAALVAHLSHADALVLLSDVDALYTGPPHLDTSSRIGHVAGPDDLGGVAIGGVGSAGTGTGGMATKVDAALMVTDSGVPAVLTSADRVGEVLAGGNVGTAFSVTHRRRGTRLLWLRHLARTFGSVTIDDGAATAVRSRGTSLLAAGVVGVDGEFEAGDPVEIRSLSGETVARGMTNFSSAELPMMFGLTTEELGTRLGSDYRKEVIHRNDLVLTHVSGRS	NDAVATEEIRFGDND
A0A0U3HE48	Kocuria flava	MHRREDIPRAHRVVVKVGSSSLTSIESSIDEQAVRTIVDALGGAKSRGIELVFVSSGAITAGLAPLGLSRRPKNLAGKQAAAAVGQGLLMGRYIESFARYGVTVGQVLVTAEDLMRRTHYQNTHRQIEQLLDFGVLPIVNENDAVSSAEIKFGDNDRIAALIAHLIKADVLLLLSDVDALYTKDPRKGGERIPVVEDPLKDLEGVQIGSVGRAGVGSGGMVTKVQAARIAAASGIPALVTSAQKIDAALAGEDVGTWFATTGGRRNVRLLWLAHLADIQGSLTLDDGAVKAIRHRNSLLAAGVTDVTGSFEAGDPVVMRDQKGRDIAHGLCNYSSEEIPPMLGKKTSVLAEELGEDYSRELVHVNNLVVLRPRGARTKLKK	NDAVSSAEIKFGDND
A0A1G9LQB8	Tessaracoccus oleiagri	MRTEVSDAKRIVVKIGSSSLTRPDGHLDEVRVTEIAAALARLHRSGKRIVLVSSGAIAAGLRPLGLKRRPRDLETQQAAAAVGQGMLIRHYSDAFAEHGAIIAQLLLTVEDVLRPTTYRNALNTFSRLFRLGVIPVVNENDTTATHEIRFGDNDRLAALIAHLVRADALLLFSDVDGLYTAHPDTPGATRLDRVDDIASLSVDTSRVGSKIGTGGMRTKLQAAEIATSAGISVVLTHVDRFEEAIGGEEVGTFFTPSGKRRPRRLLWLAHAAEPRGRVHVDAGAVRAITKRHASLLPVGVTQVEGAFAEGDPIEVVGPDDLVVARGFAGHGSHELLDALASGDADGALGMHGPVVHRDLLILL	NDTTATHEIRFGDND
A0A0D4BYG2	Arthrobacter sp.	MMASQEGGRSTLATASRIVVKVGSSSLTSLNGGLSEQALGALVDVLAERRNRGTEVILVSSGAIAAGLAPLGLSRRPKDLATQQSAASVGQGLLMARYTEAFAAHGVTVSQVLLTADDLTRRTQYANAYRALERLLNLGVLPIVNENDTVATHEIRFGDNDRLAALVAHLVKADAMLLLSDVDALYDAPPGQGGQRIAEISEPAELESLSIGSTGAAGLGTGGMATKVQAASIAAGFGTPALITSTAQAAAALAGEHVGTWFSMHGVRRPIRLLWLAHLASTHGTLTLDDGAVRAIRERHKSLLPAGIKAISGDFEAGDAVELLDLQGRAFARGLVNYEASELPQMLGRRTKELAAELGSDYLREVVHVDDLVLL	NDTVATHEIRFGDND
A0A087VVR6	Bifidobacterium	MAAPSQDEIRARVAQACTIVVKVGSSSLTTPDGHLDPTRLDALVGALASAANDGARLVLVTSGAIAAGFGPLGFRSRPDDVATQQATASVGQGLLMARYEAAFARRGLKVGQILITARDTTLAVQYRNARRTLCRLLDLGVIPVINENDALASNEIRFGDNDRLSALIANIVSADALVLLTDVDALYTAPPSHPEARRIEFVPDVDEAMNQVDAAGSSSGLGTGGMTTKLDAARMAASSGIPVVLARADQAGPALAGDRVGTLFAPIHRRGSSNRLWIKYASLPQGGYVVDAGAAEAIRGGRASLLAAGTVSIRGGFSAGDPVWIWDRSGTRLAKGLSGYDSEEAEEMLGMTTADLRRRQGAHFAHPLVHRDSLVLI	NDALASNEIRFGDND
A0A087AG73	Bifidobacterium	MTGGDGQLGAESRLQAEDGSAAGEESAAGVTDGTGIASVSVDDDRRFTVGDWTAEETRRAVAAAKTIVVKVGSSSLTQPSGHLDVDKLDALSGAVASVRLAGANVVLVSSGAIAAGFGPLGFASRPTDVATQQACASVGQGLLMAQYETAFGRYGVRVGQLLITAGDTMQPQQYRNARRTMATMLELGVVPIVNENDALASNEIRFGDNDRLSALIANMVRADALVLLTDVDALYTAPPKEPGSRKITFVPNVTAMIDEIRVGGTGSGVGTGGMVTKLEAARMAAVSGIPAVMTCASNAGPALMGDNVGTAFAPVKHRGSAKRLWIKFASHPQGTLVADAGAAAAVRAGRASLLAAGVLETRGDFSAGDAVWIDDEAGNHLARGLVAYDSEEVPDMLGR…	NDALASNEIRFGDND
UPI000255E10D	Citricoccus sp.	MAEQVMNPVTGRDTLHRARRLVIKIGSSSLTTPTGVDHAAINSLVDTIAAVRSRGTEVALVSSGTIAAGIHPLGLGKRPRDLATQQAAAAVGQGKLLAHYAASFARHQTEVAQVLLTAEDLIRRTQYTNAFRALNRLLALAVVPIINENDTVTTAEIRFGDNDRLSALVANLLRADALLLLTDVDALYTGPPSRPGSQRIPSVASRADLEDVAIGRTGPAGVGTGGMVTKVEAAGIATGSGIHALVTSAANANRALAGEDVGTWFQASGRRRTARSTWLGLLAEVHGRVVLDDGAVTAVVRNKRSLLPAGITGVEGRFDAGDPIELADARGTVVARGLVNYSSSELPPMLGRTTADLREELGPEYQRPVVHTDDCVRLSARAQRRR	NDTVTTAEIRFGDND
UPI0003FA9D22	Actinomyces slackii	MSTVSAQVQAGRPEALPSGARVVVKIGSSSLTRDDGGLDLNRIDIMAGLVAGLRGRGHDVVLVSSGAVAAGLTPLGMERRPGELRLLQAAASVGQGNLLARWQTAMSAYGVVTAQVLLTAQDVAVRSHYRTVRSTFDALLSLGAVPIINENDAVATTEFNLGDNDHLAALVSHLVTADVLVLLTDVDGLWTARPGTPGAEPIRLVRSGADLEGVSVSGRGSAVGTGGMTTKVQAATIACASGTATLIASADDAARLLSGPRLPADVGTWFAPTGPHRPSRRLWMAYASVPEGRVLVDEGAARALTVGKKSLLLPGVIGVTGDFESGAVVDVVGPERIVARGICRYAAAELEEVLAARATGGPVPDHVAPVVHRDDLAELPRTAGV	NDAVATTEFNLGDND
A0A1A9C763	Streptomyces sp.	MSAVSGLQDRRLAGTVVTDDGAELVVYAHGSPRAEATVVLSHGWTMSALEWRPHVEALTRPRPGFPALRAVTYDQRGHGRSTRGAAPLDMALLGRDLDLVLRRATTPEDGPVLLVGHSMGGMSVQQLAAARPELFGSWVSGVALFNTCVEDVGAVPFVPRDRGAQRRAHAERLLADGLLRSPGWAKAVHRLLTGPLSHPSTAPLWHALFGRGPQTDTARADAHALRAIPPLTVAEFFAALTTHACAGRLGALGRVPTRILVGALDTYTPPAQALRLADNIPGATLHTVPKQGHDLPYERPVLVVETVHALLHDLRHRRETSPAAPPGARPRLGSATMNSPMTASAENGGLRPDVLRARRIVVKVGSSSLTTAVGGLDSDRVDALVDVLARTRSGSTEIV…	NDTVATSEIRFGDND
A0A0N9JKQ4	Micrococcaceae	MSESATKTISAIASPHELPDARRLVVKVGSSSLTTVSGGISHERLKFLVDTLAETVNNGTEVILVSSGAIAAGLAPLGLPKRPKDLATQQAAAAVGQGLLLAQYTQLFEEHDLRVGQVLLTADDLMRRSSYTNALRSLVRLLNLGVLPIVNENDAVATREIRFGDNDRLASLVAHLVKADALLLFSDVDSVYDAHPEEGGSRITTIEHPDELEAVDLGTPGAAGVGTGGMITKVDAATMSSSAGIPTLVTSTDNAAKALRGEDVGTWFAARNSRRSARDVWLAYLASIEGRLILDEGAVQAISRGTNSLLAAGIIDVEGAFEPGDAVEICGSDRVPFARGLVNYSSEELPEMLGQNTGDLVEQLGEGYDKSVVHVDDLALIEPIF	NDAVATREIRFGDND
UPI000A060EFA	Demequina	MRSPRPARSCGPNARRVTGPTPTRTTDAPLEAHEQHDRAGGSVTGTREAIASARRIVVKVGSSSLTDADGRLSLASVERLADVLAGLRHTGRQVILVTSGAIAAGIGPMGLPARPKDLATAQAAASVGQGALVAAYSAAFAVHEIAVGQVLLTADDMVRRSHYGNAQRAFNRLLDLGILPIVNENDAVATDEIRFGDNDRLAALVAAVAHADALVLLTDVDGLYTAAPGTAGARRIDEVHGPEDLVGVDVSRRGSHLGTGGMITKLEAASIATTSGISVVLASTADAASAVAGDSVGTLFHPTGKRDTTRLQWLAHAARTRGAIVVDDGAARALRGRRASLLAAGVTEVRGSFESGEPVDLLGPDGALVARGFAGFSADEARQMQGLSTEALGDRLGDA…	NDAVATDEIRFGDND
UPI000262A025	Brachybacterium squillarum	MVTVPDAPHQPARLLSRTDIPGPRRAVVKIGSSSLTRPDGHLDETALRVIADQVAELIKQDWDVVLISSGAIAAAMGPLGLDARPTDVPTQQASASVGQALLAGAWSAAFGAHGRISGQFLLTEADVIRPETYRNVRTALEATLELGVVPVINENDTTATHEIRFGDNDRLAALVAQLLGADLLVLLTDVDGLYTKNPAEPDAERLSVVEDFAALVDVNVGSVGSKVGTGGMVTKLDAAHHAATTGTATLLTSAATFAEGTAGQDVGTFFPAQQGRRRSRLVWLRYATRGAGRITVDPGAAEALRGRRRSLLAVGIAEVEGAFPAGVPVDIAAPDGEVIARGLVGYSSEDLRAMAGLTTKELRERMGDRFGRSAVHRDDMVMISSPVADAAKQAKAASE…	NDTTATHEIRFGDND
A0A087C0C8	Bifidobacterium mongoliense	MNTPSQSQVRSSVAQARTIVVKVGSSSLTHASGRLDVERLHALVSAIAHTSLMGARLVLVSSGAIAAGFGQLGFDERPSDVATQQATASVGQGLLMAHYESSFGRFGLRVGQILITAEDTIRATQYRNARRTLDRLLELGVVPIVNENDALASNEIRFGDNDRLSALVANMVRADALVLLTDVDCLYTEPPSRPGARRIAYVPDVVNALDHVKVSGSVSGVGTGGMVTKLEASRIAAVSGIPTVLTSADNAGPALMGDAVGTIFAPVRHRGSSRRLWISFAAEPRGGLAVDTGAAKAIRGGRASLLAAGVVGAHGDFSAGDPIWVSDEAGEHIAKGLAGYDSEEVPHMLGRNTTQLRRLLGEAYAHPLVHRDNLVLV	NDALASNEIRFGDND
A0A1G6GE03	Raineyella antarctica	MSSSSTQPTLDRAALATCDRLVIKVGSSSLTRPDGHLDMVHIALLVDVIAAAHQRGQEVALVSSGAIAAGLLPLGLPRRPYDLPTQQAAAAVGQGQLLELYGAMLRRFGLSAAQVLLTIGDLEYQERYHNARQTMDRLLELGVIPIINENDTVATQELRFGDNDRLAALTAHLLHADAVLLLSDVDALYTAHPETPGARRIGIVRGPEDVEGIDISRRGSAMGTGGMVTKLEAARIATGAGVAVGLTDLDHLPAMLTGQDVGTFFVPTGKRRPARLLWLAHISDPDGALVLDEGAVRAVTGRKASLLPAGITAVRGTFEVGDPVDLVGPDGALVARGLANYAASDLKSMIGHHTWELAANYGERFQRAAVHRDSLVVMR	NDTVATQELRFGDND
A0A078MSD7	Arthrobacter saudimassiliensis	MTDNAHTDQTAPAPSAAAAAAPEKRRPLKSRAGLARARRIVVKVGSSSLTSVAGGISDDALQQLAAVLSARHRQGTEIIFVSSGAISAGLAPLGLTKRPSHLSTQQAAASVGQGLLMARYNEFFSRHGVTVSQVLLTVEDLMRRSTHANAHRAMERLLNFGVLPIVNENDTVASHEIRFGDNDRLAALVAHLVKADALILLSDVDALYDGPPAAGAVRIPEVTGPKDLEDVRIGKVGRAGTGTGGMVTKVEAATIAAASGIPALVTSTANAAAALAGEDVGTWFSTRGRRQPIRLLWLAHLARIRGTLVLDDGAVKAVGQRRRSLLAAGITEVRGSFEPGDPVALADSRGVVVAHGLTNYGSDELPAMLGRSTRELSQERGSSYDRAVVHVNDLVVLPG…	NDTVASHEIRFGDND
K9EF71	Actinobaculum	MENREPAIKNAQKIVVKIGSSSLTRPDGTLDTQMLDRLVSVLAAKHEEGAQVVLVSSGAVAAGAPALNIERPKLLREKQAAAMIGQSRLMSAYENAFDEFGITIGQVLLTVTDVINRRHYANVQNALSTLLSLGIIPIVNENDAVVTDELRFGDNDRIAALASHLIGADALVLLTDVDGLYSAPPSQPDARLIERVDGPQDVQDFLITDRGSVVGTGGMRSKVAAAELAASGGVGVLLTSAAKVGEALAGEITGTWFSPTGKRGSARSLWLANAAQAKGRVIVDDGAREAVVRHRASLLAVGVIGVAGRFARGDLVEVAGSDGVVFARGLSGWSSDSLTAIVGDDAVHGARPVVHANDIVRTRRS	NDAVVTDELRFGDND
UPI000555EED5	Bifidobacterium crudilactis	MATPSQQQIRSRIAQARTIVVKVGSSSLTSATGHLDVQRLTKLTGALAQMSMLGARVVLVSSGAIAAGFGPLGFPARPTDVATQQAAASVGQGLLMAHYESAFGRFGIRVGQILITAQDTIRATQYRNAQRTLERLLDLSVVPIVNENDALASNEIRFGDNDRLSALVANIVRADALVLLTDVDGLYTAPPSHPGATRISYVPDVLGVLDDIEVAGSGSHVGTGGMVTKLEAVHVATASGIPAVLTCAENAGPAMLGDPVGTVFAPVKRRGSSRRLWIAFAASPRGDLIVDEGAAKAIQTGRASLLAAGVVGVDGEFSAGDPVWISNEQGAHLAKGLAGFDSEEIPPMLGANSSRLRKEFGNEYAHPLVHRDDLVLV	NDALASNEIRFGDND
U1F8U6	Propionibacteriaceae	MTTSARNVIAAAHRIVVKVGSSSLTASGGGIDVAKVDELVDVVARARQAGKEPILVSSGAIATGFPALGMPHRPRDLAGKQAAASVGQGILLAHYAQRFAEHDLQVGQVLLTVHDLVRPRGYRNASATLTRLLSLGVVPIVNENDTVATSEIRFGDNDRLAALVAELVRAEALVLLSDVDSLYTAPPATPGAERIALVTDTADLQVQTHGGGSAVGTGGMTTKLDAASIAAGSGIPVVLTRADLAGEAIAGEDVGTYFAPSLVHRPRRLLWLAHAASPQGEIHIDSGAVTALRERHASLLAVGVTTVHGDFQPGDPVQLIGPDGEPVGRGIASYGDQEVRAMRGRSSSWLATEFGPGASREVVHRDAMVLSRRHRRS	NDTVATSEIRFGDND
B4V2Q8	Streptomyces	MTGRQDVAGAHRIVVKIGSSSLTSESGRLDPHRLDALVEVLAALCARGKSVVLVSSGAVAAGLAPLGLAARPTELSGQQAAASVGQGLLMARYGAQFGRYGIQVGQVLLTADDITRRDHYHNARRTLKKLMQMGIVPVVNENDVVATHEVRFGDNDRLAALVAELIGADLLVLLSDVEALYDGDPLASGSSPVAEVRGPADLAGIRTSAPGRSGVGTGGMAAKVQAATTAAGAGIPVVLAAAWNAREALAGGRTGTYFHAARQRPAEQLFWLAHATAPRGRITIDAGTVQDVREHRRPVLCGGVTAVEGQFAVGDPVDLVDGSGGAVARGLARQAAGDLIRLLAGVPVTDGPGASAYFEVVGADDVALFAPHDQVGTGPA	NDVVATHEVRFGDND
UPI0004981380	Yaniella halotolerans	MPNPVTDRTKLRAARRMVVKVGSSSLTDGQGSVSVSAIDTLTRVVSQLYHGGAQVIVVSSGAIAAGFKPLGLDKRPRDLATQQAAAAVGQSRLMAQYSESFWKHSINVAQVLLTAEDLMRRTQYNNAFRSLNRLLNLGVVPVVNENDAVATHEIRFGDNDRLAALAASVVKADALFLLSDVDALYDGPPTRTGARRIANVSADANLSHVSIGDAESEIGTGGMVTKLQAASIATDAGIPTFLTSAENAQAAIDGQDIGTWFDSRGERKSARNAWLEHMAVSRGRIMIDDGAVEAITVRHRSLLPAGLIGVSGTFEAGDVVEVVNAAGSVVARGLTNYSVNELPAMVGKSTRQLRTELGPEYDRVVMHTDDTVIVKQTTLTQ	NDAVATHEIRFGDND
Z9JXP5	Brachybacterium phenoliresistens	MTESDFTTRLPARLTTRESITSARRIVIKIGSSSLTEPSGRLDVERVHSLADDVVTLTRRGCDVVLVSSGAIAAALGVLRLPGRPTDTAVQQAAASVGQAILARAWSRAFERHGRITGQVLLTESDVIRSETYRNVRSSLEALMDLGVIPVVNENDATATHEIRFGDNDRLAALVSQLIGADLLVLLTDVDALYTAPPKEPGAQRIDVVADASSLEGVSVGSVGSRVGTGGMVTKLAAAQHAATTGTATILTSAANARSVLDGADQGTFFPAHRGRRRSRLVWLRFATRGAGTIQVDEGAAAALRTRRRSLLAVGIVGVDGTFPAGVPVDVAGPDGEVIVRGLVAFSSEEITPMMGLTTGSVRRTLGERYARPVIHRDDLVLL	NDATATHEIRFGDND
A0A261F3W0	Pseudoscardovia suis	MVAQSDNLQESQCAAAPGVDPQQADSPGEGLQHEASRECDVRRSIMQADTVVVKVGSSSLASSTGHLDPKRLGAIVTALSHVVRSGAHLVLVSSGAVAAGFGPLGFETRPDDPVTRQAAAAVGQGLLMAQYEGAFSRYGVRVGQVLMTAFDTIRSSHYHNVQSTLKRMLELGVVPIVNENDTLVTSEVRFGDNDRLSALVANMVRADALVLLTDVDALYTAPPTEPGAQRIGFVPDVVAQLDGIKVGESTSGVGTGGMVTKLEAARIAAVSGIPTVLTTAAYAGPALMGDPVGTVFAPLKHRGTSRRLWIRFASNPKGTVVADAGAVAAVRGGRASLLAAGTVGVDGVFSAGDPIWIDSEQGVHVAKGLAGFDSDEIPQMLGRTSKQLSRFLGEEYARP…	NDTLVTSEVRFGDND
UPI0003B57032	Nesterenkonia alba	MSTAAAAKVSPVRSAADLLSARRVVVKIGSSSLTTLTGGVSVPMLRYLVDASQQLRARGTEVVVVSSGAIAAGLAPLGMVSRPSDLAAQQAAAAVGQGVLLAHYREAYAAHGVTVGQVLLTVEDLIRRSSYTNALRSLEKLLALGTVPIINENDAVATSEIRFGDNDRLAALTANLIHADALILLSDVDALYDGPPAEGGRPVSRIAGEEDLAGVTLGPRGRAGIGTGGMVTKVEAARIVTANGTPALLTSADNAPRLFAGEEVGTFFESRGRRRGARTVWLAHLAAAKGRLVLDDGAVAAVIEGRRSLLPAGITAVSGDFEAGDVVELTDLQGTVRARGLSNFSATELPHMLGRSTAELASQFGPDYERAVVHTDDMARLDRRTTT	NDAVATSEIRFGDND
A0A0P7HE50	Arthrobacter	MTEETAEAKTIATPRRPLKSRAGLARARRIVVKVGSSSLTSVAGGISDEALTSLADVLAARRGQGTEIILVSSGAISAGLAPLGLSKRPSQLSTQQAAASVGQGLLMARYTEAFGRHGVTVSQVLLTIEDLMRRTHHANAHRALERLLNFGVVPIVNENDTVASHEIRFGDNDRLAALVAHLVKADALILLSDVDALYDGPPSAGARRIPEVTGLKDLEDVRIGKVGKAGVGTGGMVTKVEAATIAAQSGIPALVTSTDNAAAALAGEDVGTWFTTRGVRQPIRLLWLAHLARIQGTLVLDDGAARAVGERRRSLLPAGIVAVEGHFEPGDPVALRDTSGRVLAHGLTNYASDELPRMLGRSTRELAKELGRGYERSVVHVNDLVILQPHGSSAVQAAA…	NDTVASHEIRFGDND
A0A1B7LXL4	Enteractinococcus helveticum	MSTPNLSTPNPVTDRTKLRDARRIVVKIGSSSLTDGQGGVSVPAIDALTRVVGQLYHDGAQVVLVSSGAIAAGFRPLGLDKRPKDLATQQAAAAVGQSRLMAQYTESFWKHSISVAQVLLTAEDLMRRTQYNNAFRSLNRLLNLGVLPVVNENDAVATHEIRFGDNDRLASLVAAVIKADVLFMLSDVDALYDGPPTQPGARRIANVSAEANLAHISVGDSGSSIGTGGMVTKLQAASIATDAGIPTFLTSAENAQAAIDGEDIGTWFASRGERKSARNAWLEHMAISRGSIMIDDGAVEAITVRRRSLLPAGLIGVSGTFEAGDVVEITNSQGTVIARGLTNYSVTELPAMVGKSTRQLRDELGPEYDRVVIHTDDTVIVKQTTLTS	NDAVATHEIRFGDND
A0A261G9U9	Bifidobacterium aquikefiri	MTTPSQAQVRSIVAQAKTIVVKVGSSSLTSSTGHLDVARLSALVAALAEVRRMDANVVLVSSGAIAAGFGPLGFDSRPIDVTTQQATASVGQGLLMAHYEAAFGRYGIRVGQILITAEDTIRSVQYRNAQRTLKRLLQLGVVPIVNENDALASNEIRFGDNDRLSALVANLVRADALVLLTDVDGLYTAPPSEKDAKRLGYVPNVEKILDKVRVSGSGSGIGTGGMVTKLEAVHVAAASGIPSVLTCAENAGPALLGDPVGTAFAPIRHRGSSRRLWIGYAAAPRGELIVDDGAAQAVRGGRASLLAAGVVAVDRDFSAGDPVWICDEEGNHLAKGLSSFDSEEIAQMLGKNTSELKSEFGAEYAHPLVHRDNLVLV	NDALASNEIRFGDND
A0A087D470	Bifidobacterium	MPVSEAEVRLAVAAARTVVVKVGSSSLTQPSGHLDVGKLSALAAALSAAVGQGARVVLVSSGAIAAGFGPLGFDSRPTDVATQQATAAVGQGLLMAQYEMAFGRFGVRVGQILITAEDTIRAVQYRNVQRTLGRLLELGVVPIVNENDSLASNEIRFGDNDRLSALVANIVRADALVLLTDVDALYTAPPSQPGSRRIGYVPDVIAALDDVTVGGSASGVGTGGMVTKLEAARVAAVSGIPTVLTCASNAGPALMGDPVGTAFAPVKHRGSSRRLWIGFAANPRGTLVADEGASRAVRGGRASLLSAGVLEVRGEFSAGDPVWIDDESGEHLARGLAGFDSEEIPQMLGRTTVQLKRFLGDEYAHPLVHRDNLVLV	NDSLASNEIRFGDND
A0A1C4H572	Bifidobacterium commune	MTERQMQTEHEVRSCVASAHTVVVKVGSSSLTTPSGHLDVDKVGALVEVLAEAAKRGVRMVLVSSGAIAAGFGPLGFDARPTDVSTQQATASVGQGVLMQHYETGFARHGVRVGQILLTADDTMHASRYRNAQRTLQRLLDLGVVPIVNENDALATNEIRFGDNDRLSTLVANLVRADALVLLTDIDGLYTAPPFKSGAKRVGFVSDIDWVIDHISVGGTVSGVGSGGMVTKLEAARIAVSSGIPVVLTSADNIAVVFEGASTGTAFAPAPRRDSARRLWIGFAAGPRGTLIADKGAAEAVLGGKASLLAAGVVEVRGDFSAGDPVWIDDEEGNHIAKGLSSFDSEEMPNTLGHDTTQLKRLLGEEYAHPLVHRDNLVLL	NDALATNEIRFGDND
A0A1X6XPY8	Corynebacterium xerosis	MAGTENGGGTGLRQPARITERAGLVDAGRIVVKIGSSSLTDSNGRLDQLRVQEIATTCAWLGSEGTEVVIVSSGAIAAALGPLGLEQRPDSVDLQQAAASVGQALLATAWSTAFGDHGRITGQVLLTESDVIRPQTYRNVRSALEALMALGAFPVVNENDTTATHEIRFGDNDRLAALVAQLLGADALFLLTDVDGLYTAPPEEPGAERIGVVEDAARLAGVSIGSVGSKVGTGGMVTKLSAAQLASTTGTAAVLTSASKFAAAATGEDIGTFFPGHHGRRRSRLVWLRFATRGAGTLVLDEGAAEAMRTRRRSLLAVGITGVEGTFPDGVPVDIAAPDGEVIARGLTSFSSDELRAMTGRGSAELRELLGERFRRPVVHRDQLVVL	NDTTATHEIRFGDND
A0A142NLX6	Brevibacterium	MSSAVQADSSAASLRDDIAHARRVVVKVGSSSLTTIDGGLDEAKLIALTDVIGAHRAAGHEVILVSSGAIAAGLEPMGLKKRPRDLASQQAAAGVGQGLLMAAYTRALGRFDLVPGQVLLSADDLIRRTRYKNAQRAIDKLLALGTLPIVNENDAVATEEIRFGDNDRLAALVAHLAHADALVLLSDVDALYSGPPDLPGSRLIDRVHGPSDLDELAIGGVGTAGTGTGGMATKVDAAIMVADSGIPAVLTSAPQAASALAGEGVGTYFAVTHKRRGTRLLWLRHLARTFGTVTIDRGAETAVLSRGTSLLAAGVTACSGNFEAGDPVEIRNPDDEVIARGMTNFSSDELPLMFRSTTEELGTRLGNDYRKEVIHRNDLVLTQVSGGR	NDAVATEEIRFGDND
I4LU25	Bacteria	MINKAVEPTEDEIRRSISNAHTIVVKVGSSSLTDLSGHLDVQKLRALVTAISHAQMSGTNVVLVSSGAIAAGFGLLGFNERPKDVPTQQATASVGQGLLMYQYESAFAEFGIRVGQMLLTADVTISPSRYRNAQRTMLRLLELGVVPIVNENDALSSNEIRFGDNDRLAALVANIVRADALVLLTDVDALYTAPPSEPDAKRISFVPDVTRALDDVKVGSSISGVGTGGMITKMDAAHVAAVSGIPTLLTCASNAEGALSGDAVGTVFAPLNSRASSRRLWIGFASNPHGSIIVDAGAAAAVRGGRASLLAAGIVGVAGDFSASDPVWIDDEHGNHLAKGLVAFDSDEIPQVMGLTTDDLEATLGRQYAHPVVHRDNLVLL	NDALSSNEIRFGDND
A0LSX2	Acidothermus cellulolyticus	MSGTRPEVTAAQTIVVKIGSSSVTSYPAARAGSAAADDQPGGSASGLREENIAALAAAVAERVSRGAHCVIVSSGAIAAGLGPLGLVSRPRDLATQQAAASVGQSLLVRAYARAFAVHRITVGQILLTSDDMIRRAHYRNAERTLRRLFELGVVPIVNENDTVVTDEIRFGDNDRLAALVAHLIRADLLVLLSDVDALYTAPPNRPGARRIEVVSSERDLDAIDLGGVGTAVGTGGMITKIEAARLATSAGIPVVLTAATAVAAALRGDDVGTFFRPTGRRMSSRLLWLAHATAPRGRLVLDAGAVAAVVDRRLSLLPAGVVGVHGDFNAGDPVDLVDEHGRRVARGLVNYDAADLPNLIGRSTWELAQQFGPDYQREVVHRDDLVVLVRRSR	NDTVVTDEIRFGDND
A0A1N5KVJ3	Actinobacteria	MNSASQESLVASAQSRAKHRMSPISERFELPKAQRVVVKVGSSSLTSIENSLDELAIATIIDVLAKALRMNPQMQIILVSSGAIAAGLAPLGLSRRPKDLATQQAAASVGQSLLMARYTETFSRYGVRVSQVLLTADDLMARDRYRNAHRQLERLLELGVMPIINENDAVATAEVKFGDNDRIAALVAHTVKADALILLSDVDALYTKHPAQGGERIVQVRGAEDLEGVSIGSVGSAGVGSGGMVTKVQAAHLAAASGIPALVTSAAQARAALAGEDVGTWFFATGARRSVHELWLEHLADIRGRIVLDEGAVAAVRRRRSLLAAGIVSVEGNFDGADPVALCDSGGAVIAHGLCSYSATETAAIAGLHSAEIREKLGESFDAIAVHADNIAVVGQY	NDAVATAEVKFGDND
A0A087AWN3	Bifidobacterium cuniculi	MQHNEEETRRAVAAARTVVVKVGSSSLTQPSGHLDVDKLEALAGALAQVHMLGGHVVLVSSGAIAAGFGPLGFESRPTDVATQQAAASVGQGLLMAQYELAFARYGIRVGQLLITAEDTMQPRQYRNARRTIGRLLELGVLPIVNENDALASNEIRFGDNDRLSALIANMVRADALVLLTDVDALYTAPPSKPGSQRIGFVPDVAAMIDGIQVGGSDSGVGTGGMVTKLEAARMASVSGIPAVMTCAPNAGPALMGDAVGTAFAPVRQRGSARRLWIKFASHPQGVLVVDAGAAAAVRGGRASLLAAGVVEVRGDFAAGDAVWIDDEDGNHLARGLVGFDSEEIPDMLGRTTAQLRRILGEEYAHPVVHRDNLVLV	NDALASNEIRFGDND
UPI000D0BD447	Brachybacterium sp.	MQGRSDIASARRIVVKIGSSSLTHPSGQLDEQRIRAIATTVSGLITGGVQAVIVSSGAIAAALGELGLDERPRDVPLQQAAASIGQVVLAGAWSRAFAEHNLLTGQVLLTEADVIHPETYANVRSALESLLELGTVPVINENDTTATHEIRFGDNDRLAALVAQLLGADLLVLLTDVDALYTAPPRDPGARRIDVVPDIDALEGVSIGDVGSKVGTGGMVTKLSAAHLAASTGTATMLTRADLFASALDGAVVGTFFPAHHGRRRSRLVWLRFATRGAGTLHVDEGAAAALRSRRRSLLAVGVKEVEGAFPAGVPIDIASPGGQVIARGLVNFSSEELRTMQGHDSASLRETLGERYRRPAVHRDHLVLLSRPKSEP	NDTTATHEIRFGDND
UPI00035C0AEA	Catelliglobosispora koreensis	MRVQVTGAKRIVVKVGSSSLTTAAGGLDPARLANLVTALAGDPREIVLVSSGAIAAGLAPLGLRKRPQDLATQQAAASVGQGRLIHAYTEEFSKHGRVVGQVLLTVDDVTRRAHYRNAFRTLRKLLDLRAVPVINENDTVATEEIRFGDNDRLAALVAALVQADLLILLSDVDALYTGDPSLPASSLIPVVDNFAALSEIAVGGTGKAGVGTGGMVTKVEAARIATGAGIPVVLTSAPHAAGALRGESVGTLFTAGVRGAARLHWLAYATTARGRLHLDQGAVKAVVDRRASLLPAGVTAVDGAFIAGDPVDLLDDSGRTVARGLSNYDALELPALLGKSGHPEVIHRDDLVLL	NDTVATEEIRFGDND
D4YL94	Brevibacterium	MSIYEETREAIAGATRVVVKVGSSSLTTPTGLNTDALEKVARTLAEFRLNGKEVILVSSGAIAAGMGPMEAVTRPKDLATQQAAAGIGQGILMSAYFKVLAEYGLVPAQVLLTADELIRRTQYRNAQRAIDRMLALGFMPIVNENDAVATSEIRFGDNDRLSALVAQLSHADALVLLTDVDALYTAHPADPDSRRVEFVSHPSEIQQLSIGGAGSSVGTGGMRTKILAATMVTDSGIPTLVTSADNCAAALRGEDVGTYFAVTHKRRQTRMLWLAHLASTNGTIRIDAGAAKAVLKRGTSLLAAGVTHVTGEFESGDPVDIVDPQGDLIARGMTNFSSEELPRMYGLTTEVLGDRYGSDYRKEVVHRNDLVLTDSAYEGRL	NDAVATSEIRFGDND
UPI000A0327C6	Demequina	MGRGWVEGSAVSEVRESVVQARRVVVKIGSSSLTGPDGRLSGSAVRRLADVIAGVRAQGRQVVLVTSGAIAAGLAPMGLPVRPKDLATAQATASVGQGVLVAAYSAAFEDHGITVGQVLLTAVDMARRSHYNNAQRAFNRLLDLGVLPIVNENDAVATDEIRFGDNDRLAALVATVVHADALVLLTDVDGLYTAAPGTPGAQRIDEVHSSDEIGGVDVSKRGSALGTGGMITKLEAASIATTSGIAVVLASAPAAADALAGRRVGTLFHPTGKRDTTRLQWLAHAARTRGTIVVDSGAARALRGRRASLLSAGVTEVRGAFEAGEPVDLIGPDGTVVARGFAGFSAEEAHAMKGLSTDVLRERLGEHFAHELIHIDDLVVM	NDAVATDEIRFGDND
A0A2N6PK85	Brevibacterium luteolum	MSEVTLGATREAVRRAKRVVVKIGSSSLTSVAGGLNRDHLRALTTALAQHRAAGHEVILVSSGAIAAGLEPAGLPKRPKDLATQQAAAGVGQGLLMAAYTTVLREHAVVPGQVLLTADDLIRRTQYRNAQRAIERLLALGVMPIVNENDAVATHEIRFGDNDRLAALVAHLTHADALVLLSDVDALYTAPPGDPDSRRVDFVPDQDALAAYGIGGTGAAGTGTGGMLTKVQAATMAADSGIPTVLTAADNVYRALAGEDIGTYFAVTHRRRQTRLLWLAHLAQTLGSIRIDDGAVRAISRRGTSLLAAGVSGVDGEFEAGDPVDVRDSEGRLVARGLVNFAAHELPDMFGLSTDELGRRFGDDYRKEIIHRNDLVLTDAVF	NDAVATHEIRFGDND
UPI000BA9D9CC	Actinobacteria bacterium	MSRSAVTSAKRVVIKIGSSSLTGTAGSKLDNNAVSKIADLIASLRSRGSEVVLVSSGAIAAGLAPLGLNARPKDLATQQAAASVGQGLLIAKYNENFTRHNLVSSQVLLTTEDVVRRSHYQNAQQTLNKLLSLGVVPIINENDSVGTQEIRFGDNDRLAALVALLIGADLLVLISDVDALYDAPPSQAGAKAIHFVDRISDIEKIEVGGVGSSGVGSGGMVTKIEAARISTSAGIPMLLTSLEKSVGALTGDESGTLFAAHGTRSTSRLLWLAHASTPRGRLILDAGAVTAILERGVSLLPAGVSAVEGEFIAGDTVELVSADKKVIARGLVAFDSDEIPQMLGRSTKELAASLGAEYERELVHRDDLVLLD	NDSVGTQEIRFGDND
D1NX36	Bifidobacterium gallicum	MAWPAWYGWVGYVWLGCHAGLCGNNEKSGEEDAVKTQEEVRRAIAAAETVVVKVGSSSLTQPSGHLDPAKLEALVGAVASARLQGARVVLVSSGAIAAGFGPLGFDERPKDVALQQATASVGQGLLMAQYEMLFGRYGIRVGQLLLTAWDTIQPQQYRSARRTMNALLDLGVVPIVNENDALASSEIRFGDNDRLSALVANMVCANALVLLTDVDALYTAPPSEPGSTRISFVPNVEDVLDSVRVGGSESGVGTGGMVTKLEAARMAAVSGIPTVLTAAHNAGPALMGDEVGTAFAPIHKRGSARRLWLKFAANPRGTLVVDAGAAQALRGGRASLLAAGVLESRGDYSAGDPVWIVSEDGERLARGLVGYDSEEVPRMLGRTTTQLRRFFGEEYAHPL…	NDALASSEIRFGDND
UPI0003F5D29C	Brevibacterium album	MSAEAQARALVRDARRVVVKVGSSSLTTLEGGLDHNRLRRIADALGAHRRGGREVILVSSGAIAAGLEPMGLARRPRDLATQQAAAGVGQSLLMAAYNAGLRDYGLVPAQVLLTAEDLIRRTQYRNAQRALNRMISLGMLPVVNENDAVATQEIRFGDNDRLAALVAHLAHADALVLLSDVEALLTAPPDHPGSQRVSYVGGPSELAEMSIGGIGAAGIGSGGMVTKVQAATMAADSGIPTILTSADHIGEALAGHTSGTAFGITHRRRATRLLWLAHLARTMGAVTIDAGAERAVRRQGTSLLAVGVTGVSGEFEAGDPVDVRAPDGSLVARGIVNFSAAELPAMFGLSSEELGERHGADYRREVIHRNDLVLTEAVFEKAEI	NDAVATQEIRFGDND
A0A1N5V1Q0	Actinobacteria	MLTPSASLSRAEIQRSAESRGKNRISPIERREDLPKAKRIVVKVGSSSLTSIAHSLDELAVATIADVLAKTHGRGVEVVFVSSGAIAAGLAPLGLTKRPKDLATQQAAAAVGQSLIMTRYTEIFSRYDVTISQVLVTAEDLMHRSRYHNVHRQLERLLDLNVLPIVNENDAVATHEIKFGDNDRIAALVAHTIKADALLLLSDVDALYTKHPAEGGERISTVTDPERDLEGVEIGTIGRAGVGSGGMVTKVEAAKIASSSGIPALVTSAANAAAALDGADVGTWFQPTGGRRSIRLVWLSQLAKTKGAVTVDAGAERAVRRRTSLLAAGITGVEGIFRPGEPIAIKDPQGRTFAHGLAAYSSQDIERIAGLASAAAEEELGDGFDGVVVHVDNLAVLRRR	NDAVATHEIKFGDND
A0A1D7W3I4	Brevibacterium	MRTDIATARRIVIKVGSSSLTTLDGGLDEAKLIALTDVIGAHRAAGHEVILVSSGAIAAGLEPMGLYKRPRDLATQQAAAGVGQGLLMAAYTRALGRYDLVPGQVLLSADDLIRRTRYKNAQRAIDKLLALGTLPIVNENDAVATEEIRFGDNDRLAALVAHLSHADALVLLSDVDALYSGPPNLPESVRIEHVSSIADLGDIAIGGTGSAGTGTGGMATKVEAALMVADSGIPAVLTSAEKVSGVLGGEHVGTWFAVTHKRRGTRLLWLRHLARTFGSVTIDKGAESAVLSRGTSLLAAGVTGVTGDFEAGDPIEIRSLDGTVIARGMTNFSAHELPAMFGFSTDELGTRLGNDYRKEVIHRNDLVLTHVSGGR	NDAVATEEIRFGDND
E6KPN5	Actinobacteria	MNGIRAASRIVVKIGSSSLTRPDGGLDLNRIDAVARLVSRWRGRDREVLIVSSGAVAAGLDPLGFSSKPKDLPSVQAAAAMGQGLLMARWTAAFHAHHLDAAQVLLTTEDVMRRDHYTNARAALVRLLGLGVVPILNENDAVTTRELRFGDNDRVAALIAQMVQADALVLLTDVDGLYTAPPDHPGSKLIERVSGPDDLMSVLVTGAGSRVGTGGMATKVQAAMLATASGIGVQLACADDLEAVLSGERVGTWFEPSRQRPASRRLWIAHAAPSRGELIVDEGAARAITERKKSLLVAGVRKVLGHFDAGDVVDVASPTGLIARGVCGYDSDTLAQIAGASINELRLAGHEHPRPAIHRDDLAVLGDAFGTVAPD	NDAVTTRELRFGDND
U7IZ99	Propionibacteriaceae	MTDQRQVISAATTVVVKVGSSSLTLPGGGIDVRRVDELVDVLSEVVADGKRVVLVSSGAIATGFPAMGMTHRPRTVAGKQAAASVGQGILLAHYTSRFASHGLRVGQVLLTVNDLVRPTSYRNAWSTLDTLLELGVVPIVNENDTVATGEIKFGDNDRLAALVAELVRAQALVLLSDVDALYTAHPDSPDARRLDVVEDIDALEIDTHKAGSGVGTGGMTTKLEAARMATSAGVPVVLASASDARGVLGGAAVGTYFRPMATRRSRRLLWLADAATPQGQIVIDEGAVEALTTRHSSLLAVGVTRVHGDFQAGDPVTILAPDGRLVGRGIAQFSHDEVRVMRGRSSAWLAAEMGPAASREIIHRDAMVLSRRRTTKK	NDTVATGEIKFGDND
M2XC73	Micrococcales	MAKVLHKNDIDRMGGEAEKSVEQISSENRGKNRVSPITSPSQIPRAQRIVVKVGSSSLTSIQNSIDEAAIQRIVAALGQQKKRGKEIVYVSSGAISAGLSPLGFDKRPKELAAQQAAASVGQGLLIGRYIDSLARYDVQVGQVLVTAEDLMKRHHYQNTHRQIERLLDLGVLPIINENDAVATQEIKFGDNDRIAALTANLVKADVLLLLSDVDALYTRHPDEGGERIPVVEDPLKDLEGVEIGTVGRAGVGSGGMVTKVQAARIAAAGGVPALVTSTANIERALAGEDVGTWFLPTGGRRNTRLLWLAHLADIKGSLVLDDGAVKAIGKRKSLLPAGVTEVRGRFAAGEPVSLVNAEGEEVAHGLSNYDSEDIPDMLGRTTREIGEDLGSRFERELVH…	NDAVATQEIKFGDND
UPI000834B3BD	Nocardia amamiensis	MQVTSVTAETDSSGLSEARLAIASARRVVVKIGSSALTSLKGGLDTARLDRLADAVEARMRAGSDVVVVSSGAIGAGIAPLGLTSRPRDLATKQAAASVGQLALAHAWGTSFARYGRTVGQVLLSADDFARREHHRNAQRTLDRLRSLGAVAVVNENDTVATEEIRFGDNDRLAALVAHLVGADALVLLSDVDGLYDGDPRKGPANFIPEVRSSADLDGVIAGSGGALGTGGMASKLSAA	NDTVATEEIRFGDND
A0A0A7IAF7	Bifidobacterium pseudolongum	MAAAHTVVVKVGSSSLTQPSGHLDVDKLTALVGAIAQVHMLGGNIVLVSSGAIAAGFGPLGFSSRPTDVATQQAAASVGQGLLMAQYEAAFGRYGIRVGQLLITAEDTMQPRQYRNARRTMATMLELGVVPIVNENDALASNEIRFGDNDRLSALIANMVRADALVLLTDVDALYTAPPSEPGSRRVPFVPNVTQLIDEIRVGGSGSGVGTGGMVTKLEAARMAAVSGIPAVMTSAANAGPALMGDSVGTAFAPVRQRGSARRLWIKFASHPQGTLVADSGAASAVRGGRASLLAAGVVEVRGQFAAGDAVWIDDEAGNHLARGLAGFDAEEIPHMLGRTSAQLRRLLGEEYAHPLVHRDNLVLI	NDALASNEIRFGDND
K4INQ8	Bifidobacterium	MTGREESDEAEVRSRVAQARTMVVKVGTSSLTDSHGRLDQDRLRSLVGALASAAVDGARLVLVTSGAIAAGFGTLGFDQRPDDVATQQATASVGQGLLMAQYEAAFARYALRVGQILITARDTTHAVQYRNARRTLCRLLDLGVIPIVNENDALASNEIRFGDNDHLSALIANIVSADALVLLTDVDALYTEPPSRPGARRIGFVPDVAAIMDQVDAQGSVSGLGTGGMATKLEAARIAAASGMPVVLTRADLAGPALAGDQVGTLFAPIRPRGSSHRLWIKFASRPRGGYLVDQGAVKALRGGRASLLAAGARSIQGEFSAGDPVWIHDESGHQVAKGLSGYDSEEAQDMLGLNTKELRRRLGAHYAHPLVHRDSLVLV	NDALASNEIRFGDND
A0A0L0BKE5	Arthrobacter sp.	MSAGTVDPGPSTRSGLPGARRIVVKVGSSSLTSVTGGISEEALVGLVDVLAASRTAGTEVILVSSGAIAAGLAPLGLTRRPAQLSTQQAAASGGQGLLMARYSQAFAVHGGTVSQVLLTADDLVRRSSYANAHRAMERLLNCGVGPVVNENDTVASHEIRFGDNDRLAALVAHLVKAEALVLLSDVDALYDGPPSAGATRIPLVASPADLEGVTIGRTGAAGVGTGGMVTKVEAATIAAASGIPALVTSTANAAAALGGADVGTWFTATGRRQPIRLLWLAHLARVLGTLVLDDGAVRAVAEQRRSLLPAGVLRVEGTFEAGDPVALVAADGAPVARGLVNYGSAELPRMLGRSTQELAGELGAEYERSVVHVNDLVVLRGASAAS	NDTVASHEIRFGDND
J0MYQ5	Actinomyces	MRATGFRPVRLADGARIVLKVGSSSLTRPDGGLDLNRIDIVAGLVAGLRERGHDVVLVSSGAVAAGLVPLGMTERPGELRLLQAAASVGQGHLVSRWQTAMSAYGVVTAQVLLTAQDVAVRTHYRTVRATFDALLSMGVVPIVNENDAVATTEFTLGDNDRLAALVAHLVTADALVLLTDVDGMWTARPGTPGARPVRYVEAPEELGAVDVSGRGGSLGTGGMRTKLQAATIACASGTATIIAAADDAPRLLGQREVPADLGTWFAPTGPHRPSRRLWMAHASIPEGRVTIDAGAQRAITVGKKSLLLPGVIGVSGDFESGAVVEVVGPAGAVARGICRYCATELEEVLQARRQGAADALDHVAPVVHRDDLAELPHTAGA	NDAVATTEFTLGDND
S3XA52	Propionibacterium sp.	MSEEEIWLAEPDVRAAVRDARRIVVKVGSSSLSAETGGLDEEKLSRLVDALADFHDGGRDVVLVTSGAIAAGLKPLGLRRRPRDLAHQQAAAAVGQGVLMQHYADRFHARGILAAQLLLTVEDVTRQETYANALRSLGTLLKMGAVPVVNENDAVATHEIRFGDNDRLAALVAQLVRADALVLLSDVECLYTAHPDEPDSEPISHVADVEELTVDTHRVGSAIGTGGMTTKLQAAQIATAAGIPVVLANAARLTDVLGGQSTGTTFSPIDRRRPRRLLWLAHASVARGSLHVDQGAVRALTERNASLLAAGIRRVEGTFVAGDPVDIITPDGKAIVRGLVSFSSVDLPAMLGRRSREMADDLGAGFERAVVHRDVMVALDHSL	NDAVATHEIRFGDND
A0A1L2ZLD5	Neomicrococcus aestuarii	MSVAKKRPSPVKSRLDLPSADLVVVKVGSSSITSVSGGIDSAAIQRLSDAVGRAVKNGTKVVLVSSGAISAGLAPLGFDHRPGDLATQQAAASVGQGLLMANYTAAFSGHGLITSQVLLTAEDLIQRQQYANAFRALSKLLSLGVVPIVNENDTVATHEIRFGDNDRLAALVAHLVNADALVLLSDVDSLYDGPPSEGAQRIPHVRSPKDLTEVRIGSVGSAGVGTGGMVTKVQAATMASESGIPALITSTVNAGQALTGEDVGTWFDAYGKRRPLRHLWLAHLANTHGRLTLDAGAVRAIAKGKASLLAAGVKASEGAFDVGDPIELADAEGVVFARGFSSYASNDIPEMLGLTSGELREKFGTQFERPLVHVDDLVIMTNGVRKISARSAAV	NDTVATHEIRFGDND
A0A2A2EFE2	Bifidobacterium	MTEHEDQPRAEHQLEEERRNDGIGADGAGVAADSVDVHEVAADAADARGDAVADVAESVSADADVHDADSADVRGADGVPDVADVVESAADVRTVNAARVREVTSVVGAWTDEDTRRAVAAAKTIVVKVGSSSLTQPSGHLDVDKLEALAGALANVRLAGANVVLVSSGAIAAGFGPLGFASRPTDVATQQACASVGQGLLMAQYETAFGRYGVRVGQLLITADDTMQPQQYRNARRTMATMLDLGVVPIVNENDALASNEIRFGDNDRLSALIANMVRADALVLLTDVDALYTAPPKEAGSRKISFVPNVTAMIDEIRVGGTGSGVGTGGMVTKLEAARMAAVSGIPAVMTCASNAGPALMGDNVGTAFAPVKQRGTAKRLWIKFASHPQGTLIADAG…	NDALASNEIRFGDND
A0A135Z445	Gardnerella	MVSNNSDIGLTEEGVRRSIREARTIVVKVGSSSLTDETGHLDVSRLRNLVCAISHTQMMGARVVLVSSGAIAAGFGLLGFSERPKDVPTQQATASVGQGLLMAQYESAFSQFGIRVGQMLLTADVTISPSRYRNAQRTMLRLLELGIVPIVNENDALSSNEIRFGDNDRLASLVANIVRADALVLLTDVDALYTAPPSEPSAKRISFVQDVNHALEKVKVGSSVSGVGTGGMITKLEAAHIAAVSGIPTILTRACDAGPALSGDCVGTAFAPIHSRSSTRRLWIGFASNPNGTLIVDSGAAKALRGGRASLLAAGIVGVRGEFSATDPVWIDDEQGNHLAKGLVAFDSEEMPDIIGLTTDELTSSLGRQYAHPVVHRDNLVLV	NDALSSNEIRFGDND
A0A087ED42	Bifidobacterium	MAQPTHEKVRRAIAQAQTVVVKVGSSSLTMPSGHLDPAKLDALVAALACARLQGARIVLVSSGAIAAGFGPLGFERRPSDIPTQQACASVGQGLLMARYEVSFSRFGIRVGQILITAEDTIRATQYHNAQRTLDRLLDLGVVPVVNENDALANNEIRFGDNDRLSALVANIVRADALVLLTDVDALYTAPPSQPGSRKIDFVPDVERALDEVKVADSTSGVGTGGMVTKLEAAHMAAVSGIPSVLTCASNAGPALMGDPVGTAFAPVKRRGSSRRLWIKFASHPRGVLVADAGAAKAIRAGQASLLSAGVVEVRGEFSAGDPVWVDDESGKHIAKGLSGYDSEEIPRMLGRNSAQLRRFFGDEYAHPLVHRDNLVLM	NDALANNEIRFGDND
UPI00076581BF	Streptomyces scabiei	GLRRLPKDLARQQAAASVGQGLLVARYTASCARYGIRVGQVLLTSDDMSRRAHHRNASRTLDKLLAMGALPVVNENDTVATDEIRFGDNDRLAALVAHLVRADLLVLLSDVDGVYDGDPARPGTSRIAEVRGPEDLAHVEIGSAGKAGVGTGGMVTKVEAAAIATGAGIPVVLTSAVHAADALAGRDTGTYFHPTGRRSADRLLWLQHASTPQGALILDDGAVRAVVDRRTSLLPAGIGGVEGDFTAGDPVELRDGTGRAVARGLVNFDAKEIPRLIGRSTRELARELGPVYEREVVHRDDLVLLHP	NDTVATDEIRFGDND
A0A087E7Y2	Bifidobacterium subtile	MNTSSQTQVRQAIAQARTIVVKVGSSSLTDAAGQLDVSRLQGLVQALACTAAMGARLVLVSSGAIAAGFGLLGFSKRPTDVATQQATASVGQGLLMAHYEAAFGRFGIRVGQILITAEDTIRAVQYRNAQRTLNRLLELGVVPIVNENDALASNEIRFGDNDRLSALVANIVRADALVLLTDVDALYSAPPSRPGAHRIAYVPNVVNALEDVQVTSSESGVGTGGMITKLEAARVAAVSGIPTVLTCASNAGPALMGDGVGTAFAPVKHRGSSRRLWIGFAAEPRGTLVVDEGAAKAVRAGRASLLSAGVVEVRGEFSASDPVWIDSESGTHLAKGLCGFDSEEIPNMLGRNTAQLRRLFGQEYAHPLVHRDNLVLV	NDALASNEIRFGDND
K0YVK9	Actinomyces	MDGSRPVEAIATARRIVVKLGSSSLTRSDGGLDLNRLDRVAALVASRCNRGGQVVIVSSGAVAAGMTPLRYARRPRDLAAVQACAAMGQGLLVARWSAAFQAHHKLVAQILLTGDDVMRRSHYKNAKASFEKLLSLGVVPIVNENDAVATGEIRFGDNDRLAALVAQLVDADLLVLATDVDGLYDKPPSLEGAKRIKTVRSASDVAGVRASGAGKEIGTGGMVTKLHAATMATSSGIDTLLLAADDLSQGLAGADVGTWFEGCGKRRPSRADWIADAARVAGSVKIDEGAALAVGKKHSSLLAAGVVGVEGTFPAGSVVEMRYRGSVLGRGVAGFSSAEIEQIKGLTSEKITQVGEVARPVVHRDDMSVKATDVEAAGI	NDAVATGEIRFGDND
A0A1Y1RR68	Rothia nasimurium	MPRAQRIVVKVGSSSLTSIENSLDELAIATISDVLAKKKKEHPSIELVFVSSGAIAAGLAPLGLSRRPKDLATQQAAASVGQSLLMSRYTDIFSRYGVTVSQVLLTAEDLMARDRYRNAHRQLERLLDLGVMPIINENDAVATREIRFGDNDRIAALVAHTVKADALLLLSDVDALYTRHPAEGGQRVSQVRSADDVAGMDIGSAGSAGVGSGGMVTKVKAAQLAAASGIPALVTSAPNARAAFAGEDVGTWFYTTGERRPVQTLWLEHLADIGGAITVDAGAAAALRRRRSLLAAGVTGVQGAFDGGHPVAIVDEAGQVLAHALSSYSAGETAQMIGLHTEQIQAAMGETYDGTVAHADNIALVGGAQPTQ	NDAVATREIRFGDND
A0A2I1IKK3	Actinomyces	MDGSRPVEKIATARRVVIKLGSSSLTRADGGLDLNRLDRVAALVANRCARGGQAVIVSSGAVAAGITPLGFGRRPRDLPAVQACAAMGQGLLVARWSAAFQAHHKLVAQILLTGDDVMRRSHYTNAKASFEKLLSLGVVPIVNENDAVTTGEIRFGDNDRLAALVAQLVDADLLVLATDVDGLYDKPPAVAGAKRISTVRTFSDIANVQASGAGKEIGTGGMVTKLHAAAMATSAGIDTLLLSADNLGRGLDGADTGTWFKATGKRRPSRADWIADAARVAGAIDIDKGAALAIGRGHSSLLAAGVVSVEGEFPAGSVVQVRYRNQELGRGVVGFDSTEIEHIKGLTSVKIEAAGEVARPVVHRDDMSMNEADLEVAGI	NDAVTTGEIRFGDND
A0A0E9G011	Chlamydia trachomatis	MANVFANRHLLGMARRIVIKVGSSSLTASHGGLAQETLNELIDVVSDAHGRGQEILLVSSGSVAAGISPLGFKKRPTNVRDQQAAAMVGQPRLMRAYFDGFARRELTVAQVLLTPDDVVDRCHYANAQAALKRLLHYGVIPIVNENDAVVTDDLRFGDNDRLAALVAHVVGASALVLCTDVDGLYTAPPSQPDARLIPTVSDFSELANYSITGKGSDVGTGGMSTKVRAADIATAGGVGTLLISTSDLRRALDGDEVGTWFEPRAMRGSARDLWLRYSAEISGVLDVDTGAAKALASGGASLLAVGITQVYGNFSAGDIVSVRRADSAEIIGRGRVAFSTVEVKRFIGQEPYSADRRRAPRAVVHADDFVYTANSR	NDAVVTDDLRFGDND
A0A0U1B149	Mycobacteroides abscessus	MNPGAQAREAIRSARTVVVKVGTAALTDETGTFSADRMEYLVEVIEGRMKAGSDVVIVSSGAIAAGMVPLGLTKRPTDLATKQAAASAGQVALIGAWSAAFARYERTVGQVLLTAHDISMRVHHTNAQRTLDRLTALHAVAIVNENDTVATNEIRFGDNDRLSALVAHLVGADALVLLSDIDGLYDSDPRKGNARFISEVSGPEDLADVIAGPGGSRGTGGMASKLSSALLASDAGVPVLLASA?SSGPYRRLECGLRAL	NDTVATNEIRFGDND
UPI0004AB41B2	Actinobacteria	MSKGSAKLKQTEIQRSAENRGKNRVSPIEKRSDIPKAKRVVVKVGSSSLTSIANSLDELAVATVTDVLAKAHARNVEVVFVSSGAIAAGLAPLGLSRRPKDLSTQQAAASVGQSLIMTRYTELFTRYDVTISQVLVTAEDLMHRNRYHNVHRQLERLLDLNVLPIVNENDAVATHELKFGDNDRIAALVAHTIKADALLLLSDVDALYTKHPAEGGERIPEITDPEKDLEGVEIGTVGRAGVGSGGMVTKVEAAKIASASGIPALVTSTANAAAALAGEDVGTWFKPTGGRRSVRLVWLTQLAKTKGALTLDSGAVKAIRRRTSLLAAGVTKVEGVFRPGEAIALKTPEGKTIAHGIAAYSSDECSKTAGKHTDDVVDDLGESFDGVLVHVDNLALLRR…	NDAVATHELKFGDND
A0A2N6UXN1	Actinotignum urinale	MENTTRSVVASQAQRIVVKIGSSSLTREDGSLNLEAINQLTRALADAHNRGIDIVLVSSGAVAAGATPLNMTRPKTMSDKQAAAMVGQSRLMAAYEIAFANYGITVGQVLLTVPDVIHRKHYANAQHALKTLLGMHVIPVVNENDAVVTDELRFGDNDRLAALTSHLIDAQMLVLLTDVDGLYSAPPTEPGAHLIEKVSGLEDLDGLSITGRGSSVGTGGMRTKVAAAELAASGGVGVVLTSADNVEKALNGEPVGTWFVPSSRHPSARSLWLEHVAQVRGHVTVDAGARQALTKARASLLLVGVTGVAGRFAEGDLIEIKDETGRVFARGLSAYNVEELLGFVGSPRARGQRPVVHANDIVRVRVHKEK	NDAVVTDELRFGDND
A0A1V0KIE7	Actinomyces	MSARPAALPEGSRVVIKVGSSSLTRDDGGLDLNRIDVLARLVAGMRQRGHDVVLVSSGAVAAGLPPLGIEHRPDDLSMLAAAASVGQGRLMARWQAAMSNYGVVIAQVLLTAQDVAVRSHYRTVRTTFDTLLDLGTVPIINENDAVATTEFNLGDNDHLAALVAHLVTADVLILLTDVDGMWTARPGTPGAAPIRYVPGGRSLEDVDVTGSGSALGTGGMRTKAQAATIACASGTATIIASADDAARLLGPGGVPTDLGTWFEPTGPHRPSRRLWMAHASRVEGRVLIDAGAADALTVGKKSLLLPGVVGVNGEFESGSVVEIIGPRGPVARGICRYASTEIEEVLDARGSGAPMPDHLVPVVHRDDLAELPRLAS	NDAVATTEFNLGDND
A0A1X6X308	Brachybacterium nesterenkovii	MLTAPDAPRQPRRLLARDEVGTARRAVVKIGSSSLTDGSGRLDPDAVAAVADETARLVARGCEVVLVSSGAIAASLGPLGLHERPADVAAQQAAAAVGQTLLASAWKAAFSGHDLITGQVLLTEADVIRSETYRNVRTALEALLAMGAVPVVNENDTTATSEIRFGDNDRLAALVAQLIGADLLVLLTDVDALYTAPPSEPGSRRIDVVPDASALEGVSVGSVGSSIGTGGMVTKLAAAQHAASTGTATILTAAERFGAAVAGEDVGTFFPGHRGRRRSRLVWLRFATRGAGSLHVDAGAAAALTARRRSLLPVGVVSVDGAFPEGVPVDVRGPDGRVLARGLAAFGSEEMRRMAGRGTAELRRELGEGYGRPLIHRDEMVLLPAD	NDTTATSEIRFGDND
Q6A9H7	Actinobacteria	MTDQRGAICGAATLVVKVGSSSLTLPGGGIDVRRVDDLVDALSEVIAVGRRVVLVSSGAIATGFPAMGITHRPRTLAGKQAAASVGQGILLAHYASRFASHGLRVGQVLLTVNDLVRPTSYRNAWSTLDTLLGLGVVPIVNENDTVATGEIRFGDNDRLAALVAELVRAQALILLSDVDALYTAHPDSPDARRVEVVEDIDTLDVDTHKAGSGVGTGGMTTKLEAARMATCAGVPVVLAAAVDAPDVLAGVPVGTYFRPLATRRPRRLLWLADAATPQGQIVIDDGAVEALTQRHSSLLAVGVTRVHGDFQAGDPVTILASDGRVVGRGIAQFSHDEVRVMRGRSSAWLAAEMGPAASREIIHRDAMVLSRRRKAEPSSRNQKSSGSRVTS	NDTVATGEIRFGDND
UPI000406CCD0	Actinomyces gerencseriae	MRTTGSRPTRLDDGARVVLKVGSSSLTRSDGGLDLNRIDIIAGLVAGMRRRGHDVVLVSSGAVAAGLVPLGMVERPGELRLLQAAASVGQGRLVSRWQTAMSAYGVVTAQVLLTAQDVAVRSHYRTVRATFDALLSMGAVPIVNENDAVATAEFNLGDNDRLAALVAHLVTADALVLLTDVDGLWTARPGTPGAGPVRYVETPEQLGAVDVTGRGGSLGTGGMRTKIQAATIACASGIATIIAAADDAPRLLERSELPVDLGTWLAPTGPHRPSRRLWMAHASIPEGRVVVDAGAQRAITVGKKSLLLPGVTGVNGEFESGAVVEVVGPAGVVARGICRYASAELDEVLQARKEGTADALDHVAPVIHRDDLAELPRTAGA	NDAVATAEFNLGDND
D5XBC6	Thermincola	METGIKSFRNFQDAKTIVVKIGSSTLTHHTGKLDLRQMEQLVRELQDLRNQGKEVLLVSSGAVGAGMGRLGLGKKPRSIPEKQAVAAVGQGILMHMYEKMFAEYGGTVAQVLLTREDMMDRKRFSNARNTLSALLKMNVLPIINENDTVAVEEIRFGDNDTLSAMVASLINADLLVILSDIDGLYSGNPKTDPHAQLINVVEEITPAIEQLAGGAGSDLGTGGMATKIHAARLAMTSGVPVIIAHGRRKQVLSDIVKGEEIGTLFLPKHNRLQTRKKWIAFGSAVKGKIVIDEGACKALIDEGKSLLPSGIVDVQGDFLAGDTVSLARTTGEEIARGVVNYDHNHLMQIKGAKTKDIENILGYKDYDEVIHRDNLVICI	NDTVAVEEIRFGDND
Q2BLR3	Neptuniibacter caesariensis	MAIGREKLKRSKRWVIKIGSALLTNDGQGLDLEAISRWVDQIAALKASGLEVVLVSSGSVAEGMTRLGWDSRPHEVSKLQAAAAVGQMGLVQAYEANFRRHETHTAQILLTHEDHSNRKRYLNAQATLKELLALGVVPVVNENDTVVTKEIRFGDNDTLGALVANLVQADALILLTDQKGLFTADPRYDPGAILISEARAGDEALEAMAGDGGKLGRGGMATKVRAAKLAARSGAVTVIASGREDDVLLRLRESEQLGTLLVPEKEPMVARKQWIAGHLQARGTLVLDEGAVKALRDRGKSLLPAGVRSISGDFSRGEMVIISDEYGRIVARGLVNYGVEDAQRIMGKASRDIESVLGFMGEEELVHRDNLVLA	NDTVVTKEIRFGDND
A0A2I1JMX3	Actinomyces	MVVKVGSSSLTRADGGLDLNRIDILAGLIAGMRSRGHDVVLVSSGAVASGLVPLGLSRRPDELSLLQAAASVGQGRLAARWETAMSAYGLVTAQVLLTAHDVAIRSHYRTVRATFDSLLSLGAVPIINENDAVATSEFSLGDNDRLAALVAHLVTADVLVLLTDVDGLWTARPGTPGATPIRHVRSSADLAGVSVSGRGSFVGIGGMTTKLQAATIACASGTTTLIARADDAAALLGQEQVPTDLGTWFEPTGPHRPSRRLWMAHASQPDGRVLIDAGAARALTVGKKSLLLPGLTGLDGDFESGSVVDVVGPEGILARGICRYAAAELREVLAARAEGAPAPDHVAPVIHRDDLAELPRIAGV	NDAVATSEFSLGDND
A0A087BMA9	Bifidobacterium minimum	MTSPQEDEVRSWVAQARTIVVKIGSSSLTGASGHLDARRLERLVGSIAHARMSGARIVVVSSGAIAAGFGLLGFPSRPRDVVTQQATASVGQGLLMAHYETAFARYSIRVGQILLTAQNTIQASQYRNAQRTLSRMLDLGVVPIVNENDALASNEIRFGDNDHLSALVANIVRADALVLLTDVDGLYTAPPSDPDARRIGYVPDIASVLRTVDVGGSESGVGTGGMVTKLEAARIAAASGIPTVLASAEDAGPALMGDPVGTVVAPIRHRGSSRRLWIGFAAEPRGIVVADAGAAHAVASGRASLLSAGVVGASGDFSAGDPVWIDDENGMHVAKGLSGFDSEEIPRMAGRKTGELRRELGPEYVHPVVHRDDLVLVVGRPSDGARRTAVDGV	NDALASNEIRFGDND
A0A2H1JBT9	Brevibacterium	MITEALTRAQVGDAKRIVVKIGSSSLTTMADGLDHDRLRRVADVLGAERAAGREVVLVSSGAVAAGLDPMGISRRPKDQATKQAAAGVGQSLLMAAYTQALAAHRLVPAQVLLTADDLIHRAKYRNAQRAVERMLALGIFPIVNENDAVVSHGVRFGDNDRLSALVAHLIHAEALVLLSDVDALCTAPPGTPGSERVPFISGPGHLDELSIGGTGAAGTGTGGMVTKVQAATMAADSGIATILTSADRVAEAVAGDDVGTAFGVTHRRRSTRLLWLAHLAQKHGTVHVDEGAARAVSERGRSLLAVGVTGADGGFDAGDPVDVRGPNGALVARGIANFAEDELPAMIGKSSEELGNTLGADYRREVIHRNDMVLTDAVFEQGEQ	NDAVVSHGVRFGDND
A0A1M4RVP7	Actinomyces	MSAADAVGLRPDALPEGARVVLKVGSSSLTRPDGGLDLNRIDIISGLLAGMRRRGHDVVLVSSGAVAAGLVPLGLESRPGELRLLQAAASVGQGRLVSRWQTALSAYGAVTAQVLLTAQDVAVRSHYRTVRATFDTLLSMGAVPVVNENDAVATTEFNLGDNDHLAALVSHLVTADVLILFTDVDGMWTARPGTPGARPVRYVGGTGELAGVRVDGDAGALGTGGMATKVQAATIACASGTATIIADADDAPRLLGGRTIPADLGTWFAPTGPHRSSRRLWMAHASMPEGRVLVDAGAARAVTEGKKSLLLPGVVGVDGDFESGSVVEIVGPQRVLARGICRYAAAEIEEVLEARGRGAPAPGDHVAPVVHRDDLAELPRTAGD	NDAVATTEFNLGDND
A0A2E2KN17	Oceanospirillaceae bacterium	MAVGRDKLKRAKRWVVKIGSALLTNDGQGLDQQAISRWVDQIAALQSSGLEVVLVSSGSVAEGMTRLGWSERPSEIYNLQAAAAVGQMGLVQAYETNFQRHSMHTAQILLTHEDHSNRKRYLNAQATLRSLLGMGVVPVVNENDTVVTKEIRFGDNDTLGALVANLVEADALILLTDQDGLFTADPRHDNTATLISEARSEDESLSAMAGDGGKLGRGGMATKVRAAQLAARSGAVTVIASGREDDVLLRLRDAEALGTLLVPEKSPVVARKQWIAGHLQARGNLVLDEGAVRALRERGKSLLPAGVRSVSGDFSRGEMVIISDEFGRIVARGLVNYGVDAAGKIIGKSSHEIESILGFMGEEELVHRDNLVLA	NDTVVTKEIRFGDND
A0A1U4NBD5	Mycobacteroides abscessus	MDIKTAFQASAEGRGKHRRSPILERADMPKARRIVVKVGSSSLTSIENSLDELAIATISDVLAKKKREHPSIELVFVSSGAIAAGLAPLGLSRRPKDLATQQAAASVGQSLLMSRYTDIFSRYGVTVSQVLLTAEDLMARDRYQNAHRQLERLLDLGVMPIINENDAVATHEIRFGDNDRIAALVAHTVKADALVLLSDVDALYTRHPNDGGERVSSVRGEEDLAGMAIGSVGSAGVGSGGMVTKVKAAQVAASSGIPALVTSAPNARAAFAGEDVGTWFYSTGDRSTVQSLWLQHLADIEGIIAVDAGAAAALRRRRSLLAAGVTGVEGNFEGGGAIAITDEQGTVIAHALSSYSAGETAQMIGRHTTQIQLAMGETYDGTVAHADNIVVLP	NDAVATHEIRFGDND
A0A0J1F5K2	Peptococcaceae bacterium	MSLTCRRIVLKIGSSSLNHPEGGVSEEALGAIVGAVAGLKRAGVESVLVSSGAVAAGMGKLRLDGRPRDIAGKQAVAAVGQGVLIEKYAAAFEQRGLTSAQVLLSRMDLAEASRYRNAQNTLERLLHLGAIPIINENDTVAVEELCFGDNDRLSALVAGLVHADLLVILTDVDGLYSANPRTDPSAGLIEEVRDIAAVAGAAGGTGSQLGTGGMASKLKAAKISTRFGIGMLLLNSSRISELGSLARGERPYGTYFPPAGHRLSGRKRWIAYAGLSEGSIIVDEGAERALLEEGKSLLASGITGVEGEWERKELVRIVNGAGREIARGLAELSSPEVRKVRGMHSVDMWAVLSGYDGEEVVHRDNLTLMVDSERRHTRTGC	NDTVAVEELCFGDND
A0A136HDR8	Neptuniibacter	MSLGREKLKRSKRWVVKIGSALLTNDGQGLDLAAIARWVDQIAALKQSGIEVVLVSSGSVAEGMTRLGWSDRPQEVYKLQAAAAVGQMGLVQAYETNFRRHDTHTAQILLTHEDHSNRKRYLNAQATLRALLGMGVVPVVNENDTVVTKEIRFGDNDTLGALVANLVEADALILLTDQQGLFTADPRQDPTAILISEARTEDDALVAMAGDGGRLGRGGMATKVRAARLAARSGAVTVIASGREDDVLLRIRDAEAVGTLLVPEQSPVVARKQWIAGHLQARGNLVLDEGAVKALKERGKSLLPAGVRSVSGDFSRGEMVIISDELGRIVARGLVNYGLDDAERIIGKPSREIESILGFMGEEELVHRDNLVLA	NDTVVTKEIRFGDND
A0A150H8H1	Brevibacterium	MTDAAAVRDSVRRAETIVVKVGSSSITDEGGLNRARLVELTDIIGKLHDAGKRVILVTSGAVATGLGPMPIEQRPSDLPTLQAAAAVGQSLLMTAYTEELAGHGVVTAQVLLTVDDMVRRSTYRNAQNTINRLLAMNILPIVNENDAVATDELRFGDNDRLAALVAQMAHAEALVLLSDVPSLLSAPPEDPSAVHIPFVAGPEDLASLTIGGSGSAVGTGGMATKVHAAVIAADSGIPSVLTSFDLAVSAVRGEDVGTYFGPTHSRRQTRLLWLAHLAEPTGSIRVDAGAAKALTEGGKSLLAAGVVDVSGRFEAGEPVDIVDPRGTRLARGLPNFSADELPQMFGLSKRELGRRFGVSFQREVVHRNDMILTKNGTV	NDAVATDELRFGDND
UPI000310DD39	Brevibacterium senegalense	MRTEAQTRAQVRDAKRIVVKVGSSSLTTVQDGLDRDRVRRIARVLGEQRAAGREIVLVSSGAVAAGLEPMGITRRPKDQATKQAAAGVGQSLLMAEYTHTLAEHGIVPAQVLLTADDLIHRAKYRNAQRAVERMLALGIFPIVNENDAVVSHGVRFGDNDRLSALVAHLIHAEALVLLSDVEALLSAPPGAPGSRRVPFIGGPAHLDELRIGGTGSAGTGTGGMVTKVQAATMAADSGIATILSSADHIAEAVAGGEVGTAFGVTHRRRATRLLWIAHLAQKHGTIHVDAGAARAVAERGRSLLAVGVVGADGGFDAGDPVDVRGPDGALVARGIANFAEDELPAMMGRSSEELGNALGSDYRREVIHRNDMVLTDAVFEQGEQ	NDAVVSHGVRFGDND
A0A1T2WZH5	Paenibacillus selenitireducens	MQRIVIKIGSSSLTSDEGGLNRNKVHFFANEIASLAATGSQVLLVTSGAVAAGFREIGYTTRPKLLHEKQAAAAVGQALLMRSYQEAFGSHGLGAAQILLTRADFSQRQRIQNAQMTIEELLKQQIIPIINENDTVSVDELKFGDNDTLSALVANLVKASGLIIITDTDGLYTADPRSNPEAKRIERVTQIDDEILAGAGGSGSSVGTGGMRSKVEAARIAMRGGVPAFVGRVLEPDDLLHAAQGHGRGTYFDTQLHSLSTKKQWLGFHSTPRGKVVVDDGAEHALLSGGKSLLPVGVKDVEGDFHAGDVIEVHNLSGQLVGRGVVNYSASQIRDVAGLNTDEVQKQIEVPRIEVIHRDEWISLK	NDTVSVDELKFGDND
A0A1W1VHI0	Thermanaeromonas toyohensis	MTAAECRRTLRNSKRLVVKVGTSTLTHPSGKLNLERLERVVRELADQVNAGRQVILVTSGAVGAGMGRLGLKEKPRTLPEKQAAAAVGQGILMHMYEKLFAEYGIIVAQILLTRDDLADRRRYLNARHTLGTLLRLGVLPIINENDTVAVEEIRVGDNDTLSALVAGLVDADVLILLTDSEGLYTSNPQTCPEAKLIHVVEEITPEIESLAGGSSSTWSTGGMVTKIQAARLATSFGIPVVIASGFLPGQVAAILRGEEVGTLFLPREHRAQARKRWLAYGPSVQGKIIVDAGAARALIHSGKSLLPSGIVSVEGEFDQGSLVSIIGPGGQEIARGMANYSAEEIRRIQGKKTSEILAVLGYKDYDEVVHRDNLIILV	NDTVAVEEIRVGDND
UPI000B7C8E5A	Dehalobacterium formicoaceticum	MEISFSRRCLSTAKRIVVKVGSTTLTCSTGKMDLDLIDKLARKLTNAEHQGKEVILVTSGAVGVGRDKLGMCKKPKSIPEKQAAAAVGQGLLLHMYEKMFSEYGQTIAQILLTKGDIARRRSYINARNTLHTLLTMGIIPIINENDTVAWEEIRFGDNDTLAAMVAGLVDADLLIILSDIDGLYTGNPKTCPDAQLIPLIREITPEIEALAGGAGSQLGSGGMQTKIQAARIAGNSGIPTVITQGKDLTLFDDILEGREVGTLFLPKEYKLHHRKRWIAYGAEIRGVLLVDQGAREAICTGGKSLLPIGVVGVEGHFEPGDIVSIQTADHQELARGIVDYDGENVRKIMGHQSQDIEGILGFKDYDYIVHRNNMVLKG	NDTVAWEEIRFGDND
A0A0K9EUU9	Actinobaculum suis	MQREANAQARQEAITQARRIVVKIGSSSLTLPDGSLNLQALHSLVEALASRHREGCQIVLVSSGAVAAGAHSLPVSRPKTIRDKQAAAMIGQSRLMAAYENAFDRYGITIGQVLLTVTDVIDRNHYSNVQDALNALLAIGVIPVVNENDAVVTEELRFGDNDRIAALTSHLISADVLVLLTDVDGLYSAPPKEPGAYLIETVSGPEDLAGLLVTDRGSAVGTGGMRSKVAAAELAVSGGVGVLLTAASKVKEVLAGEPAGTWFAPTGERESARSLWLAHVAEARGRVVVDAGAKAALQKNRASLLAVGVMGIAGRFARGDLIEVAGPDGKTFARGLSGWSAEALAEAIDTDAARGTRPVIHANDIALG	NDAVVTEELRFGDND
A0A086Z209	Bifidobacterium actinocoloniiforme	MTKMDEEAVRRAVAQARTLVVKVGSSSLTSPSGHLRPERLQALVGALARVCLQGARLVLVSSGAIAAGFGSLGFSERPDDLATQQATASVGQGVLMAHYETAFASYGLKVGQILLTAQDTRQATQYRNARRTLGRLLDLGVVAIVNENDALASNEIRFGDNDRLSALVANIVRADALVLLTDVDALYTEPPSRSGARKVAFVPDVVQTMESIDAEGSTSGLGTGGMTTKLEAARIGAVSGIPVLMTKASLAGPALFGDPVGTVFAPVKHRGSARRLWIKFASAPRGSYQADAGAARAVHGGRASLLPAGVTGVEGEFSAGDPVWIRDESGRPLAKGVSAYDAEEAVHLMGRTTSELSRRYGRQYAHPFVHRDDLVLL	NDALASNEIRFGDND
A0A2E0UF70	Acidimicrobiaceae bacterium	MNKKTIVVKVGSSSITTDEGTIDRSRVQTLCDEIADLHVKGNRLVVVTSGAIAAGLPPLNMSGLDRPKDSETLQAVSAIGQGHLIQTYQEAFSKHGLIAGQVLLTPLDFFLRAQYLHARSTLNRLLELGAIPVVNENDAVADDEIRWGDNDRIAALVAHLVDADLLLLLTDTEGVLTADPKIDNGASLIEEILEIDQALEERVGGSGSVHGSGGMTSKVAAAKIAAWSGVPTLIAHAHRPNVVVESVNGVPGTGTMIHARETRLGARRLWIAFAVGSKGRITVDDGAKKALEERRASLLPAGVIEASGSFVAGDAIEISGPDQVVFAKGLVRHDLTDLEKIIGQHTEDVPQGLSAEVVHADDLVVLPS	NDAVADDEIRWGDND
S2VKY6	Actinotignum	MSGTSSTSLTRRDCLENSRRIVIKVGSSSLTGPDGALHQETLDLLVNTIADVHARGVDVVLVSSGAVAAGIGPLKLGRPRSLREKQAAAMVGQSRLMAAYEERFEAHGISVGQVLLTASDVTNRRHYANALTAMRTLLRLRVVPIVNENDAVATDELRFGDNDRLAALTAHLVGAGTLILLTDVDGLYTKPPSEAGATRIAEVTGEEDLAGLRITGRGSAVGTGGMRTKVAAAELATSGGVGVILTHVDNVQRAVAGENVGTWFVPSKRHVSARGRWMEFAARARGRVTLDDGAVAAVTGNHASLLPVGVIGVSGRFAAGDIVELCDGHGEVIARGLSAYSVEELIELVGSTGARGKKPVVHANDIVLLGS	NDAVATDELRFGDND
A0A2G6JAS1	Neptuniibacter caesariensis	MAIGRDKIKRSKRWVVKIGSALLTNDGRGLDVAAIARWVDQIAAIKAAGVQIVLVSSGSVAEGMTRLGWSIRPSEVFKLQAAAAVGQMGLIQAYETNFRRHNTHTAQILLTHEDHANRKRYLNAQATLKELLALGVVPVVNENDTVVTKEIRFGDNDTLGALVANLVQADALILLTDQQGLFTADPRSNPDATLISEARAGDEALDAMAGDGGKLGRGGMATKVRAAKLAARSGAVTVIASGREDDVLLRIRAAEPLGTLLVPDKSPMAARKQWIAGHLQARGTLVLDEGAVRALRERGKSLLPAGVRSMDGDFSRGEMVIISDEHGRIIARGLVNYGIEDAERIMGKASRDIESVLGFMGEEELVHRDNLVLT	NDTVVTKEIRFGDND
A0A0M5JS99	Actinomyces	MVLKLGSTSLTRPDGGLDLNRIDIVARLVAGLRRRGHDVVLVSSGAVAAGLAPLGLERRPDELRLLQAAASVGQGRLVSRWQTAMSTYGVVTAQVLLTAQDIAVRHHYRTVRATFDALLSMGAVPVVNENDAVATTEFSLGDNDHLAALVSHLVAADVMVLFTDVDGMWTARPDAPGAEPVRLVRGPQDLVRVSVAGRGSAIGTGGMRTKVQAAAIACASGTATLIVDADDAVRLLGAAAVPADLGTWFLPTGPRRPSRRLWMAHASIPEGRVIIDAGAVRALVEGKKSLLLPGVTGVDGDFESGAVVEVVGPGGAIARGICRYASTEIEEVLAARRRGGAAPDHVAPVVHRDDLAELPRTAGA	NDAVATTEFSLGDND
UPI00071D0580	Devriesea agamarum	MTPPARVPAKLTTREGIADAQRIVIKVGSSSLTTADGHLDRARINDLVDVIARTHRDGREIVLVTSGAIAAALDILGLDRRPSDVIAQQAAASVGQGLLIAAYTQAFAVHGLHVGQVLLTESDVVQRETYRNARACLGALLTAGIVPIVNENDAVATAEIRFGDNDRLAALVAQAIGADLLVVLTDVDGLYTAPPGSPGAHKIDCVENFDDLRELSIGSVGSAVGTGGMVTKLDAAHIAVTTGTAVVLTHAGLLSPALSGEQMGTFFPAHPGRRRTRLVWLRCATRGAGQLIVDEGAVQALVSRRCSLLAVGIVRVDGAFGAGAPVDICDTSQRLIARGLVAHSSDDIREMAGLRAEVLRMSKGERFVRAVVHRDDLVLLGGAASRRHSD	NDAVATAEIRFGDND
A0A1G7YAD8	Selenomonas	MNARERLREAKRIVVKVGTSTLAHETGKLDLYRIDHLIRELADLRNQGKEMVLVSSGAIAAGLGKLGLSQKPDSIPEKQAIAAIGQGVLMHIYEKLFAEYGQTMGQVLLTKENSVRHHQYIHSRNSLLALLAMGAIPVINENDAVAVDEIKIGDNDNLSAMVATLIDADALIILSDIEGLYTANPSTHPEAELICEIPEITPEVERIAGGAGSKLGTGGMMTKIQAAQIAMSAGVTMVIASGAREGAIRGILAGEQIGTVFPARESHLRVRKSWLAFGKRLAGEIVVDDGCAAAMREKGSSLLAAGVLECEGDFREGNTVRVLNTERQEIARGIVNYKSELLQKLLGHKTEEFATLVDGDIPEEVIHRDNMVLMV	NDAVAVDEIKIGDND
A0A2N5X9M1	Streptomyces sp.	MTAARRIVVKIGSSSLTTASGGLDADRVDALVNVLARARGDVPYGGRPPGAHGGPEIVLVSSGAIAAGLAPLGLKKRPRDLARQQAAASVGQGLLVARYTASFARYGVRVGQVLLTTDDVARRAHYRNAYRTLEKLLSMGAMPIVNENDTVATDEIRFGDNDRLAALVAHLVHADLLVLLSDVDGLYDGDPRIPGTTRIDEVRGEEDLEGVSIGSAGKAGVGTGGMVTKVEAARIASDAGIPVVLTSAVHAADALAGRRTGTLFHPTGRRSADRLLWLAHASA	NDTVATDEIRFGDND
A0A1F9CT35	Deltaproteobacteria bacterium	MTADGSRGAKTAQARAERRRLLAKVQRVVVKVGSAVLTDDGAGLDARAIGRIGRDISEVIARGTQVILVSSGAIAAGRSRLGLSERPRTIPQKQAAAAVGQSALIQAWERTFARHGRRVGQILLTADDLANRKRFLNARHTLMTLLRLGVIPVINENDTVAVDEIKFGDNDHLSALVTNLIQADLLLILTDTEGLHERDPRRIRKARLVPLVHEITPQIERAAEGEGGAVGTGGMASKIAAARKTTHSGVLCIVAGGRRRRCLPRILEGESIGTLFLPREARLTSRKHWIAFTREPRGTLRVDAGAVAALKERGKSLLPSGVTEIVGRFGVGDLVRIMDPQGREFARGLVEYPADELVRIKGRKTSEIERTLGYKSTDEVVHRDDLVLL	NDTVAVDEIKFGDND
A0A1H2EK44	Pseudomonas	MREKVSKARRWVVKIGSALLTADGRGLDRGAMAVWVEQMVALRRAGVELVLVSSGAVAAGMSRLGWSERPGTIHELQAAAAVGQMGLVQAWESSFAEHGLQTAQVLLTHDDLSDRKRYLNARSTLRTLVDLGVIPVINENDTVVTDEIRFGDNDTLAALVANLVEADLLVILTDRDGMFDADPRHNPDAQLIFEARADDPSLDAVAGGTGGALGRGGMQTKLRAARLAARSGANTIIVGGRIERVLDRLKGSERLGTLLTPERSRYAARKQWLAGHLQMRGTLSLDAGAVRALLEQRKSLLPVGVTAVEGNFRRGEMVVCLGPDGREVARGLVNYSAADAQRIIGLSTEAIEQELGYIDEPELVHRDNLVLV	NDTVVTDEIRFGDND
A0A063Y098	Nitrincola lacisaponensis	MTGRERLARRGRWVVKIGSSLLTNDGRGLDQQAISRWVEQLVTLREAGIEVVLVSSGAVAEGMNRLGWKTRPHEVFRLQAAAAVGQMGLVQTWEACFWKHGVHTAQVLLTHDDLSNRKRYLNARSTLRTLIELGVVAVVNENDTVVTSEIRFGDNDTLGALVANAVEADALILLTDQKGLFTADPRQDPNAQLIAEARAEDEQIQAVAGDGGALGCGGMITKVRAARLAARSGAVTVIASGREDEVLRRLFAGEALGTLLTPDREPMAARKQWIAGHLQARGTVMVDAGAVRALTTGGRSLLPAGVLNVTGDFSRGEMVMVLDEAGRVIARGLANYGAEDARSIMGHPTRAIESILGFMGEEELVHRDNMVLA	NDTVVTSEIRFGDND
F5RMC7	Selenomonadaceae	MSARDRLREAKRIVVKVGTSTLTHPSGGMNLHRIDHLVRELIDEANQGKDILLVSSGAIAAGMNTLGLKERPAGIPARQALAAIGQGALLHIYEKFFHEYGRTMAQVLLTKENAARHHQYMNSRNTLLALLGMNVIPVINENDAVAVDEIKIGDNDNLSAVVAALVDADALIILSDIDGVYTANPRTDTSATLISEIPEITPEIEQLAGSAGSAQGTGGMQTKIEAAKIAQNAGVTMVIARGNEDGTIRSILRGEEIGTLFPAREAHLRARKSWLAFGKRLMGEISVDDGCIAAMRRGASLLAVGVTAVYGDFSAGETVRVLSPSGQEIARGIAAYDATDVARLMGHQTADYQEIIADAAHEEIIHRDNMVLMV	NDAVAVDEIKIGDND
W7SZ31	Kutzneria sp.	MSQARQAVAAAKRIVVKVGSSSLTTAVGGLDPSRLDALVDALAARSAAGSQVVLVSSGAIAAGLAPLGIGKRPKDLATQQAAASVGQLELVHAYATSFARYSLTVGQLLLTADDVVRRSHYRNAQRTFSRLLALGVVPVVNENDTVATDEIRFGDNDRLAALVAHLVGADALVLLSDVDALYTGDPRRSDARRITEVVDESDLADVIAGTTGASGVGTGGMASKLAAARLASSAGIPVLLASSADAASALAATPAGAPSPPPAASASTAPAPATPSAGAPSALAPASVDTASGLAAASSGIASGVTAASADAASGLAAASSVTPSADLSASAGAASVPALIAGGPVSAGVPAAVGTAFAATGSRLSARRFWLAHAADSAGRLTLDDGAVTAVVTRRRSL…	NDTVATDEIRFGDND
A0A0R2PQH9	Acidimicrobium	MRIVVKIGTSSVTDEHGAINDQAIATLCDQVAQLREQHHEVLVVTSGAVAGGVAALGLSQRPTDTQTLQALAAVGQSQLMNRYNHYLAARSLIGAQVLLVPNDFIDRTQYLHARQTLGRLLELGCVPIINENDAIASDEIRFGDNDRIAALVAHSVGADVLILLTDIGGLFTSDPRTDPTATLVASVSADDPLLSVHAGSAGTARGSGGMASKLSAARIASWSGVRTVIASASRINVLQDALNSVGGAGTQFLPHNRNLSARKLWIAFAAQHVGTIVVDDGARNALITRNTSLLHAGVVEVSGDFVGGDTVEIADIRGEVFARGMVGIDAVQAGAAAGLQSVDLPEGVVAELVHRDDLVVLLDK	NDAIASDEIRFGDND
UPI000486FE8D	Zymobacter palmae	MTSPRKERQALRDVKRVVVKIGSSLLTNDGRGLDGRAIGSWVDQLVGLLARGIEPIVVSSGAVAEGMVRLGWHERPTELHELQAAASVGQSGLVQCWESHFSRHGIRSAQVLLTHDDLSSRRRYLNARNSLHTLTDMGVIPIINENDAISTKEIKLGDNDTLGALVANLMDADALILLTDQTGLYDADPRKNPHAKLIEEALADDERLDAVAGGGGKLGTGGMATKLNAARLAARSGAMTIIASGREKDIIPRLLEGERLGTLLKPADEPLKARKRWIVGQMQSRGTVVLDDGAVRHLCDNGASLLPVGVKALRGRFRKGDLVTCVDQQGRRIAKGLINFDRNEAERILGVSTDHIKECINGEVAHHGELIHRDDLVLI	NDAISTKEIKLGDND
A0A0N8PUS4	Paenibacillus	MQQTIVVKIGSSSLTSDEGGLNREKIAFFAAELAALRGQGFPVLLVTSGAVAAGFRELGYASRPKLLHEKQASASVGQALLMQAYQAAFTGHGVGVGQILLTRSDFSNRKRIHNAQMTIEELLRRGMLPIINENDTVSVDELKFGDNDTLSALVANLVRAQRLVILTDTDGLYTEDPRKNADAKRIDRVLEIDENIYRIAGGSGSSVGTGGMRSKIEAARIAMRGGVPVFVGRVTEPGDLMLAVEGTGKGTYFDTAEHNLPMKKQWLGFHSQPQGSVYVDEGAELALVTGGKSLLPAGVTEVTGEFHPGDVIEVLGPDGETIGRGVVNYASWQLQAVAGLSTEEVQKRIEVSRIEVIHRDEWITLASPAKAKDAAEPKQVRY	NDTVSVDELKFGDND
A0A2A2IWU8	Pseudomonas sp.	MRDKVTGAQRWVVKIGSALLTADGRGLDRGAMAVWVEQMVALRRAGVELVLVSSGAVAAGMSRLGWATRPSAIHELQAAAAVGQMGLVQAWESSFGEHGLHTAQVLLTHEDLSDRKRYLNARTTLRTLVELGAIPVINENDTVATDEIRFGDNDTLAALVANLVEADLLVILTDRDGMFDADPRNNPDAQLIFEARADDPALDAVAGGTGGALGRGGMQTKLRAARLAARSGAYTMVVGGRIERVLDRLKAGERLGTLLSPERGLLAARKQWLAGHLQMRGTLTLDAGAVKALTVDGKSLLPVGVRAVEGSFRRGEMVACVGPDGQEVARGLANYSAAEAQKIVGLPTDRIEAVLGYIDEPELVHRDNLVLV	NDTVATDEIRFGDND
E4LKN0	Selenomonas	MSTRARLREAKRIVVKVGTSTLTHPAGGMNLRRIEHLVRELIDEANQGKDILLVTSGAIAAGMSSIGMKERPQSVPARQALAAIGQGALLHIYEKFFHEYGRTMAQVLLTKENAARHHQYMHARRALLELLSMGAVPVINENDAVAVDEIKIGDNDTLSAVVAALVDADALIILSDIDGVYTANPRTDASAELMDEIPEITPAIERLAGGAGSAQGTGGMQTKIEAAKIAQNAGVTMIIARGDDDGMIRGILSGAQIGTVFPAREAHLRTRKSWLAFGRHLAGELRVDAGCLRAMRGGASLLAVGVTDVCGTFSAGDTVRVLSPEGQEVARGIAAYGAADIARLMGHRASDFPALVPDAVHEEIIHRDNMVLMV	NDAVAVDEIKIGDND
A0A1X6VYS1	Chlamydia abortus	MQSRIVVKIGSSSLTSDEGGLNRDKVHFYANELSALRQNGYQVLLVTSGAVAAGFTTIGYRKRPRVLKEKQAAAAVGQALLMQCYQEAFAHNDIPVAQILLTRADFSNRQRILNALMTVEELLARGVIPVINENDTVAVEELKFGDNDNLSALVANLVKASSLLIITDTDGLYTDDPRKNADAVRIDRVEQISDELYRIAGGSGSSVGTGGMRSKVEAARIAMRGGVPVFVGKVAEPGDLLAAAQNKGKGTYFDTHLHTLPAKKQWVGFHSFPQGKVYVDRGAEAALLEGGKSLLPAGIRKISGDFHPGDVVEVINPDQQLIGRGVVNYAAWQLQAVAGLSTDEVKKRVEVPRIEVIHRDEWMAVD	NDTVAVEELKFGDND
G2G2M9	Desulfosporosinus sp.	MISPEVRRVVIKVGSSSLNHPEGGLDDHAINEIVTVIAALKHKDVECVLVSSGAVAAGMGQLGLQVRPRDLAGKQAVAAVGQGVLIERYSRNLERHGLVGAQILLSRIDLAEAARYHNAQNTLEKLLRLHVIPIINENDTVAVEELCFGDNDSLSALVAGLVHADLLIILTDVDGLYTTNPKKDPLAQLIEEVTEVSAVESMASGAGTSMGTGGMVTKLRAAKIATRFGIGTLLLNFTRIRELLGLTESQAPIGTYFQPAKHRLAGRKRWIAYGGLSEGSIQVDDGAAKALVGEGKSLLAKGIITTEGTWERKEIVRITNLKGEEIARGVVELSSDEVQLVKGLHSEKMLQIIPDFDCEEVVHRDNMTLMLDG	NDTVAVEELCFGDND
A0A1G9N118	Dendrosporobacter quercicolus	MVTRATIASAKRLVVKVGTSTLTHHTGKLNFFRIEKLVRELSDLANQGKQIILVSSGAVGAGLDRLGLKERPKTIPEKQAAAAVGQGILMHTYEKLFREYGQTVAQVLLTREDSVKHKRYINSRNTLLTLLSMGVIPVINENDAVAVDELKIGDNDTLSATVATIVDADVLIILSDVEGVFDDNPQLNPAAKRISEIADITTEIEALAGGPGSSLGTGGMHTKMQAAKIAVNSGVTMLIASGLRDGVVRDILSGADVGTIFLSKETHLQARKSWLAFGARISGAVTVDPGCEQAILEGGSSLLAAGITGVQGRFEQGNTIRVLNAAGREFARGLANYNAEEIMRIMGHHTNEIVQILGSKSYDEVIHRDNLVLMA	NDAVAVDELKIGDND
A0A162R3W4	Clostridium magnum	MSIRKKHLKNIKRIVVKVGSSTLTHESGLMNINQIEKLVRQISDLHNQGMEVVLVTSGAVAAGVGRLGLKSKPKTIPEKQAAAAVGQGILMHMYEKIFSEYGKVAAQILITKDDMSHRTRFLNARNTFFALFEQGVIPIVNENDAIIVDEIKFGDNDTLSAIVSSLIEADLLILLSDIEGLYDSNPRTNPNAVLIHEVEEITEEIEKCAGGAGTSLGTGGMATKISAARIATTAGVSMVIVNGANNNIIRDVVNEEEVGTFFAPNEHPLQLRKHWLTFNTEINGKVVIDDGAVKALVEEHKSLLPKGVLSVEGFFHQGQIVSIVNTEGIEIGRGITNYDSLEIEQIKSLKTDEIESKLGYKNYDEIVHCNNMVRF	NDAIIVDEIKFGDND
A5D411	Pelotomaculum thermopropionicum	MDTEKRCFKDFKRMVVKVGSSSVAHPTGKPNLFQIENLVRQLADLHNQGKEVILVTSGAVGTGTGKLGLAARPRTIPEKQAAAAVGQGVLMHIYEKFFGEYGVTVGQVLLTRQDFSDRRRFLNARNALHALFQFGVIPVINENDTIAVDEIKFGDNDSLSALVAGLVDAELLILLSDIDGLYTADPRKDPGARLIQDVKEITPEIESLAGGTGSKLGTGGMATKLQAARMAMHSGVVTVIARAGEKDVIRQIIAGEQVGTIFWPSANKLENKKRWIAYSSAVCGKVFVDEGAARALLKQGKSLLPSGVTGVEGNFDMGNTVSIIGPDGREIARGLTYYSSVEIERIKGAQTRDIARILGYKDYDEIVHRNNLVLSL	NDTIAVDEIKFGDND
D9UL84	Streptomyces sp.	MPEPREAAPGRSDARRRRAARVVRTRHTGRRARRAGEPAGREVGQRVTAARQRVAEARRIVVKVGSSSLTTASGGLDADRVDALVDALAGARGQGKGKRDLVLVSSGAIAAGLAPLGLTRRPRDLPRQQAAASVGQGLLVARYTASFARYGVRVGQVLLTTADTSRRSHYRNAYRTLDQLLAMGALPVINENDTVATDEIRFGDNDRLAALVAHLVHADLLVLLSDVDGLYDGDPAAPGTSLVPEVRDPAELRGIEIGSAGRAGVGTGGMATKVEAAAIAAAAGVPVVLTSASRAGEALAGGKDRHVLPPHG	NDTVATDEIRFGDND
A0A0J1FT65	Desulfosporosinus	MTTFSARRIVLKIGSSSLNHSRGGLDEEAIAEVVDVIAALKQSGIECILVTSGAVAAGMGELRLHTRPRDLAGKQAVAAVGQGVLIEKYAQNLERHGLVGAQILLSRIDLAEASRYHNAQNTLEKLLRLQVVPIINENDTVAIEELCFGDNDSLSALVAGLVHADLLVILTDVDGLYTANPKKDSSAQLIEEVADISAVEMMAGGAGSILGTGGMLTKLRAAKIATRFGIGMLLLNFTRIGELVELNEGQGARGTYFHPVKHRLAGRKRWIAYAGLSEGSIQIDDGAVKALVKEGKSLLAKGIKSTEGTWERKEIVRILNLVGDEVARGVIELSRHEVELVKGLHSEKMQELIPDSSGEEVVHRDNMTLMMDSV	NDTVAIEELCFGDND
F8FBI7	Paenibacillus mucilaginosus	MQGTIVVKIGSSSLTSDEGGLNRDSIAFFASELARLQREGNRVLLVTSGAVAAGFRAMGYTVRPKLLHEKQASASVGQALLMQAYQAAFAEYGVGIGQILLTRSDFSNRRRIQNAQSTIEELLRRGILPVVNENDTVAVDELKFGDNDTLSALVANLVRARRLLILTDTDGLYTEDPRRNPEAKRIDRVTEIDEHIYRIAGGSGSMVGTGGMRSKIEAARIAMRGGVPCFVGRVTEPGDLLQAAGGTGRGTYFDTSEHNLPMKKQWLGFHSQPKGLVTVDEGAESALVSGGRSLLPAGVREVAGEFHPGDVIEVAGVNGQIIGRGVVNYESWQLQAVAGLGSDEVQRRIEVPRIEVIHRDEWITLAQSLRTKDTAQ	NDTVAVDELKFGDND
UPI00059403E4	Nocardiopsis salina	MHSTNSDNIDALEAGGRAAVESARRIVVKVGSSSLTTPEGRIDATRLRSLADVLAERRTAGQEVILVSSGAVAAGMTPLGMNRRPHDLASQQAAASVGQGLLLAAYTAELARYGLNAAQVLLTVEDMMRRVQHRNAQRTLRRLLDIGAVPVVNENDTVATHEIRFGDNDRLAALVAHLMRADALVLLSDVDALYDGDPSHPGTSVVNLVRDPADLAGIDIGSTGKRGVGTGGMVTKVDAARIASQAGVHTVLTSAANAGSALAGERVGTFFAPADGRRPSARQLWLAP	NDTVATHEIRFGDND
A0A257D4L7	Pseudomonas sp.	MRDKVTGARRWVVKIGSALLTADGRGLDRAAMAVWVEQMVALHAAGVELVLVSSGAVAAGMSRLGWSVRPSAIHELQAAAAVGQMGLVQAWESSFGEHGKHTAQILLTHDDLSDRKRYLNARSTLRTLVELGAIPVINENDTVVTDEIRFGDNDTLAALVANLVEADLLVILTDRDGMFDADPRNNPDAQLISEARADDPALDAVAGGTGGALGRGGMQTKLRAARLAARSGAHTVIVGGRIERVLDRLKAGELLGTLLLPERGLLAARKQWLAGHLQTRGSLTLDDGAVQALLRGHKSLLPVGVKQVQGNFRRGEMVVCLAPDGAEIARGLANYSAAEAQKIVGQGSDAIEQLLGYVDEPELIHRDNLILI	NDTVVTDEIRFGDND
UPI000373FCCE	Pseudomonas thermotolerans	MRDKVTGAQRWVVKIGSALLTADGRGLDRSAMAVWVEQMVALCEAGVELVLVSSGAVAAGMSRLGWSSRPSVMSELQAAAAVGQMGLVQAWESSFAQHGRHTAQILLTHDDLSDRKRYLNARSTLRTLVNLGVIPVINENDTVVTDEIRFGDNDTLAALVANLVEADLLVILTDRDGMYDADPRYNPDAQLIHEARADDPALDAVAGGTGGALGRGGMQTKLRAARLAARSGAHTVIVGGRIERVLARLKSGERLGTLLAPERGLLAARKQWLAGHLQTRGVLTLDDGAVKALVDGHKSLLPVGVKAVEGNFRRGEMVLCVAPDGREIARGLVNYSASEARKIAGKPSDLIEQLLGYVDGPELVHRDNLVLV	NDTVVTDEIRFGDND
UPI00037A272D	Nocardiopsis lucentensis	MDSVRTEHIDELEVAGRKAVANARRVVVKVGSSSLTTPEGRIDSSRIRDLVEVLAARRALGQEVILVSSGAVAAGMTPLGLTRRPRDLASQQAAASVGQGLLLASYTAELAGHGLTAAQVLLTVEDMMRRVQHRNAQRTLRRLLDIGAVPIVNENDTVATHEIRFGDNDRLAALVAHLLRADALVLLSDVDALYDGNPSDPSTSVVDLVRGPGDLDGIDIGGAGKRGVGTGGMVTKVESARIATEAGVQTVLTSAANARAALAGERVGTLFAPAEGRRPSTRQLWLPPPPPP	NDTVATHEIRFGDND
A0A1V5P0I8	Firmicutes bacterium	MTENKRSRFNIARRIVVKVGSSSIAYPTGKLNLFQIESLVRQLSNLHNQGRDVLLVTSGAIGTGAGRLGLSGRPRTIPAKQAAAAVGQGILMHIYEKFFSEYGVTAGQVLLTREDFSDRRRFLNARNTLHALLQFGVIPVINENDTVAVDEIKLGENDTLSALVAGLVDAELLVLLSDIQGLCTADPRRDPGACLIREVPEITPEIESLAGGAGSKLGSGGMATKISAARIAAHSGVSTVLACADEKDIILKVINGELVGTVFWPCSNKLENRKQWIAYSAAVCGKIRVDEGAAAAMLKHGKSLLPSGITGVEGQFEIGSTVSIVGPDNQEIARGITSYSSAEIDQIKGVQTREISRILGHKDYDEIVHRNNMVLNL	NDTVAVDEIKLGEND
E0IC27	Paenibacillus curdlanolyticus	MAERIVVKIGSSSLTSDEGGLNRSKLDFFASELSALKRAGYQVVLVTSGAVAAGFRAIGYTSRPKQVHEKQASAAVGQAMLMQAYQESFGRDGYIAAQILLTRADFSNRRRIESALMTMEELLRQGAIPVINENDTVATEELKFGDNDMLSSLVANLVKAKQLIILTDTDGLYTADPRFNQDARRIERVTQISEDLMQLAGGSGSSVGTGGMRSKLEAARIAMRGGVPAFVGRAAEPGDLALAVSGIGKGTYFDTSLGNLPVKKQWLGFHSMPQGRIIVDDGAELALRNGGKSLLPAGVRESEGDFHPGDVVEVLGLSGDTIGRGVVNYESMQLKAVAGMNSDEVKRRIDVSRIEVIHRDEWITLKA	NDTVATEELKFGDND
F9EHK2	Actinomyces sp.	MSTAGLRPTSLADNARVVLKVGSSSLTRSDGGLDLNRIDIIAGLVAGLRRRGHDVVLVSSGAVAAGLIPLGMTGRPGELRLLQAAASVGQGHLVSRWQTAMSAYGVVTAQVLLTAQDVAVRSHYRTVRATFGALLSMGAVPIVNENDAVATAEFNLGDNDRLAALAAHLVTADVLVLLTDVDGVWTARPGTPGAEPVRYVGAPDELIDVDVTGRASTLGTGGMRTKLQAATIACASGTAAVIASADDAPRLLGEREVPVDLGTWFAPTGPHRPSRRLWMAHASVPEGRIVIDAGAQRAITVGKKSLLLPGVTGVNGDFESGAVVELVGPAGVMARGICRYASGELEEDLRARRDGSADPLDHVAPVVHRDDLAELPRTAGERI	NDAVATAEFNLGDND
UPI00037CD695	Desulfurispora thermophila	MIDCRSKLAQAHRVVVKIGSSSLAYGTGKPNLTRLESLVRQLSDLHNRGLEVILVTSGAVGLGLSRLGFTRRPRNIPEKQAAAAVGQGLLMHLYEKLFAEYGITVGQVLLTREDFTHRSRFLNARNTLYTMLSLAIIPVINENDTVAVDEIKLGDNDTLAAMVASAIDADLLIILSDIDGLYTANPQTDPNACLISEVTEITPELERQAGGAGSRFGTGGMITKLSAARLAMHSGMPMVLAAAACDNVLRRIIGGENVGTIFWPCSKLENKKRWIAYGSAVHGALHVDAGAAEAITHHGKSLLPSGITAVQGEFELGNTVSIIDPGGKELARGIVNYSSREVRLIMGRKTGEIERILGYKDFDEVVHRNNLALL	NDTVAVDEIKLGDND
A0A2A2I1Z5	Tamilnaduibacter salinus	MTERNRIGSARRLVVKIGSALLTNDGRGLDVSALSGWVDQLAALSRQGVELVIVSSGSVAVGMSRLGWKVRPEQLHDLQAAAAVGQMGLVQTWEAQFQCHDRHTAQVLLTHDDLSDRKRYLNARSTLRALLDVGVIPIVNENDTVVTDEIRFGDNDTLGALVANLVEADGLIILTDQSGLYEQDPRQNPEARLVTECRASDSSLDAMASGGSGVLGRGGMQTKVRAARLASRSGAFTVIVGGRLDGVITRLRDGEILGTLLLPEQERLAARKQWLASHLKTKGRLVLDEGAVRVVRQGGRSLLPVGVSGVQGQFRRGEMVTCVGPDGTEVARGLVNYDAVEAREIRGCSSDRIADVLGYVSDEEMIHRDNLVVV	NDTVVTDEIRFGDND
I4LNM6	Terrabacteria group	MNNPEIELTEDGVRCSIREARTIVVKVGSSSLTSASGQLDVQKLRALVTAISHAQMQGARIVLVSSGAIAAGFGLLGFNERPKDVPTQQATASVGQGLLMAQYEAAFSQFGFRVGQMLLTADVTISPSRYRNAQRTMLRLLELGVIPIVNENDALSSNEIRFGDNDRLAALVANIVRAEALVLLTDVDSLYTAPPSEPGAKRVSFVPDVTRAIEEVKVGASVSGVGTGGMVTKMEAAHVAAVSGIPTVLTCAGNAGPALAGDAVGTVFAPVHTRDSSRRLWIGFASHPHGVLVVDNGAAKAVRGGRASLLAAGIVGVRGEFSATDPVWIDDEQGNHLAKGLVAFDAEEIPEIMGRTSDELEESLGRQYAHPVVHRDNLVLV	NDALSSNEIRFGDND
A0A2L2XB43	Desulfocucumis palustris	MYTVGILWINIKTLCYNVICFYNNHYLQVKDMQKPARDFSEVKRIVVKVGSSSLIYDTGKPNLARMEMLVRQLADLHNRGLDILLVTSGAIGVGFNRLGYSQKPKSIPEKQAAAAVGQGILMHMYEKFFAEYGVMVGQILLTREDFSDRRRFLNARNTMYALLGLRVIPVINENDTVTVEEIKLGDNDTLAAQVAGLVDADLLLLLSDIDGLYTSNPKTDPGAIIIPMVTEINREIEAMAGGAGSSVGTGGMSTKLHAARMAMHSGLPTVLAGAGSEDIIRRVVAGEQVGTVFWPSVRLDNKKRWIAYCAAVQGKLHVDEGAVQALLHRGKSLLPSGITRVEGVFDMGNTVSVIAPDGREIARGIVNYSAGEVNLIKGLKTRDIQGVLGHKDYDEVVHR…	NDTVTVEEIKLGDND
A0A2D5GH12	Oceanospirillum sp.	MSQRDRLERAKRVVVKIGSALLTNDGAGLDLPAIASWVDQMAALHERGVELILVSSGSVAEGMSRLGLTERPSTLHELQAAAAVGQMGLVQAYESQFMGHGVRAAQILLTHDDLSNRKRYLNARSTVKALLELKVIPIINENDTVVTDEIRFGDNDTLGALVANLLEADVLIILTDQEGLFTADPRSNPDATLISEAWADDPELAGMAGDGGRLGRGGMITKVRAASLAARSGTTTLVASGRQPNVLSRALDGEDLGTLFLPKDTPWAARKRWLAGHLQTRGTLVLDAGAVRVLRDKNTSLLSVGVKQVSGRFRRGDMVQCVSEQGELIAKGLVNYDQDDVLKILGQPTHKMEALLGYIADPELINRDNLVLV	NDTVVTDEIRFGDND
UPI000371910D	Sporomusaceae	MLNRANIGEAQRIVVKVGTSTLTHETGKLNFFRIERLVRELSDLVNQGKEIVLVSSGAVGAGMERLGLTEKPKTIPEKQAAAAVGQGVLLHVYEKIFAEYGQTVGQVLLTREDSVKRSRYVNSRNTLLQLLAMGVIPIINENDAVAVDELKIGDNDTLSAMVGTIVDADLIIILSDVDGVYTANPQTNPEAKLLSEIAEITPEIDELAGGPGTMRGTGGMYTKIQAAKIAVNAGIALVIASGTQDGVVREILTGQDVGTLFPSKHNRLQVRKSWLAFGARIAGDVQVDSGCAKAIVKTGSSLLAAGIVKVQGDFEQGKTIRILDTNGRELARGLSNYSSGEIERIRGKHTDEISSVLGYKTTDEVVHRDHLVLMV	NDAVAVDELKIGDND
A0A0G3V201	Actinobacteria bacterium	MKGRVVVKVGTSSVTAEQGELDLVALSKLAQELSEAKTAGYEVVLVLSGAIAAGLPALGFTERPSDIRTLQAIAAVGQPMLMEELRTLLAVHSIVPGQVLLDPYDFGQRSQYLHARETLVRLLELGVIPIVNENDTVADDEIRYGDNDRIAALVANMIGAETLVLLTDTDGLYTADPRLDADASLIEEIVSVDAELEAVAGGAGSQRGSGGMASKLAAAKIASWSGVRTVIAATSTPGVIAAALSGSGIGTTVLPREERLSGRKLWIAFARAASGRIIVDAGAVTALSVGGRSLLAAGVRDVIGDFEVEAAVEIAGPDGRIFAKGLTRLSAANVRAYAGMQSSELPAGAPGEVIHCDDLVVIPDS	NDTVADDEIRYGDND
A0A132NGX2	Streptomyces thermoautotrophicus	MVVKVGSSSLTTAAGGLDGERVAALVDVIARRHRAGAEVVLVSSGAIAAGLAPLGLKRRPRDLATQQAAASVGQGLLIHQYTESFKRYGLRVGQVLLTVDDVTRRAHYRNAYRTLRKLLDLGVVPIVNENDTVATEEIRFGDNDRLAALVALLVHADLLVLLSDVDALYDGDPRNPGVRRIAEVRGPADLEGVRLGKAGKAGVGTGGMVTKVEAARIATISGVPVVLTSAALAAEALAGAGVGTFFHASGER	NDTVATEEIRFGDND
A0A0A2U0N2	Desulfosporosinus sp.	MLDVRRVVIKIGSSSLNHPQGGLDDHAIAEIVAVIAALKEKRVECVIVTSGAVAAGMGQLGLQVRPQDLAGKQAVAAVGQGVLIERYARNLELYGLVGAQVLLSRIDLAEASRYRNAQNTLEKLIRLQVVPIINENDTVAVDELCFGDNDTLSALVAGLIRADLLVILTDVDGLYSTNPKIDPLAQLIKEVAEVSAVECMASGAGTTMGTGGMVTKLRAAKIATRFGIGMLLLNFTRIRELLNLTEGQETKGTYFPPAKHRLTGRKRWIAYAGLSEGSIQVDDGAAKALVEEGKSLLAKGIITTDGTWERKEIVRIVNLLGEEIARGVVELSSDEVQQVKGWHSEIILQLIPDFEGEEVVHRDNMTLMGDA	NDTVAVDELCFGDND
Q889F0	Pseudomonadales	MRSKVTGAQRWVVKIGSALLTADGKGLDRNAMGVWVEQMVALHEAGVELVLVSSGAVAAGMSRLGWTARPSAMHELQAAAAIGQMGLVQAWESSFAEHGRHTAQILLTHDDLSDRKRYLNARSTLRTLVELGVVPVINENDTVVTDEIRFGDNDTLAALVANLVEADLLVILTDRDGMFDADPRNNPDAQLIYEARADDPALDAVAGGTGGALGRGGMQTKLRAARLAARSGAHTVIVGGRIERVLARLKGGERLGTLLSPEREMLAARKQWLAGHLQTRGTLVLDDGAVSALASDHKSLLPVGVKLVQGSFRRGEMVVCVAPDGREIARGLSNYSAIEAQKIIGHSSEAIVRELGYMAEPELIHRDNLILV	NDTVVTDEIRFGDND
UPI000948A3E2	Neptunomonas phycophila	MAAGREKLQHARRWVVKIGSALLTNDGQGLDAAAISRWVDQLAELRDQGVEIVLVSSGAVAEGMTRLGWSDRPDELCRLQAAAAVGQTGLVQAYEANFQRHGTHTAQVLLTHDDLTHRNRYLNARATMKTLLEMGVVPVVNENDTVVTDEFRFGDNDTLAALVANLLEADGVILLTDQLGLYTADPRRDPEAYLLHEVRAEDDSLAAMAGGGGKLGRGGMATKVRAARLAARSGAVTVIASGREESVLLRLRAGERLGTLLVPERSPMAARKQWIAGHLQARGSIVLDSGAVQALVERGKSLLPAGVRSITGHFTRGEMVLMLDEAGRIVARGLVNYSAADALKIMGKPSSAIVDTLGYISEEELVHRDNLVLA	NDTVVTDEFRFGDND
A0A1A8TU46	Marinomonas spartinae	MERREKIAKARRLVVKIGSALLTNDGRGLDVERIGLWVEQIAQLRKQGKEVVLVSSGSIAAGMKRLGFSSRPTQVNELQAAAAVGQMELVGVYESHFEKHGLCTAQILLTHDDLSNRRRYLNARSSLRTLLSLGAVPIVNENDTVVTDEIRFGDNDTLGALVANLVEADAMIILTDQQGLFDKNPRDHVDATLISHVSATDERLESMASGGAGLLGSGGMLTKVRAARLAARSGADTLIASGREESVILRVASGEHVGTWLQPEHGRLAARKQWLAGQLKSRGTLVLDDGAVKALRKGSTSLLAVGVKDAQGSFSRGDMVLCLDGQGALVARGLINYTVAETLKLLGRPSSDILSVLGYESEPELINRDDLVII	NDTVVTDEIRFGDND
L1N6I4	Selenomonas sp.	MSTRDQLRSAKRIVVKVGTSTLTHPSGGMNLHRIEHLVRELIDEANQGKDILLVSSGAIAAGMNALGLAERPASVPARQALAAIGQGALLHIYEKFFHEYGRTMAQVLLTKENAARHHQYMNSRNALLALLGMNVIPVINENDAVAVDEIKIGDNDNLSAVVAALVDADVLIILSDIDGVYTANPRTDPSARLISEIPEITPETERIAGGAGSAQGTGGMQTKIEAAKIAQNAGVTMVITRGDEDGIVRSILRGEKVGTLFPAREAHLRTRKSWLAFGQRLMGEVSVDAGCVSAMRGGASLLAVGVTDVYGEFSEGDTIRVLSPDDQEIARGIAAYDAADIARLMGHQTADFHTLVADAAHEEIIHRDNMVLMV	NDAVAVDEIKIGDND
A0A1E7PXP2	Marinobacter sp.	MSKRSQLSQARRLVVKIGSALLTNDGQGLDVRALGGWVDQIAALIADGVEVVVVSSGSVAEGMSRLGWAVRPEQLHELQAAAAVGQMGLVQTWEQAFRRHGRHTAQILLTHDDLSDRKRYLNARGTLRALLDFGVVPIVNENDTVATDEIRFGDNDTLGALVANLVEADGLIILTDQLGLFDKDPRKHADAVLIDQRKASDGELDVMASGGSGVLGRGGMQTKVRAARLAARSGAFTVIVGGRIEGVVTRLKQGESLGTLLLPEQGRMAARKQWLASHLKTRGRVVLDDGAVRVLCQGGRSLLPVGVQSVSGQFQRGEMVSCVDADGKEVARGLVNYSADEARAIAGRSSDRIADVLGYISDEEMIHRDNLVVL	NDTVATDEIRFGDND
A0A0L8QVE9	Streptomyces varsoviensis	MTDARRVVVKVGSSSLTTAAGGLDADRVDALVDVLAGARGPRPKEIVLVSSGAIAAGLAPLGLDRRPRDLARQQAAASVGQGLLIARYTASFARYGRRVGQVLLTSDDTSRRAHYRNAYRTLDQLLAMGTVPIVNENDTVATDEIRFGDNDRLAALVAHLVRADLLILLSDVDGLYDGDPSTPGTARIAEVGGPADLDGITIGSAGKAGVGTGGMVTKVEAARIAAAAGIPVVLTSASQAADALAGRPTGTYFHRTGRRS	NDTVATDEIRFGDND
A0A1F9HXB0	Deltaproteobacteria bacterium	MLAAKRIVIKIGSAVLAGPHGEGVDEGVFANIAHDISSLKKDGKEVILVTSGAIAIGMKKMGLKKRPASIPEKQAIAALGQGSLITMYEKAFGSMGEKVAQVLLTHDDLGSRQRFLNARNTLSTLLGYNIIPIINENDTVAVDEIKFGDNDHLAALVTNLVEADLLIILTDIDGLYDIDPKKDKKAKLISTVENADSLATEIGGVGAFGTGGMASKVEAAKKTAHFGIPTIVANGRNPGILRNIFNSRECGTLFLPMEDRLTSKKHWIAFSARPTGRIFVDDGAKEAILKKGKSLLPSGITRVDGTFESGEVIHCVDQSGREFARGVVNYSSAEVEKIKGVKTTDIEKVLSYKYYDEVIHMDNLVAV	NDTVAVDEIKFGDND
A0A1H5UNF1	Oceanospirillales	MEDKAGKMSQRDRLARAKRVVVKIGSALLTNDGEGLDLPAISAWVNQMAVLRQQGVELILVSSGSVAEGMSRLGLVERPSTLHELQAAAAVGQMGLVQAYESQFMRHGLRAAQILLTHDDLSNRKRYLNARSAVKALLDLGVVPIINENDTVVTDEIKFGDNDTLGALVANLLEADALVILTDQEGLYTADPRSNPGATLIEEAWADDPELAAMAGDGGRLGRGGMITKVRAAGLAARSGATTLVASGRQPDVLIRATSGESIGTLFLPKDTPWAARKRWLAGHLQTRGTLVLDDGAVRVLRDKHSSLLSVGVCRVTGRFRRGDMVQCVSEEGELIAKGLVNYDHEDALKILGQPSGMIESLLGYVADPELINRDNLVLV	NDTVVTDEIKFGDND
A0A0K2R3J1	Arthrobacter	MGQGLLMARYTQAFGAHGVTVSQVLLTADDLMRRSQHTNAFRALDRLLNLGVVPVVNENDTVATHEIRFGDNDRLAALVAHLVRADALVLLSDVDSLYDGPPSHGAKRIPLVEGPHDLDGVTIGKAGKAGVGTGGMTTKVEAATIAAGSGIHALVTSTANAAAALAGEDVGTWFKVNGARKPVRLLWLEHLASVHGRLILDEGAVKAVRHRRTSLLPAGISAVDGDFEAGDAVEIVSADGTVIARGLVNYSAAELPQMLGRSTKELGKALGRGYDREVVHVDDLVLV	NDTVATHEIRFGDND
A0A167PTB3	Oleiphilus	MSQLNKNETRDKLRSAKRIVVKIGSALLTDDGRGLAHDSIQEWVTQMVSALDHGVEIVLVSSGSVAEGMVRLGLESRPSQLNLLQAAAAVGQTGLVNAYERYFGEHQRCTAQILLTHDDLSDRKRYLNARSTITTLLDLGAVPIINENDTVVTDEIRFGDNDTLGALVTNLVDADGLIILTDQDGMFDRDPRKHSDARLLSEVRADDENLDAMAGGVSGALGRGGMQTKLRAARLAARSGAFTVVAGGKIPNVLTRLFEGESVGTLFRASTDRQLARKQWLAGHLQTKGDVVLDGGAVKALRAGGKSLLPVGVVSVLGRFRRGEMVRCLDQHGDELARGLINYNAEDAKRIAGLASSEISERLGYCHEPELIHCDNLVLT	NDTVVTDEIRFGDND
UPI0002DA8BAB	Paenibacillus	MVMVQNQRIVVKIGSSSLTSDQGGLKREHISFYVRELFSLIERGAQVVLVTSGAVAAGFRHIGYPSRPKLLHEGQAAAAVGQALLMQAYQEQFQQFGIPVAQILLTRTDFASRKRGHNAHMTMEELLKQRVVPIINENDTVAVEELKFGDNDSLSALVANLVHADRLVIVTDTDGLYTADPRHDPSATRFERVEQINDEIYAFAGGAGSSVGTGGMRSKLDAARIAMRGGVPAFVGKVSEAGDLLQAVQGHGKGTYFDTHLHALPMKKQWLGFHSTPDGRIFVDAGAAHALIDNGSSLLPAGIREVEGEFHQGDVVEVIGPDDRLIGRGIVNYDASQLRTAAGWSSEEVLKRIEVPRIEVIHRDEWVTLRS	NDTVAVEELKFGDND
A0A1H1LSM9	A0A1H1LSM9 9PSED	MRQAAVSLVSQYNADSFPILVDGISMREKVTNARRWVVKIGSALLTADGRGLDRDAMAVWVDQLVALRKSGAELVLVSSGAVAAGMSRLGWSERPKTIHQMQAAAAIGQMGLVQAWESSFQAHGLSTAQVLLTHDDLSDRKRYLNARSTLRALLDLGVIPVVNENDTVVTDEIRFGDNDTLGALVTNLVEADVLVILTDRDGLYTADPRSNPDAELVSEAMADDSKLDTMAGGSAGALGRGGMLTKLRAARLAARSGAGTVIVGGRIERVIERLQAGEALGTLLLPEKGMLAARKQWLAGHLQTRGKLFIDEGAAGALTAGRRSLLPVGVTAVEGNFRRGEMVVCVGPDGREVARGLVNYSAQDAVRIIGQPTEAVMQILGYIDEPELVHRDNLVLV	NDTVVTDEIRFGDND
A0A0F2JF64	Peptococcaceae	MTLTEVHRVVLKIGSSSLNHPQGGLDDHAISEIVSVVAALKQKNVECIIVTSGAVAAGMGQLGLHARPRDLAGKQAVSAVGQGVLIERYARNLERHGMVGAQVLLSRIDLAQASHYRNAQNTLEKLLRLQVIPIINENDTVAVDELCFGDNDTLSALVAGLVGADLLVILTDVDGLYTGNPKKDLAAQLINEVTEVSAVESMACGAGSLLGTGGMVTKLRAAKIATRFGIGMLLLNFTRLRELVNITEGLGPEGTYFQPAKHRLAGRKRWIAYAGLSEGSIRIDDGAAKALINEGKSLLAKGIVSAEGTWERKEIVRIINLRGEEIARGVVELSHDEVQMVKGLHSEKLHQLIPDFDGEEVVHRDNMTLMVDA	NDTVAVDELCFGDND
UPI0003F6EEC9	Marinobacterium litorale	MVAGREGLAQPGRWVVKIGSALLTNDGQGLDLTAIGHWVDQVAQLRKQGVEVVLVSSGSIAAGMQRLGWSDRPTEVHRQQAAAAVGQMGLVQAYESSFARHGLHTAQVLLTHDDLSNRKRYLNARSALSTLIELGVIAVVNENDTVVTSEIRFGDNDTLGALVANAIEADALILLTDQSGLYESDPRNNPGAPFVHEARAEDDRLISMAGGGGKLGRGGMATKVRAARLAARSGAQTVIASGREQNVLLRLAAGEQLGTLLVPEKEPVAARKQWIAGHLQARGSLVLDAGAVRALVSGGKSLLPAGVVSVSGEFSRGEMVLMLDEAGAIVARGLVNYGIEDARRIIGFPSAEIVGRLGFMGEPELVHRDNLVLA	NDTVVTSEIRFGDND
W9UTJ1	Nitrincola nitratireducens	MSSGRNRLAKKGRWVVKIGSALLTDDGKGLDQKAIALWVDQLVRLRAEGTEIVLVSSGAVAEGMTRLGWKDRPSEVYRLQAAAAVGQMGLVQAWEAQFMRHGIHTAQVLLTHDDLSNRKRYLNARSTLRTLIELGVVAVINENDTVITSEIRFGDNDTLGALVANAVEADALILLTDQKGLFDADPRHNPDAQMISEARAEEERVLAVAGDGGKLGRGGMATKVRAARLAARSGAVTVIASGREPEVLVRLKSGEALGTLLTPDRGPVAARKQWIAGHLQARGTLVVDAGAVSALTSSGRSLLPAGVVDVSGDFSRGEMVVVADETGAVIARGLVNYGADDARRIAGKPTRDIESILGFVGEAELIHRDNMVLA	NDTVITSEIRFGDND
A0A0U1KYP3	Sporomusa	MFTRENLNNAKRIVIKVGTSTLTHSTGKLNLLRIEKLARELSDLANQGKQILLVSSGAVGAGMDRLGLKEKPKTIPEKQAAAAVGQGILLHIYEKMFGEYGQIVAQVLLTRADSVNRKRYTNSRNTLMALLNQGVIPIINENDAVAIDELKIGDNDTLSAMVASIIDADLLIILSDIEGVYTANPQTDPSATLLSEITDITPAVEELAGGPGTARGTGGMYTKIQAAKIAVNSGVTMVIASGGREGAVREIVQGKNVGTIFISKENRLQIRKRWLAFGASVSGKVCVDKGCEQALLKDGSSLLAAGITAVDGDFELGNTISIVSGSGRELARGISNYSADDLIKIKGAHTHEINDILGFKHYDEVVHRDNLVLLV	NDAVAIDELKIGDND
A0A0M2U8I6	Clostridiales bacterium	MHPLQSVRRLVVKVGSSSLTHRTGKLNLGQLERLVRELADLVNQGKEVVLVTSGAIGAGMGRMGFTKRPKTMPEKQAAAAVGQGLLMHMYEKLFSEYGYTVGQVLLTREDVADRKRYLNARNTLITLLQYQVIPIVNENDTVVVEEIRVGDNDTLAALVAGLVDAELLVLLSDIDGLFTGDPRLDPDAVVIPELEEITPEIERLAGGAGSTLGTGGMGTKIHAAKMAMSSGIPMVIANGSREGALRRLLAGEPVGTLFLPRENRLHTKQRWIAFGSAVQGSVRVDGGAAEALLAAGKSLLPIGVVKVEGTFEPGNVVSILSPSGEEIARGITNYSAEEVRRIQGKKTDEIAGILGYKDYDEVIHRNNLVVTSD	NDTVVVEEIRVGDND
A0A1I0CCU5	Marinobacter segnicrescens	MTERVQVRRARRLVIKIGSALLTNDGRGLDVPALAGWVDQIAELVRHGVEVVVVSSGSVAEGMTRLGWSQRPEHLHELQAAAAVGQMGLVQTWEAQFRRHDIHAAQILLTHDDLSDRKRYLNARSTLRTLLDFGVIPIVNENDTVVTDEIRFGDNDTLGALVANLIEADGLIILTDQDGLFDKDPRKNPDAQLVAERRAGDPELDIMAGGGAGALGRGGMQTKLRAARLAARSGAFTVIVGGRLENVISRLREGKEVGTLLLPEQGRIAARKQWLASHLQTRGRIMIDDGAVQVLCKGGRSLLPVGVKGVSGQFRRGEMVSCVDQEGREVARGLINYDADEARAIAGRASDRIVDVLGYVSDEEMIHRDNLVIV	NDTVVTDEIRFGDND
A0A2D4WN60	Gammaproteobacteria	MDAVQQTDRQRLADARRWVVKVGSALLTNDGRGLDASVVKVLADQLAALRSRGCDVVLVSSGAIVAGLARLNLAERPHEVHLSQAAAAVGQSALVRAYEEHLSPYGVTTAQILLSHADVRARDRYLNARSTLSTLLAMNVLPIVNENDTVVTDEIRLGDNDTLAALVANLVDADALLILTDQDGLMDSDPRHSADAALIQTADVHDSALDAIAGAGSALGRGGMATKLSAARLAARSGTATVIANGRQPDAITQVTGGASLGTFLQTQRQPQSARKQWLASLLHAQGSLVLDDGAVKSVSDQGRSLLPIGVVSVVGDFQRGDLVSCLDSSGRERARGLVNYSSEEAQALVGKASADIESVLGYRGEEELIHRDNLVGS	NDTVVTDEIRLGDND
A0A1X7HIA6	Paenibacillus	MPSRIVVKIGSSSLTSDEGGLNLEAINFFAGELAALREAGHEVLLVTSGAVAAGFRKIGYPIRPRLLHEKQAAAAVGQSLLMRSYQNAFGARGLIAAQILLTRTDFANRKRMNNASMTIDELLKQGVIPVINENDTVSIDELKFGDNDTLSALVANLVRARQLIILTDMDGLYTADPRKSPEAVRFEEVEEITDEIYALAGGAGSSVGTGGMRSKIDAAKIATRGGVPVFIGKANEAGDLMTALEGKGKGTYFATHLSSLPMKKQWLGFMSSPIGRIVVDDGAQEALLHGGHSLLPVGVKRVEGSFHAGDVVEVINSSNERLGRGIVNYDEDQLQTILGLPSGDVISAIGEVHRLEVIHRDEWITLK	NDTVSIDELKFGDND
UPI00037CE288	Kushneria aurantia	MTDATVTRPAAARDAVSGARRVVVKIGSSLLTDDGRGLDERAIGEWVDQLAELHARGVEVVLVSSGAVAEGMVRLGWQVRPSALHDLQAAAAVGQTGLVRSYEDHFARHGVRTAQILLTHDDLSNRKRYLNARSALRTLLGLGVVPIVNENDTVVTDEIRFGDNDTLGALVVNLLEADALVILTDQEGLYDADPRSNPEAALIGEGKADDPRWAVVAGDGGRLGRGGMATKVRAARLAARSGALTLIASGHQPHVLSRLLDGESVGTLLTPDHAPITARKRWLAGQLQVRGRLTLDDGAVRQLRRQGSSLLAVGVVAVEGEFRRGDMVLCVDSVGEPVAKGLVNYDAFDARRIQGVASRDIAAQLGYIEAPELIHRDNMVIIGAD	NDTVVTDEIRFGDND
UPI0004039024	Veillonella magna	MREALQQAKRIVVKVGTSTLTHENGRLNILRIESLVKQLADLANQGKEVILVSSGAVGAGLAPLGLKEKPKDIATKQAAAAVGQGILLHMYEKLFGEYGHTVGQVLLTREDSTKRSRYVNLRNTLLSLLTLGVIPIINENDVVAVDELKIGDNDTLSASVASIIEADMLIILSDIEGLYTANPQTDPTATLIEEVDQITPHIYEISGGAGSSRGTGGMYTKIEAANIAVNSGVHMVIALGAAPLVISRVASGEKVGTHFVPRTTKPHMKKRWMAFGSRLQGTIIVDEGCAHALMTQGSSLLAVGITAVEGEFDEGETVSIVFEGEEIGRGMVNYSSYDLDRIKGHSSRDIAELLQIGSTYEEVIHRDNLVMLR	NDVVAVDELKIGDND
A0A0K8JJD6	Propionispora sp.	MFTRSNLTDAKRLVVKIGTSTLTHETGKMNFFRIEKLVRELSDLANQGKEIILVTSGAVSAGMERLGIKERPRTIPEKQAVAAIGQGILMHTYEKLFGEYGQIVAQVLLTREDSVKRTRYTNSRNTLLTLLAMGVIPIINENDAVAIDELKIGDNDTLSAMVASIVDADILIILSDIEGVFTDNPQKNPNAQLIQEITDITPQIEALSDEPGTLRGTGGMYTKIQAGKIATNSGVTMIIASGARDGVLREILSGAKVGTIFISKENRLQIRKRWLAFGARIYGSVMVDQGCEQALLSEGSSLLAAGIIQVDGEFGQGKTISIVTPLGREIARGLVNYNAKEIRRIMGKHTNEIAAILGSKPYDEVIHRDNMALLV	NDAVAIDELKIGDND
Q2RKZ7	Moorella	MTERECRLALSQARRLVIKVGTSTLTHKTGKLNLGRMERLVRELVDQVNAGRQVVLVTSGAVGAGMGRLGLKEKPRTLPEKQAAAAVGQGLLMHMYEKFFSDYGLLVAQVLLTRADLADRSRYLNSRHTLAALLRLGVVPIVNENDTVAVEEIRVGDNDTLSALVAGLVDADILFLLTDTGGLFTANPVTSDDAVLLPCVTEITPEIEALAGGAGSTWSTGGMATKIQAARLATSFGIPVVIASGLQAGQIEAVLKGEEIGTIFLPREHRAHTRKRWLAYAPAVQGQIQVDAGAARAICKNGKSLLPGGVIAVDGDFDQGAIVSIVDPAGKEIARGMANYPAAAISRIKGRKTGEIGEILGYKDYDEIVHRDNLIVLG	NDTVAVEEIRVGDND
A0A151AW75	Moorella	MPACNRVIFERVTALTERECREALQQARRLVVKVGTSTLTHKTGKLNLERMERLVRELVDQVNAGRQVVLVTSGAVGAGMGRLGLKEKPRTLPEKQAAAAVGQGLLMHMYEKFFSDYGLLVAQVLLTRDDLADRRRYLNSRHTLATLLHLGVVPVVNENDTVAVDEIRVGDNDTLSALVAGLVDADILILLTDTGGLFTANPCNHKDASLLHCVTEITPEIEALAGGAGSTWSTGGMATKLQAARLATSFGIPVVITSGLEGGRISAVLRGEEVGTIFIPREHRTHTRKRWLAYGPAAQGQVQVDGGAVRAICQGGKSLLPGGVVAVYGDFDQGAIISIIDPDGKEIARGMSNYAAAAIRRIQGRKTKEIVEILGYKDYDEIVHRDNMIVLV	NDTVAVDEIRVGDND
A4VI55	Bacteria	MRDKVSGARRWVVKIGSALLTADGRGLDQAAMAVWVDQMVALRAAGVELVLVSSGAVAAGMSRLGWASRPKAVHELQAAAAVGQMGLIRAWESSFARCDQQTAQILVTHDDLSDRKRYLNARSTLRTLIDLGVVPVINENDTVVTDEIRFGDNDTLAALVANLVEADLLVILTDRDGMFDADPRHNPEANLISEARADDPALDAVAGGTGGALGRGGMQTKLRAARLAARSGAHTVIVGGRIEQVLSRLKAGERLGTLLAPECNRHAARKQWLAGHLQTRGTLTLDEGAVLALRQGNRSLLPVGVRAVQGAFRRGEMVVCVGPQGAEVARGLVNYSAAEAQRILGRPSDEIEKLLGYVDEPELIHRDNMILV	NDTVVTDEIRFGDND
A0A117SH54	Desulfosporosinus sp.	MKALEVRRVVLKIGSSSLTHPQGGLDDQAIAEIVAVIATLKQKGVECILVTSGAVAAGMGQLGIHDRPRDLPGKQAFAAVGQGVLIERYTRNLERYGIVGAQILMSRIDLAEASRYRNTQNTLEKLLRLQVVPIINENDTVAVEELCFGDNDTLSALVAGLIDADLLVLLTDVDGLYSNNPKKDPLAQLIKEVSEVSAVECMASGAGTNIGTGGMVTKLRAAKIATRFGIGMLLLNFTRIRELLDLAEGQETEGTYFLPAKHRLAGRKRWIAYAGLSEGSIQVDKGAAKALIEKGKSLLAKGVITTEGTWERKEIVRIVNMLGEEIARGVAELSSDEVEKVKGLHSEIVLKLIPDFEGEEVVHRDNMTLMVDE	NDTVAVEELCFGDND
A0A142BAA9	Endozoicomonas montiporae	MSERGRLSSAKRWVIKIGSALLTDEGRGLDVERIDNWVTQMCRLRRAGIEIVLVSSGAVAAGMEKLGLDERPSALNELQAAAAVGQARLVQVWEESFQKHGFQPAQILLTHADHSNRQRYLNARSTLNTLLDMGVVPVVNENDTVATEEVRFGDNDTLGALVTNLVEADMLVLMTDQDGLFTADPRKDPTAQLMDNVRAQDKRLDAMAGGGSGRLGRGGMQTKLRAARQAAASGAATVIVGGRMESVLERLYAEEALGTLLLPDHERMAARKQWLQGHMQTSGELVLDAGAVDVLVTKGKSLLPVGVREVRGAFQRGEMVSCLDESGQEVARGLINYGDKDARKIIGKPSELIGNLLGYSGEPELLHRNNMVLAG	NDTVATEEVRFGDND
UPI00037AF741	Paenibacillus terrigena	MQRIVVKIGSSSLTSDEGGLNRSKVDFFASELAALHASGAQVLLVTSGAVAAGFRQIGYTTRPKLLHEKQAAAAVGQALLMRAYQEAFGAQQIGAAQILLTRSDFSNRQRIQNAQMTVEELLKQGIIPIINENDTVSVDELKFGDNDTLSALVANLVRATGLIIITDTDGLYTADPRNNPDAVRIERVQEINEDIIAGAGGSGSLVGTGGMRSKVEAARIAMRGGVPAFVGRVLEPGDLDMASQGHGRGTYFDTKLHSLSTKKQWLGFHSTPSGRVCVDAGAEQALLAGGKSLLPVGVREVDGDFHAGDVIEVYNLHSQLVGRGVVNYSADQMRNVAGLSTDEVQKRIEVPRIEVIHRDEWISLK	NDTVSVDELKFGDND
A0A1H2EBY5	Pseudomonas salegens	MREKVTNARRWVVKIGSALLTGDGRGLDQHAMRIWVEQLVALRNSGADLVLVSSGAVAAGMSRLGWVERPKTIHELQAAAAIGQMGLVQAWESSFQAHGLATAQVLLTHDDLSDRKRYLNARSTLRALLDLGVIPVVNENDTVVTDEIRFGDNDTLGALVTNLVEADLLVILTDRDGLYTADPGRDPDAELIAEAMADDARLDAMAGGSAGALGRGGMLTKLRAARLAARSGAGTVIVGGRIERVIDRLQAGEALGTLLLPEKGLLAARKQWLAGHLQIRGRLLVDAGAVRALTSGRRSLLPVGVTAVEGSFRRGEMVACVGPDGREVARGLVNYGIQDAQRIIGQPTETISSILGYIDEPELVHRDNLVLL	NDTVVTDEIRFGDND
J7IS46	Desulfosporosinus	MKISEVRRVVLKIGSSSLNHPQGGIDERAINEIASVIAALKQSGVECIIVSSGAVAAGMGQLKLSARPRDLAGKQAVAAVGQGVLIEMYTRYLERQGIIGAQVLLSRIDLAQASHYRNAQNTLEKLLRLQVVPIINENDTVAVDELCFGDNDTLSALVAGLVGADLLVILTDVDGLYSANPKKDQSAQLIKEVTDVSAVECMASGAGSLLGTGGMVTKLRAAKIATRFGIGMLLLNFTRLPELSPSTKSQEPLGTFFQPLKHRLAGRKRWIAYAGLSEGSIQVDEGAAKALVEEGKSLLAKGITNVEGTWERKEIVRIINSQREEIARGVVELSDAEVKLVKGLHSEKLHQFVESFDGEEVVHRDNMTLMVDA	NDTVAVDELCFGDND
A0A2E5MQQ6	Alteromonadaceae bacterium	MSERQRMQGARRLVVKIGSALLTNDGKGLDVTALAGWVDQLTDLIRAGVEVVLVSSGSVAEGMSRLGWSVRPQHLHELQAAAAVGQMGLVQTWEAQFKRHGIHSAQILLTHDDLSDRKRYLNARSTLRTLLDLGVVPIVNENDTVVTDEIRFGDNDTLGALVANLVEADGLVILTDQEGLFDRDPRKFSDARLVDSRYASDPTLDEMAGGGAGALGRGGMQTKVRAARLAARSGAFTVIVGGRIEDVVSRLRDGESVGTLLLPEQGRIAARKQWLASHLKTRGQLTLDEGAVKVLCRGGRSLLPVGVRSVVGVFRRGEMVSCVDEGGREVARGLVNYDADEARQIAGRSSDRIAEVLGYVSDEEMIHRDNLVIV	NDTVVTDEIRFGDND
A0A2A2F4T4	Halomonadaceae	MTERQRIVEARRLVVKIGSALLTDDGRGLSQSILTQWVDQLMVWKRAGVEIVLVSSGSVAEGMSRLGWLQRPEHVHELQAAAAVGQMGLVQAWEAQFQRYGSHTAQILLTHDDLSDRKRYLNARSTLRTLLPMGVVPVVNENDTVVTDEFRFGDNDTLGALVANLVEADGLILLTDQEGLYDSDPRGNPDAALIPEAHASDERLDAMVAGGGRGALGSGGMATKVRAARLAARSGAFTLIAGGRMEAVLTRARAGEPVGTLLVPDQERLDARKQWMAGHLRTRGRLVLDAGAVRVLTEGGRSLLPVGVRRVEGAFRRGEMVSCVDEQGREVARGLVSYDAAEARQLVGCPSEQIAERLGYLQEEELIHRDNMVLV	NDTVVTDEFRFGDND
UPI00055452D6	Clostridiales bacterium	MDEKFRELLIRAHRIVVKVGTSTLTHSTGKLNLFRLESLVREMVDLRHQGREVILVTSGAVGAGMGKMGLSERPKTMPEKQALAAIGQGILMHMYEKLFGEYGETVAQVLLTKDDIAHRERYLNGRNTLLTLLRFGVTPIINENDTVVFEEIKFGDNDTLAALVAGLVDADLLVLLSDIEGLYTADPRKDPSATLINLVEEITPQVEGLAGDPGSKLGSGGMFTKIQAAKIACNSGIPMVITNGSRKNVLREIVSGDYPGTLFVPRDHRIGARKRWIAFGSRINGTIWLDEGAEKAILTRGKSLLPSGITKVEGEFPPGSVVSLWGQNGEIARGIVNYSSEDIEKIKGAQTKEIMSILGHKDYDEVIHRDNLTLRT	NDTVVFEEIKFGDND
UPI00068B246B	Kocuria sp.	SQQAAASVGQGLLMGRYIDSLARYGVTVGQVLVTAEDLMKRHHYMNTHRQIERLLDLGVMPIVNENDAVATQEIRFGDNDRIAALTAHLIKADVLLLLSDVDALYTKPPQDGGERIAMVQDPVKDLEGVQIGTVGRAGVGSGGMVTKVQAARIAASSGIPALVTSAQNIEPALQGADVGTWFATTGGRRNARLLWLAHLADIKGHLVLDDGAVRAVGRRKSLLPAGVTAVSGDFHAGDPVSLVDAEGREIAHGICNYSAHEIPDMLGKSTSELGEELGSRYERELVHVDNLVTMRSKSTKTRVRGGTAGQTHAVPQVKA	NDAVATQEIRFGDND
A0PXA5	Clostridium	MNNLRETYIKDVKRIVVKVGTSTLTYPTGLLNLNKIENLVRQLSDAQNRGIEVILVSSGAIGAGIGKLGLKERPKTIPEKQAAAAVGQGILLHMYEKIFSEYGKPVGQILLTREDLSHRTRFLNASNTFYSLLEQGVIPIVNENDAIVVDEIKFGDNDTLSAMVASLVDADLLILVTDIDGLYDSNPKTNPDAKFIPVVDEITEDIVAAAGGAGSSLGTGGMATKINAGKIATSSGSSMVIVNGDNRNFLTDILDGKEIGTLFLGQEDHVKAKKHWMAFATKPTGSIIVDDGAEKALVNHNKSLLPKGIISIDGTFQEGEVVSILNSKKEEIAHGITNYNSMEIDLIKGLDSNIIEDKLGYKNYDEVIHKNNLVILENL	NDAIVVDEIKFGDND
A0A0B3BPM7	Pseudomonas flexibilis	MRDKVTGARRWVVKIGSALLTADGKGLDRAAMDTWVKQMVALRQAGAELVLVSSGAVAAGMNRLGWAERPKAMHELQAAAAVGQMSLIRAWESSFAEHGLQTAQILVTHDDLSDRKRYLNARTTLRTLVDLGVIPVINENDTVVTDEIRFGDNDTLAALVANLVEADLLVILTDRDGMFDADPRHNPDAKLIYEARADDPQLDAVAGGSAGALGRGGMQTKLRAARVAARSGAYTVIVGGRIESVLDRLKTGERLGTLLSPEQSRHAARKQWLAGHLQMRGTLTLDAGAVRALRDGHKSLLPVGVKAASGNFRRGEMVVCVDPQGEEVARGLVNYSAAETQKIIGHPTTDIEELLGYIDGPELIHRDNLILV	NDTVVTDEIRFGDND
A0A1Q8QZI1	Desulfosporosinus sp.	MTAHEVRRVVIKIGSSSLNHPKGGLDDQAISEIVAVIAALKQKGIECILVTSGAVAAGMGQLGLPVRPQDLAGKQAVSAVGQGVLIERYARNFERHGLVGAQILLSRIDLAEASRYHNAQNTLDKLLRLHVVPIINENDTVAVEELCFGDNDSLSALVAGLVHSDLLIILTDVDGLYTANPKNNSAAELIKEVTDVSAVENMAGGAGSLLGTGGMVTKLRAAKIATRFGIGMLLLNFSRIRELLNLSEGQGPNGTYFQPAKHRLVGRKRWIAYAGLSEGSIQVDDGAAKALMDEGKSLLAKGIIGTEGTWERKEIVRITNLQGEEIARGVVELRSDEVQQVKGLHSEKMHQIISDFDGQEVIHRDNMTLMVDA	NDTVAVEELCFGDND
A0A139SX69	Ventosimonas gracilis	MSANNSRDKLRRSKRWVVKIGSALLTADGRGLDQGAMAQWVLQMQHLQQQGVELLLVSSGAVAAGMSRLGWQTRPKSIHELQAAAAVGQMGLVQAWQSGFARHGRQSAQILLTHDDLTDRERYLNARSTLRTLVKLGVLPVINENDTVVTDSVRFGDNDTLAALVANLVEADLLVILTDRDGMFEADPREQPDAALISEARAEDTRLDALSGGGGVLGRGGMQTKLRAARLAARSGAHCVIVGGKIPEVLERLKAGENLGTLLTPERGLLAARKQWLAGHLQTRGSLTLDEGAVKALVQGNKSLLPVGVKAVSGTFRRGEMVRCLAPDGREIARGLVNYSALEADKIKGQPSESIERLLGYIDEVELLHRDNLVLL	NDTVVTDSVRFGDND
A0A1H2E325	Pseudomonas pohangensis	MREKVSGARRWVVKIGSALLTADGRGLDQQAMAVWVEQMVALHAAGIELVLVSSGAVAAGMSRLGWKVRPNAIHELQAAAAVGQMGLVQAWESSFARHGRHTAQILLTHDDLADRKRYLNARTTLRTLIELGVIPVINENDTVVTDEIRFGDNDTLAALVANLVEAELLVILTDRDGMFEADPRHNPEAALIFEARADDPALDAVAGSAGGALGRGGMQTKLRAARLAARSGAYTMIVGGRIERVLDRLRAGERLGTLLAPERGLLAARKQWLAGQLQTRGRLVLDDGAVKAVLKDHKSLLPVGVTAVEGNFRRGEMVVCLAPDGREVARGLVNYSAVDTRKIAGQGSAAIESLLGYVDEPELVHRDNLIVVGNVE	NDTVVTDEIRFGDND
A0A154BN39	Anaerosporomusa subterranea	MLTRESLGKARRIVVKVGTSTLTHDTGKLNFFRIEKLVRELADLANQGKEIILVTSGAVGAGVDRLGLPEKPKTIPGKQAAAAVGQGILMHTYEKIFGEYGQIVAQVLLTREDSVNRKRYANSRNTLLTLLSMKVIPIINENDAVAVDELKIGDNDTLSAMVASIVEADLLVILSDVEGVYTDNPQTNPDAKLIPEINDITAEVEALAGGAGTARGTGGMYTKVQAAKIAVSSGVVMVIASGSRDGVVREVVDGQSVGTIFWPKENRLHIRKRWLAFGARICGSVTVDKGCEQAILTGGSSLLSTGVTAVDGEFESGSTIRVLTVEGREIARGLTNYCSRDAQKIMGAHTQEIAGLLGSKPYDELIHRDNLVLMVRGG	NDAVAVDELKIGDND
A0A1H4KWQ4	Paenibacillus sp.	MQQRIVVKIGSSSLTSENGGLNVDKIRFFADELASLLASGYQTLLVTSGAVAAGFTSLGYKTRPKALHEKQAAAAVGQALLMQSYHEAFAANGIGVAQILLTRYDFSNRKRVNNAQMTIDELLQRGVIPIINENDTVSVDELKFGDNDTLSALVANLVKAGRLLIITDMDGLYTDDPRKNASAQRIDRVDLISDELMRMAGGSGSAVGTGGMRSKIEAARIAMRGGVPVFVGRVVEPGDLSLALGSSGKGTYFDTALSNLSMKKQWVGFHSPTAGTIIVDRGAEAALLSGGKSLLPAGVKEVAGDFHPGDVIEVASLSGETLGRGVVNYAAWQLQAAAGLSTDEVRKRVEVARIEVIHRDEWVTIK	NDTVSVDELKFGDND
A0A2E0RM46	Acidimicrobiaceae bacterium	MRVVAKIGTASITDDHGHISGPAIAKLVDEVAGLRRAGHEVIVVSSGAVATGIAALGMAARPSDMRTLQALSAVGQARLVERYRIEFDRHDLTCAQLLVDPFDFVERSQYLHLRSTIERLLELGVVPIVNENDAIANDELRYGDNDRIAALLANSVGADVLVLLTDMDGVYTADPRTSPEAVLVPLVKADDPLLAITAGSGGSGRGSGGMASKLTAARMASWSGVRSVIGRASREGILADAVSDELVGTTFEAHGRVLSARRLWIAFAAEVHGRVVVDDGARRALVDGHKSLLPAGVVAVEGDFEVGHVVDIVTLDPATPDGRIFARGRTSIGSAQLRGSIGRRTADLPDDVNDEVVHRDDLVVIDG	NDAIANDELRYGDND
A0A0C1U8L1	marine actinobacterium	MKQKTIIVKIGSSSITTDEGMIDRKRVDLLCGEVATLHGLNHNIVIVTSGAIAAGLTPLNINIMERPTDSKTLQAVSAVGQGHLIRTYQEIFSNYDLNAGQVLLTPLDFFLRTQYLHARSTLNRLLELRVIPIVNENDAVADDEIRWGDNDRIAALVAHLVDADLLLLLTDTEGVLTADPKLDKQASLIEEIVEIDQTLENQVGGSGSVHGSGGMASKVAAAKIAAWSGIPTLIAHAHRPDVVVDAVNGIPGTGTLVHSRSTKLGARRLWIAFAVGSKGRIAVDEGAREVLQKNRVSLLPAGVVSVSGSFTAGDAVEISGPDGIVFAKGLVRYDSSDLEASIGKQTEDLPERFSPEVVHADDLVVLPA	NDAVADDEIRWGDND
H5XWH6	Desulfosporosinus	MLSDVRRVVLKIGSSSLNHQQGGIDERAIDEIVSVIAALKEDGVECIIVSSGAVAAGMGQLKLQGRPRDLAGKQAVAAVGQGVLIEMYTRNLEQHGIIAAQVLLSRIDLAQASHYRNAQNTLEKLLRLQVVPIINENDTVAVEELCFGDNDTLSALVAGLVGADLLVILTDVDGLYTANPKKDSSAQLIKEVTEVSAVESMASGAGSLLGTGGMVTKLRAAKIATRFGIGMLLLNFTRLQELNFLTKGQSPEGTYFQPVKHRLAGRKRWIAYAGLTEGSIQVDDGAAKALVEEGKSLLAKGIIAVEGTWERKEIVRIINTKGEEIARGVAELTRDEVQTVKGLHSEKLHQLFRDFDGEEVVHRDNMTLI	NDTVAVEELCFGDND
R4M4F4	Mycobacterium tuberculosis	MRSPHRDAIRTARGLVVKVGTTALTTPSGMFDAGRLAGLAEAVERRMKAGSDVVDAMVFAGAIAAASPRAVPSSQRSGDQAGGGQRRAGRAGELVERGVRPLRPHGGP??ADRA?HFDAGAAHQRPYARWIG?ARCTRVAIVNE?DTVATNEIRFGDNDRLSALVAHLVGADALVLLSDIDGLYDCDPRKTADATFIPEVSGPADLDGVVAGRSSHLGTGGMASKVAAALLAADAGVPVLLAPAADAATALADASVGTVFAARPARLSARRFWVRYAAEATGALTLDAGAVRAVVRQRRSLLAAGITAVSGRFCGGDVVELRAPDAAMVARGVVAYDASVAG???WA?PPLSYPASCAARWCTPTIWSRCRRSKLSKFSYHIAPRCGVPQMISINM?AS…	?DTVATNEIRFGDND
UPI00041BA7E8	Pseudomonas azotifigens	MRDKVAGARRWVVKIGSALLTADGRGLDQAAMAVWVEQMVALREAGVELVLVSSGAVAAGMSRLGWQARPKAMHELQAAAAVGQMGLVQAWESSFARHRLHTAQILLTHDDLSDRKRYLNARSTLRTLVELGAIPVINENDTVVTDEIRFGDNDTLAALVANLVEADLLVILTDRDGMFDADPRTNPEARLIGEARADDPALDTMAGGVGGALGRGGMQTKLRAARLAARSGAHTVIVGGRIERVLARLKAGESLGTLLAPERSRHAARKQWLAGHLQTRGVLSLDEGAVRALREGHRSLLPVGVKAVQGNFRRGEMVVCVGPDGAEVARGLVNYSAAEAQKIQGRSSDEIESRLGYVDEPELIHRDNMILL	NDTVVTDEIRFGDND
A0A0F6SFE2	Sandaracinus amylolyticus	MNERTAPDGRRVVVKVGSKSLVGDGSGPRFEALAKQIAALRAERRAVLVVSSGAIALGRSALGFDKRPTEIAQLQACAAVGQSRLMRAWEEAFAPYGVPVAQLLLTHADLADRERYLNARAALDALWELGAVPVINENDTVAVEEIKFGDNDQLAAMVATLAGADLLVLLSDVEGLLDREGKRVPLVSDVSEALALVGASSSDLGTGGMASKLEAARRAAKRGVPVVIADARDGRALERVVSGEDVGTLIAPLGAKLASRKHWIAFTLRPRGTLLLDEGAAKAIRSGGRSLLPAGVIGVRGDFSPGDAVTLCDAAGAEIARGLARYGTRDVAKLAGANTRDIASILGFHGGDEIVHRDDLVVL	NDTVAVEEIKFGDND
D7C3M4	Streptomyces bingchenggensis	MSEQDGSAAVRDEVAAARRIVVKVGSSSLTTAAGGLDADRVDALVDVLAKFADGPGAPGAPGGPGGAEGKEIVLVSSGAIAAGLAPLGLERRPRDLARQQAAASVGQGLLVARYTASFARYGRRVGQVLLTTDDTSRRAHYRNATRTLDQLLAMGAVPIVNENDTVATDEIRFGDNDRLAALVAHLVRADLLVLLSDVDGLYDGDPRTPGTSRIAEVTGPKDLDGVSIGSAGRSGVGTGGMVTKVEAARIAAAAGVPVVLTSASRAGDALLGRPTGTFFHRTTAPAAAPPTGCCGWRTPPRRAGRSPWTTVRCGPWWSAVPRCCRPVSPPWRASSPRGTRSSCATPRGGPSPVGWSTSTPRRSPG	NDTVATDEIRFGDND
[truncated: 12 more rows]
