# Supplementary material for: CRISPR-assisted rational flux-tuning and arrayed CRISPRi screening of an l-proline exporter for l-proline hyperproduction
Source: Nat Commun. 2022 Feb 16;13:891. doi: 10.1038/s41467-022-28501-7 (PMC8850433; doi:10.1038/s41467-022-28501-7)
Supplement: Supplementary file 4 — Supplementary Data 2 [file 41467_2022_28501_MOESM4_ESM.xlsx]

## Sheet: Sheet 1
Supplementary Data 2. In-silico simulation of L-proline biosynthesis using C. glutamicum genome-scale metabolic model iCW773 (Maximum biomass, grey squares).
Abbreviation	Reaction	Metabolic flux
ALAR	ala_L_c --> ala_D_c	0.164677
ALATA_L	glu_L_c + pyr_c --> ala_L_c + akg_c	0.843375
ASNS2	atp_c + asp_L_c + nh4_c --> h_c + amp_c + ppi_c + asn_L_c	0.19732
ASPTA	akg_c + asp_L_c --> glu_L_c + oaa_c	-1.8677
APG	glyc3p_c + cdpdag_c --> cmp_c + apg_c	0.028808
CBMKr	atp_c + co2_c + nh4_c --> (2)h_c + adp_c + cbp_c	0.324091
G3PD2	nadp_c + glyc3p_c --> h_c + nadph_c + dhap_c	-0.060976
GLYK	atp_c + glyc_c --> h_c + adp_c + glyc3p_c	0.000177
HCO3E	h2o_c + co2_c --> h_c + hco3_c	3.48176
HSST_2	succoa_c + hom_L_c --> coa_c + suchms_c	0.077339
PGMT	g1p_c --> g6p_c	-0.081032
RBK	atp_c + rib_D_c --> h_c + adp_c + r5p_c	0.149204
TRE6PP	h2o_c + tre6p_c --> pi_c + tre_c	0.015769
TRE6PS	udpg_c + g6p_c --> h_c + udp_c + tre6p_c	0.015769
UDPARA	h_c + r5p_c + utp_c --> ppi_c + udpara_c	0.609382
UDPG4E	udpg_c --> udpgal_c	0.065263
PPC	h2o_c + co2_c + pep_c --> h_c + pi_c + oaa_c	2.61931
ACGK	atp_c + acglu_c --> adp_c + acg5p_c	0.193492
ACOTA	akg_c + acorn_c --> glu_L_c + acg5sa_c	-0.193492
AGPR	pi_c + nadp_c + acg5sa_c --> h_c + nadph_c + acg5p_c	-0.193492
ARGSL	argsuc_c --> fum_c + arg_L_c	0.193492
G5SADs	glu5sa_c --> h_c + h2o_c + 1pyr5c_c	0.162348
G5SD	h_c + nadph_c + glu5p_c --> pi_c + nadp_c + glu5sa_c	0.162348
GLU5K	glu_L_c + atp_c --> adp_c + glu5p_c	0.162348
GLUNATF	glu_L_c + acorn_c --> orn_c + acglu_c	0.193492
OCBT	orn_c + cbp_c --> h_c + pi_c + citr_L_c	0.193492
P5CR	(2)h_c + nadph_c + 1pyr5c_c --> nadp_c + pro_L_c	0.162348
ARGSS	atp_c + asp_L_c + citr_L_c --> h_c + amp_c + ppi_c + argsuc_c	0.193492
3HAD100	3hdecACP_c --> h2o_c + tdec2eACP_c	0.429941
3HAD120	3hddecACP_c --> h2o_c + tddec2eACP_c	0.194699
3HAD121	3hcddec5eACP_c --> h2o_c + t3c5ddeceACP_c	0.235243
3HAD140	3hmrsACP_c --> h2o_c + tmrs2eACP_c	0.194699
3HAD141	3hcmrs7eACP_c --> h2o_c + t3c7mrseACP_c	0.235243
3HAD160	3hpalmACP_c --> h2o_c + tpalm2eACP_c	0.191883
3HAD161	3hcpalm9eACP_c --> h2o_c + t3c9palmeACP_c	0.230129
3HAD180	3hoctaACP_c --> h2o_c + toctd2eACP_c	0.003934
3HAD181	3hcvac11eACP_c --> h2o_c + t3c11vaceACP_c	0.225487
3HAD40	3haACP_c --> h2o_c + but2eACP_c	0.429941
3HAD60	3hhexACP_c --> h2o_c + thex2eACP_c	0.429941
3HAD80	3hoctACP_c --> h2o_c + toct2eACP_c	0.429941
3OAR100	h_c + nadph_c + 3odecACP_c --> nadp_c + 3hdecACP_c	0.429941
3OAR120	h_c + nadph_c + 3oddecACP_c --> nadp_c + 3hddecACP_c	0.194699
3OAR140	h_c + nadph_c + 3omrsACP_c --> nadp_c + 3hmrsACP_c	0.194699
3OAR160	h_c + nadph_c + 3opalmACP_c --> nadp_c + 3hpalmACP_c	0.191883
3OAR180	h_c + nadph_c + 3ooctdACP_c --> nadp_c + 3hoctaACP_c	0.003934
3OAR40	h_c + nadph_c + actACP_c --> nadp_c + 3haACP_c	0.429941
3OAR60	h_c + nadph_c + 3ohexACP_c --> nadp_c + 3hhexACP_c	0.429941
3OAR80	h_c + nadph_c + 3ooctACP_c --> nadp_c + 3hoctACP_c	0.429941
3OAS100	h_c + ocACP_c + malACP_c --> co2_c + 3odecACP_c + ACP_c	0.429941
3OAS120	h_c + dcaACP_c + malACP_c --> co2_c + 3oddecACP_c + ACP_c	0.194699
3OAS121	h_c + malACP_c + cdec3eACP_c --> co2_c + 3ocddec5eACP_c + ACP_c	0.235243
3OAS140	h_c + ddcaACP_c + malACP_c --> co2_c + 3omrsACP_c + ACP_c	0.194699
3OAS141	h_c + cddec5eACP_c + malACP_c --> co2_c + 3ocmrs7eACP_c + ACP_c	0.235243
3OAS160	h_c + myrsACP_c + malACP_c --> co2_c + 3opalmACP_c + ACP_c	0.191883
3OAS161	h_c + tdeACP_c + malACP_c --> co2_c + 3ocpalm9eACP_c + ACP_c	0.230129
3OAS180	h_c + palmACP_c + malACP_c --> co2_c + 3ooctdACP_c + ACP_c	0.003934
3OAS181	h_c + hdeACP_c + malACP_c --> co2_c + 3ocvac11eACP_c + ACP_c	0.225487
3OAS60	h_c + butACP_c + malACP_c --> co2_c + 3ohexACP_c + ACP_c	0.429941
3OAS80	h_c + hexACP_c + malACP_c --> co2_c + 3ooctACP_c + ACP_c	0.429941
ALAALAr	(2)ala_D_c + atp_c --> h_c + adp_c + pi_c + alaala_c	0.082338
CDPDAG	ctp_c + pa_c --> ppi_c + cdpdag_c	0.031512
CLPN	apg_c --> pi_c + glyc_c + clpn_c	0.000177
EAR100x	nadh_c + h_c + tdec2eACP_c --> nad_c + dcaACP_c	0.194699
EAR120x	nadh_c + h_c + tddec2eACP_c --> nad_c + ddcaACP_c	0.194699
EAR121x	nadh_c + h_c + t3c5ddeceACP_c --> nad_c + cddec5eACP_c	0.235243
EAR140x	nadh_c + h_c + tmrs2eACP_c --> nad_c + myrsACP_c	0.194699
EAR141x	nadh_c + h_c + t3c7mrseACP_c --> nad_c + tdeACP_c	0.235243
EAR160x	nadh_c + h_c + tpalm2eACP_c --> nad_c + palmACP_c	0.191883
EAR161x	nadh_c + h_c + t3c9palmeACP_c --> nad_c + hdeACP_c	0.230129
EAR180x	nadh_c + h_c + toctd2eACP_c --> nad_c + ocdcaACP_c	0.003934
EAR181x	nadh_c + h_c + t3c11vaceACP_c --> nad_c + octeACP_c	0.225487
EAR40x	nadh_c + h_c + but2eACP_c --> nad_c + butACP_c	0.429941
EAR60x	nadh_c + h_c + thex2eACP_c --> nad_c + hexACP_c	0.429941
EAR80x	nadh_c + h_c + toct2eACP_c --> nad_c + ocACP_c	0.429941
G1PACT	accoa_c + gam1p_c --> coa_c + h_c + acgam1p_c	0.133137
GF6PTA	f6p_c + gln_L_c --> glu_L_c + gam6p_c	0.133137
GLUR	glu_D_c --> glu_L_c	-0.044379
PGAMT	gam1p_c --> gam6p_c	-0.133137
PIM	pit_c --> pim_c	0.001643
PIT	cdpdag_c --> pit_c	0.002704
T2DECAI	tdec2eACP_c --> cdec3eACP_c	0.235243
UAAGDS	atp_c + 26dap_M_c + uamag_c --> h_c + adp_c + pi_c + ugmd_c	0.044379
UAGCVT	pep_c + uacgam_c --> pi_c + uaccg_c	0.088758
UAGDP	h_c + acgam1p_c + utp_c --> ppi_c + uacgam_c	0.133137
UAMAGS	atp_c + glu_D_c + uama_c --> h_c + adp_c + pi_c + uamag_c	0.044379
UAMAS	ala_L_c + atp_c + uamr_c --> h_c + adp_c + pi_c + uama_c	0.044379
UAMDH	h_c + nadph_c + uaccg_c --> nadp_c + uamr_c	0.088758
3OAR121	h_c + nadph_c + 3ocddec5eACP_c --> nadp_c + 3hcddec5eACP_c	0.235243
3OAR141	h_c + nadph_c + 3ocmrs7eACP_c --> nadp_c + 3hcmrs7eACP_c	0.235243
3OAR161	h_c + nadph_c + 3ocpalm9eACP_c --> nadp_c + 3hcpalm9eACP_c	0.230129
3OAR181	h_c + nadph_c + 3ocvac11eACP_c --> nadp_c + 3hcvac11eACP_c	0.225487
GALUi	h_c + utp_c + g1p_c --> ppi_c + udpg_c	0.081032
ACONTa	cit_c --> h2o_c + acon_C_c	5.41247
ACONTb	h2o_c + acon_C_c--> icit_c	5.41247
AKGDH	nad_c + coa_c + akg_c --> nadh_c + succoa_c + co2_c	4.10453
CS	accoa_c + h2o_c + oaa_c --> coa_c + h_c + cit_c	5.41247
FUM	h2o_c + fum_c --> mal_L_c	4.66086
ICDHyr	icit_c + nadp_c --> akg_c + co2_c + nadph_c	5.41247
MDH	nad_c + mal_L_c --> nadh_c + h_c + oaa_c	4.66086
SUCOAS	adp_c + pi_c + succoa_c --> coa_c + atp_c + succ_c	4.02708
ASP1DC	h_c + asp_L_c --> co2_c + ala_B_c	0.000637
ASPO5	asp_L_c + fum_c --> h_c + succ_c + iasp_c	0.002517
CDPMEK	atp_c + 4c2me_c --> h_c + adp_c + 2p4c2me_c	0.000673
DMATT	ipdp_c + dmpp_c --> ppi_c + grdp_c	6.1e-05
DMPPS	nadh_c + h_c + h2mb4p_c --> nad_c + h2o_c + dmpp_c	6.1e-05
DPCOAK	atp_c + dpcoa_c --> coa_c + h_c + adp_c	0.000637
DPR	h_c + nadph_c + 2dhp_c --> nadp_c + pant_R_c	0.000637
DXPRIi	h_c + nadph_c + dxyl5p_c --> nadp_c + 2me4p_c	0.000673
DXPS	h_c + pyr_c + g3p_c --> co2_c + dxyl5p_c	0.000673
GRTT	ipdp_c + grdp_c --> ppi_c + frdp_c	6.1e-05
IPDPS	nadh_c + h_c + h2mb4p_c --> nad_c + h2o_c + ipdp_c	0.000612
MECDPDH2	nadh_c + 2mecdp_c --> nad_c + h2o_c + h2mb4p_c	0.000673
MECDPS	2p4c2me_c --> cmp_c + 2mecdp_c	0.000673
MEPCT	h_c + 2me4p_c + ctp_c --> ppi_c + 4c2me_c	0.000673
MOHMT	h2o_c + 3mob_c + mlthf_c --> thf_c + 2dhp_c	0.000637
NADK	nad_c + atp_c --> h_c + adp_c + nadp_c	0.000494
NADS1	atp_c + dnad_c + nh4_c --> nad_c + h_c + amp_c + ppi_c	0.002517
NNDPR	(2)h_c + prpp_c + quln_c --> nicrnt_c + ppi_c + co2_c	0.002517
PANTS	atp_c + pant_R_c + ala_B_c --> h_c + amp_c + ppi_c + pnto_R_c	0.000637
PNTK	atp_c + pnto_R_c --> h_c + adp_c + 4ppan_c	0.000637
PPCDC	h_c + 4ppcys_c --> co2_c + pan4p_c	0.000637
PPNCL2	cys_L_c + 4ppan_c + ctp_c --> h_c + ppi_c + 4ppcys_c + cmp_c	0.000637
PTPATi	h_c + atp_c + pan4p_c --> ppi_c + dpcoa_c	0.000637
PY5PSH	g3p_c + r5p_c + gln_L_c --> h_c + glu_L_c + pi_c + (3)h2o_c + pydx5p_c	0.000247
QULNS	dhap_c + iasp_c --> pi_c + (2)h2o_c + quln_c	0.002517
UDCPDPS	(8)ipdp_c + frdp_c --> (8)ppi_c + udcpdp_c	6.1e-05
CYSS	h2s_c + acser_c --> h_c + cys_L_c + ac_c	0.122903
SADT2	atp_c + h2o_c + gtp_c + so4_c --> ppi_c + pi_c + gdp_c + aps_c	0.122903
SERAT	accoa_c + ser_L_c --> coa_c + acser_c	0.122903
SULRi	(5)h_c + (3)nadph_c + so3_c --> (3)h2o_c + (3)nadp_c + h2s_c	0.122903
EX_ca2(e)	ca2_e -->	-0.031404
EX_co2(e)	co2_e -->	21.4875
EX_cobalt2(e)	cobalt2_e -->	-0.000152
EX_cu2(e)	cu2_e -->	-0.004276
EX_fe2(e)	fe2_e -->	-0.087616
EX_glc(e)	glc_D_e -->	-10
EX_h(e)	h_e -->	7.15831
EX_h2o(e)	h2o_e -->	41.8426
EX_k(e)	k_e -->	-1.17764
EX_mg2(e)	mg2_e -->	-0.052339
EX_mn2(e)	mn2_e -->	-0.004171
EX_nh4(e)	nh4_e -->	-8.04713
EX_ni2(e)	ni2_e -->	-0.001947
EX_o2(e)	o2_e -->	-18.8009
EX_pi(e)	pi_e -->	-0.461983
EX_so4(e)	so4_e -->	-0.149073
EX_xan(e)	xan_e -->	0.149204
EX_zn2(e)	zn2_e -->	-0.002057
MTHFC	h2o_c + methf_c --> h_c + 10fthf_c	0.569701
MTHFD	nadp_c + mlthf_c --> nadph_c + methf_c	0.569701
MTHFR2	nadh_c + (2)h_c + mlthf_c --> nad_c + 5mthf_c	0.077339
TMDS2	h_c + nadph_c + mlthf_c + dump_c --> thf_c + nadp_c + dtmp_c	0.00727
GLNS	glu_L_c + atp_c + nh4_c --> h_c + adp_c + pi_c + gln_L_c	1.18174
GLUDy	h_c + akg_c + nadph_c + nh4_c --> glu_L_c + h2o_c + nadp_c	6.37646
GHMT2r	thf_c + ser_L_c --> h2o_c + gly_c + mlthf_c	0.654947
PGCD	nad_c + 3pg_c --> nadh_c + h_c + 3php_c	1.05609
PSERT	glu_L_c + 3php_c --> akg_c + pser_L_c	1.05609
PSP_L	h2o_c + pser_L_c --> pi_c + ser_L_c	1.05609
ENO	2pg_c --> h2o_c + pep_c	15.1912
FBA	fdp_c --> g3p_c + dhap_c	7.7368
GAPD	nad_c + g3p_c + pi_c --> nadh_c + h_c + 13dpg_c	16.2473
PDH	nad_c + coa_c + pyr_c --> nadh_c + accoa_c + co2_c	9.56537
PFK	atp_c + f6p_c --> h_c + adp_c + fdp_c	7.7368
PGI	g6p_c --> f6p_c	6.01169
PGK	adp_c + 13dpg_c --> atp_c + 3pg_c	16.2473
PGM	3pg_c --> 2pg_c	15.1912
PYK	h_c + adp_c + pep_c --> pyr_c + atp_c	2.05123
TPI	dhap_c --> g3p_c	7.67331
ATPPRT	atp_c + prpp_c --> ppi_c + prbatp_c	0.068412
HISTD	(2)nad_c + h2o_c + histd_c --> (2)nadh_c + (3)h_c + his_L_c	0.068412
HISTP	h2o_c + hisp_c --> pi_c + histd_c	0.068412
HSTPT	glu_L_c + imacp_c --> akg_c + hisp_c	0.068412
IG3PS	gln_L_c + prlp_c --> h_c + glu_L_c + eig3p_c + aicar_c	0.068412
IGPDH	eig3p_c --> h2o_c + imacp_c	0.068412
PRAMPC	h2o_c + prbamp_c --> prfp_c	0.068412
PRATPP	h2o_c + prbatp_c --> h_c + ppi_c + prbamp_c	0.068412
PRMICI	prfp_c --> prlp_c	0.068412
PRPPS	atp_c + r5p_c --> h_c + amp_c + prpp_c	0.480253
CAt6pp	na1_e + ca2_c --> na1_c + ca2_e	-0.031404
COBALT2tpp	cobalt2_e --> cobalt2_c	0.000152
FEROpp	(4)fe2_c + (4)h_c + o2_c --> (2)h2o_c + (4)fe3_c	0.011776
Kt2pp	h_e + k_e --> h_c + k_c	1.17764
MG2t3_2pp	(2)h_c + mg2_e --> (2)h_e + mg2_c	0.052339
MN2tpp	mn2_e --> mn2_c	0.004171
NH4tpp	nh4_e --> nh4_c	8.04713
NI2tpp	ni2_e --> ni2_c	0.001947
O2tpp	o2_e --> o2_c	18.8009
PIt2rpp	h_e + pi_e --> h_c + pi_c	0.461983
SO3TRDRD	trdrd_c + aps_c --> (2)h_c + amp_c + trdox_c + so3_c	0.122903
SULabcpp	atp_c + h2o_c + so4_e --> h_c + adp_c + pi_c + so4_c	0.149073
ZN2tpp	zn2_e --> zn2_c	0.002057
CU2tpp	cu2_e --> cu2_c	0.004276
FE2tpp	fe2_e --> fe2_c	0.087616
ACCOAC	accoa_c + atp_c + hco3_c --> h_c + adp_c + pi_c + malcoa_c	3.23112
KAS15	accoa_c + h_c + malACP_c --> coa_c + co2_c + actACP_c	0.429941
MCOATA	ACP_c + malcoa_c --> coa_c + malACP_c	3.23108
TDCM-FREE	atp_c + tre_c + tmcm_c --> adp_c + tdcm_c	0.00437
TMCM-FREE	atp_c + tre_c + freemyco_c --> adp_c + tmcm_c	0.011399
CYSTL	h2o_c + cyst_L_c --> pyr_c + hcys_L_c + nh4_c	0.077339
METAT	atp_c + h2o_c + met_L_c --> ppi_c + pi_c + amet_c	0.000247
METS	5mthf_c + hcys_L_c --> h_c + met_L_c + thf_c	0.077339
SHSL1	cys_L_c + suchms_c --> h_c + succ_c + cyst_L_c	0.077339
ADK1	amp_c + atp_c --> (2)adp_c	1.21013
ADK2	atp_c + damp_c --> adp_c + dadp_c	-0.00727
CYTK1	atp_c + cmp_c --> adp_c + cdp_c	0.030117
CYTK2	atp_c + dcmp_c --> adp_c + dcdp_c	-0.008465
DGK1	atp_c + dgmp_c --> adp_c + dgdp_c	-0.008465
GK1	atp_c + gmp_c --> adp_c + gdp_c	0.057544
NDPK1	atp_c + gdp_c --> adp_c + gtp_c	0.284291
NDPK2	atp_c + udp_c --> adp_c + utp_c	0.902506
NDPK3	atp_c + cdp_c --> adp_c + ctp_c	0.021652
NNATr	h_c + atp_c + nicrnt_c --> dnad_c + ppi_c	0.002517
NTD10	h2o_c + xmp_c --> pi_c + xtsn_c	0.149204
RNDR1	adp_c + trdrd_c --> dadp_c + h2o_c + trdox_c	0.00727
RNDR2	gdp_c + trdrd_c --> h2o_c + trdox_c + dgdp_c	0.008465
RNDR3	trdrd_c + cdp_c --> h2o_c + trdox_c + dcdp_c	0.008465
RNDR4	udp_c + trdrd_c --> h2o_c + trdox_c + dudp_c	0.00727
UMPK	atp_c + ump_c --> adp_c + udp_c	0.174978
URIDK2r	atp_c + dump_c --> adp_c + dudp_c	-0.00727
XTSNH	h2o_c + xtsn_c --> rib_D_c + xan_c	0.149204
ATPS4rpp	adp_c + pi_c + (4)h_e --> (3)h_c + atp_c + h2o_c	60.4104
CYTBO3_4pp	(4)h_c + (0.5)o2_c + q8h2_c --> h2o_c + (4)h_e + q8_c	37.5782
NADH16pp	nadh_c + (4)h_c + q8_c --> nad_c + (3)h_e + q8h2_c	33.3407
PPKr	atp_c + pi_c --> adp_c + ppi_c	-2.17671
SUCDi	succ_c + q8_c --> fum_c + q8h2_c	4.10694
TRDR	h_c + nadph_c + trdox_c --> nadp_c + trdrd_c	0.154374
G6PDH2r	nadp_c + g6p_c --> h_c + nadph_c + 6pgl_c	3.84713
GND	6pgc_c + nadp_c --> ru5p_D_c + co2_c + nadph_c	3.84713
PGL	h2o_c + 6pgl_c --> h_c + 6pgc_c	3.84713
RPE	ru5p_D_c --> xu5p_D_c	1.85825
RPI	r5p_c --> ru5p_D_c	-1.98888
TALA	g3p_c + s7p_c --> f6p_c + e4p_c	1.0482
TKT1	xu5p_D_c + r5p_c --> g3p_c + s7p_c	1.0482
TKT2	e4p_c + xu5p_D_c --> f6p_c + g3p_c	0.810048
ADSL1r	dcamp_c --> amp_c + fum_c	0.112309
ADSL2r	25aics_c --> fum_c + aicar_c	0.250645
ADSS	asp_L_c + gtp_c + imp_c --> (2)h_c + pi_c + dcamp_c + gdp_c	0.112309
AICART	10fthf_c + aicar_c --> thf_c + fprica_c	0.319057
AIRC2	atp_c + hco3_c + air_c --> h_c + adp_c + pi_c + 5caiz_c	0.250645
AIRC3	5aizc_c --> 5caiz_c	-0.250645
ASPCT	asp_L_c + cbp_c --> h_c + pi_c + cbasp_c	0.130599
CTPS2	atp_c + h2o_c + gln_L_c + utp_c --> (2)h_c + glu_L_c + adp_c + pi_c + ctp_c	0.044845
DHORD2	dhor_S_c + q8_c --> q8h2_c + orot_c	0.130599
DHORTS	h2o_c + dhor_S_c --> h_c + cbasp_c	-0.130599
GARFT	10fthf_c + gar_c --> h_c + thf_c + fgam_c	0.250645
GLUPRT	h2o_c + gln_L_c + prpp_c --> glu_L_c + ppi_c + pram_c	0.250645
GMPS2	atp_c + h2o_c + gln_L_c + xmp_c --> (2)h_c + glu_L_c + amp_c + ppi_c + gmp_c	0.057544
IMPC	h2o_c + imp_c --> fprica_c	-0.319057
IMPD	nad_c + h2o_c + imp_c --> nadh_c + h_c + xmp_c	0.206747
OMPDC	h_c + orot5p_c --> co2_c + ump_c	0.130599
ORPT	ppi_c + orot5p_c --> prpp_c + orot_c	-0.130599
PRAGSr	atp_c + gly_c + pram_c --> h_c + adp_c + pi_c + gar_c	0.250645
PRAIS	atp_c + fpram_c --> (2)h_c + adp_c + pi_c + air_c	0.250645
PRASCSi	atp_c + asp_L_c + 5aizc_c --> h_c + adp_c + pi_c + 25aics_c	0.250645
PRFGS	atp_c + h2o_c + gln_L_c + fgam_c --> h_c + glu_L_c + adp_c + pi_c + fpram_c	0.250645
ACKr	atp_c + ac_c --> adp_c + actp_c	0.122903
PTAr	accoa_c + pi_c --> coa_c + actp_c	-0.122903
ASAD	pi_c + nadp_c + aspsa_c --> h_c + nadph_c + 4pasp_c	-0.782859
ASPK	atp_c + asp_L_c --> adp_c + 4pasp_c	0.782859
DAPDC	h_c + 26dap_M_c --> co2_c + lys_L_c	0.190428
DAPDH	(2)h_c + nadph_c + nh4_c + thdp_c --> 26dap_M_c + nadp_c	0.234807
DHDPRy	h_c + nadph_c + 23dhdp_c --> nadp_c + thdp_c	0.234807
DHDPS	pyr_c + aspsa_c --> h_c + (2)h2o_c + 23dhdp_c	0.234807
HSDy	nadp_c + hom_L_c --> h_c + nadph_c + aspsa_c	-0.548052
HSK	atp_c + hom_L_c --> h_c + adp_c + phom_c	0.470713
THRS	h2o_c + phom_c --> pi_c + thr_L_c	0.470713
CLt3_2pp	h_c + (2)cl_e --> h_c + (2)cl_c	0.015702
EX_BIOTIN	btn_e -->	-2e-06
EX_cl	cl_e -->	-0.031404
GLCabcpp	atp_c + h2o_c + glc_D_e --> h_c + adp_c + pi_c + glc_D_c	0.044379
GLCptspp	pep_c + glc_D_e --> pyr_c + g6p_c	9.95562
H2Otpp	h2o_e --> h2o_c	-41.8426
NAtex	na1_e --> na1_c	0.031404
XANtpp	xan_e --> xan_c	-0.149204
CO2tpp	co2_c --> co2_e	21.4875
Biotintpp	btn_e --> btn_c	2e-06
ANPRT	prpp_c + anth_c --> ppi_c + pran_c	0.02808
ANS	chor_c + gln_L_c --> h_c + glu_L_c + pyr_c + anth_c	0.02808
CHORM	chor_c --> pphn_c	0.209828
CHORS	3psme_c --> chor_c + pi_c	0.238154
DDPA	e4p_c + h2o_c + pep_c --> pi_c + 2dda7p_c	0.238154
DHQS	2dda7p_c --> pi_c + 3dhq_c	0.238154
DHQTi	3dhq_c --> h2o_c + 3dhsk_c	0.238154
IGPS	h_c + 2cpr5p_c --> h2o_c + co2_c + 3ig3p_c	0.02808
PHETA1	glu_L_c + phpyr_c --> akg_c + phe_L_c	0.130696
PPND	nad_c + pphn_c --> nadh_c + 34hpp_c + co2_c	0.079132
PPNDH	h_c + pphn_c --> phpyr_c + h2o_c + co2_c	0.130696
PRAIi	pran_c --> 2cpr5p_c	0.02808
PSCVT	pep_c + skm5p_c --> pi_c + 3psme_c	0.238154
SHK3Dr	h_c + nadph_c + 3dhsk_c --> nadp_c + skm_c	0.238154
SHKK	atp_c + skm_c --> h_c + adp_c + skm5p_c	0.238154
TRPS1	3ig3p_c + ser_L_c --> g3p_c + h2o_c + trp_L_c	0.02808
TYRTA	glu_L_c + 34hpp_c --> akg_c + tyr_L_c	0.079132
AGPSC	glyc3p_c + (0.004)myrsACP_c + (0.438)palmACP_c + (0.004)hdeACP_c + (0.01)ocdcaACP_c + (0.544)octeACP_c --> ACP_c + 1ag3p_SC_c	0.032345
ARATH	(0.71115)udpgal_c + (6.6402)udpara_c --> (7.3514)udp_c + arabino_c	0.091772
DNA	(4.4671)atp_c + (0.75257)damp_c + (1.2103)h2o_c + (0.87632)dgmp_c + (0.75257)dtmp_c + (0.87632)dcmp_c --> (4.4671)h_c + (4.4671)amp_c + (4.4671)ppi_c + dna_c	0.00966
FREENTCO	(0.007)myrsACP_c + (0.014)tdeACP_c + (0.437)palmACP_c + (0.012)hdeACP_c + (0.009)ocdcaACP_c + (0.521)octeACP_c --> ACP_c + freemyco_c	0.36525
IONS	(0.45235)so4_c + (0.70023)fe2_c + (0.54282)ca2_c + (0.002624)cobalt2_c + (0.073913)cu2_c + (0.81422)fe3_c + (20.3556)k_c + (0.90469)mg2_c + (0.072104)mn2_c + (0.033655)ni2_c + (0.035554)zn2_c + (0.54282)cl_c --> ions_c	0.057853
MYCOLI	(3.5911)freemyco_c + (0.071339)tmcm_c + (0.044346)tdcm_c --> mycoli_c	0.098536
PA	(0.004)myrsACP_c + (0.438)palmACP_c + (0.004)hdeACP_c + (0.01)ocdcaACP_c + (0.544)octeACP_c + 1ag3p_SC_c --> ACP_c + pa_c	0.032345
PEPTH	(2.2426)atp_c + (2.2426)h2o_c + (0.48358)gly_c + (0.48358)uacgam_c + (0.48358)glc_D_c + (0.48358)ugmd_c + (0.48358)uamr_c + (0.89721)alaala_c --> (0.49233)ala_L_c + (2.2426)h_c + (2.2426)adp_c + (2.2426)pi_c + (0.48358)ump_c + (0.48358)udp_c + peptid_c	0.091772
PPTHTH	(1.0585)apg_c + (0.03083)pa_c + (0.0065396)clpn_c + (0.039238)pit_c + (0.060725)pim_c --> phosph_c	0.027048
RNA	(1.9309)atp_c + (1.0161)gtp_c + (0.7062)utp_c + (0.6972)ctp_c --> (1.243)h_c + (1.243)adp_c + (3.1074)ppi_c + (1.8644)h2o_c + rna_c	0.048301
PROTEIN	(1.3527)ala_L_c + (1.1139)glu_L_c + (40.0656)atp_c + (0.26018)phe_L_c + (0.15753)tyr_L_c + (30.7601)h2o_c + (0.089437)cys_L_c + (0.71651)gly_c + (0.15347)met_L_c + (0.39281)asp_L_c + (0.69314)gln_L_c + (0.13619)his_L_c + (0.39281)asn_L_c + (0.498)ser_L_c + (0.55492)val_L_c + (0.055899)trp_L_c + (0.37909)lys_L_c + (0.38519)arg_L_c + (0.38316)ile_L_c + (0.71347)leu_L_c + (0.5539)thr_L_c + (0.32319)…	0.502329
SOL_POOL	(0.79269)nad_c + (0.074314)coa_c + (0.019817)nadh_c + (0.12386)accoa_c + (0.099086)chor_c + (0.043598)succoa_c + (0.049543)nadp_c + (0.14863)nadph_c + (0.099086)pydx5p_c + (0.024558)udcpdp_c + (0.013872)malcoa_c + (0.099086)amet_c + (0.000887)btn_c --> soluble_pool_c	0.002491
ACHBS	h_c + pyr_c + 2obut_c --> co2_c + 2ahbut_c	0.192472
ACLS	h_c + (2)pyr_c --> co2_c + alac_S_c	0.637786
DHAD1	23dhmb_c --> h2o_c + 3mob_c	0.637786
DHAD2	23dhmp_c --> h2o_c + 3mop_c	0.192472
ILETA	glu_L_c + 3mop_c --> akg_c + ile_L_c	0.192472
IPMD	nad_c + 3c2hmp_c --> nadh_c + h_c + 3c4mop_c	0.358397
IPPMIa	3c2hmp_c --> h2o_c + 2ippm_c	-0.358397
IPPMIb	h2o_c + 2ippm_c --> 3c3hmp_c	-0.358397
IPPS	accoa_c + h2o_c + 3mob_c --> coa_c + h_c + 3c3hmp_c	0.358397
KARA1	nadp_c + 23dhmb_c --> h_c + nadph_c + alac_S_c	-0.637786
KARA2	h_c + nadph_c + 2ahbut_c --> nadp_c + 23dhmp_c	0.192472
OMCDC	h_c + 3c4mop_c --> co2_c + 4mop_c	0.358397
THRD_L	thr_L_c --> nh4_c + 2obut_c	0.192472
VALTA	glu_L_c + 3mob_c --> akg_c + val_L_c	0.278752
LEUTAi	glu_L_c + 4mop_c --> akg_c + leu_L_c	0.358397
CG_biomass_cgl_ATCC13032	(47.7)atp_c + (47.7)h2o_c + (0.098705)arabino_c + (0.01039)dna_c + (0.05195)rna_c + (0.098705)peptid_c + (0.10598)mycoli_c + (0.029092)phosph_c + (0.54028)protein_c + (0.002679)soluble_pool_c + (0.062224)ions_c --> (47.7)h_c + (47.7)adp_c + (47.7)pi_c + biomass_c	0.929757
EX_biomass	biomass_c -->	0.929757
