# Supplementary material for: CRISPR-assisted rational flux-tuning and arrayed CRISPRi screening of an l-proline exporter for l-proline hyperproduction
Source: Nat Commun. 2022 Feb 16;13:891. doi: 10.1038/s41467-022-28501-7 (PMC8850433; doi:10.1038/s41467-022-28501-7)
Supplement: Supplementary file 5 — Supplementary Data 3 [file 41467_2022_28501_MOESM5_ESM.xlsx]

## Sheet: Sheet 1
Supplementary Data 3. In-silico simulation of L-proline biosynthesis using C. glutamicum genome-scale metabolic model iCW773 (Ppc pathway, purple squares).
Abbreviation	Reaction	Metabolic flux
ACONTa	cit_c <=> acon_C_c + h2o_c	8.57143
ACONTb	acon_C_c + h2o_c <=> icit_c	8.57143
ADK1	amp_c + atp_c <=> 2.0 adp_c	4
ATPS4rpp	adp_c + 4.0 h_e + pi_c <=> atp_c + h2o_c + 3.0 h_c	21.4286
CO2tpp	co2_c --> co2_e	17.1429
CS	accoa_c + h2o_c + oaa_c --> cit_c + coa_c + h_c	8.57143
CYTBO3_4pp	4.0 h_c + 0.5 o2_c + q8h2_c --> h2o_c + 4.0 h_e + q8_c	25.7143
ENO	2pg_c <=> h2o_c + pep_c	17.1429
EX_co2(e)	co2_e <=>	17.1429
EX_glc(e)	glc_D_e <=>	-10
EX_h(e)	h_e -->	8.57143
EX_h2o(e)	h2o_e <=>	34.2857
EX_nh4(e)	nh4_e <=>	-8.57143
EX_o2(e)	o2_e <=>	-12.8571
EX_pro_L(e)	pro_L_e -->	8.57143
FBA	fdp_c <=> dhap_c + g3p_c	7.14286
G5SADs	glu5sa_c --> 1pyr5c_c + h2o_c + h_c	8.57143
G5SD	glu5p_c + h_c + nadph_c --> glu5sa_c + nadp_c + pi_c	8.57143
G6PDH2r	g6p_c + nadp_c <=> 6pgl_c + h_c + nadph_c	8.57143
GAPD	g3p_c + nad_c + pi_c <=> 13dpg_c + h_c + nadh_c	17.1429
GK1	atp_c + gmp_c <=> adp_c + gdp_c	4
GLCabcpp	atp_c + glc_D_e + h2o_c --> adp_c + glc_D_c + h_c + pi_c	1.42857
GLCptspp	glc_D_e + pep_c --> g6p_c + pyr_c	8.57143
GLNS	atp_c + glu_L_c + nh4_c --> adp_c + gln_L_c + h_c + pi_c	4
GLU5K	atp_c + glu_L_c --> adp_c + glu5p_c	8.57143
GLUDy	akg_c + h_c + nadph_c + nh4_c --> glu_L_c + h2o_c + nadp_c	8.57143
GMPS2	atp_c + gln_L_c + h2o_c + xmp_c --> amp_c + glu_L_c + gmp_c + 2.0 h_c + ppi_c	4
GND	6pgc_c + nadp_c --> co2_c + nadph_c + ru5p_D_c	8.57143
GTPHs	gtp_c + h2o_c + h_c --> nh4_c + xtp_c	4
H2Otpp	h2o_e <=> h2o_c	-34.2857
HEX1	atp_c + glc_D_c --> adp_c + g6p_c + h_c	1.42857
ICDHyr	icit_c + nadp_c --> akg_c + co2_c + nadph_c	8.57143
NADH5	h_c + nadh_c + q8_c --> nad_c + q8h2_c	25.7143
NDPK1	atp_c + gdp_c <=> adp_c + gtp_c	4
NH4tpp	nh4_e <=> nh4_c	8.57143
NTPP11	h2o_c + xtp_c --> h_c + ppi_c + xmp_c	4
O2tpp	o2_e <=> o2_c	12.8571
P5CR	1pyr5c_c + 2.0 h_c + nadph_c --> nadp_c + pro_L_c	8.57143
PDH	coa_c + nad_c + pyr_c --> accoa_c + co2_c + nadh_c	8.57143
PFK	atp_c + f6p_c --> adp_c + fdp_c + h_c	7.14286
PGI	g6p_c <=> f6p_c	1.42857
PGK	13dpg_c + adp_c <=> 3pg_c + atp_c	17.1429
PGL	6pgl_c + h2o_c --> 6pgc_c + h_c	8.57143
PGM	3pg_c <=> 2pg_c	17.1429
PPA	h2o_c + ppi_c --> h_c + 2.0 pi_c	8
PPC	co2_c + h2o_c + pep_c --> h_c + oaa_c + pi_c	8.57143
PROt3pp	h_e + pro_L_c --> h_c + pro_L_e	8.57143
RPE	ru5p_D_c <=> xu5p_D_c	5.71429
RPI	r5p_c <=> ru5p_D_c	-2.85714
TALA	g3p_c + s7p_c <=> e4p_c + f6p_c	2.85714
TKT1	r5p_c + xu5p_D_c <=> g3p_c + s7p_c	2.85714
TKT2	e4p_c + xu5p_D_c <=> f6p_c + g3p_c	2.85714
TPI	dhap_c <=> g3p_c	7.14286
