# Supplementary material for: CRISPR-assisted rational flux-tuning and arrayed CRISPRi screening of an l-proline exporter for l-proline hyperproduction
Source: Nat Commun. 2022 Feb 16;13:891. doi: 10.1038/s41467-022-28501-7 (PMC8850433; doi:10.1038/s41467-022-28501-7)
Supplement: Supplementary file 7 — Supplementary Data 5 [file 41467_2022_28501_MOESM7_ESM.xlsx]

## Sheet: Sheet 1
Supplementary Data 5. In-silico simulation of L-proline biosynthesis using C. glutamicum genome-scale metabolic model iCW773 (Pyc+GapN pathway, orange squares).
Abbreviation	Reaction	Metabolic flux
ACONTa	cit_c <=> acon_C_c + h2o_c	9.77778
ACONTb	acon_C_c + h2o_c <=> icit_c	9.77778
ADD_gapN	g3p_c + h2o_c + nadp_c --> 3pg_c + 2.0 h_c + nadph_c	16.8889
ATPS4rpp	adp_c + 4.0 h_e + pi_c <=> atp_c + h2o_c + 3.0 h_c	16.8889
CO2tpp	co2_c --> co2_e	11.1111
CS	accoa_c + h2o_c + oaa_c --> cit_c + coa_c + h_c	9.77778
CYTBO3_4pp	4.0 h_c + 0.5 o2_c + q8h2_c --> h2o_c + 4.0 h_e + q8_c	12.4444
ENO	2pg_c <=> h2o_c + pep_c	19.5556
EX_co2(e)	co2_e <=>	11.1111
EX_glc(e)	glc_D_e <=>	-10
EX_h(e)	h_e -->	9.77778
EX_h2o(e)	h2o_e <=>	30.6667
EX_nh4(e)	nh4_e <=>	-9.77778
EX_o2(e)	o2_e <=>	-6.22222
EX_pro_L(e)	pro_L_e -->	9.77778
FBA	fdp_c <=> dhap_c + g3p_c	9.55556
G5SADs	glu5sa_c --> 1pyr5c_c + h2o_c + h_c	9.77778
G5SD	glu5p_c + h_c + nadph_c --> glu5sa_c + nadp_c + pi_c	9.77778
G6PDH2r	g6p_c + nadp_c <=> 6pgl_c + h_c + nadph_c	1.33333
GAPD	g3p_c + nad_c + pi_c <=> 13dpg_c + h_c + nadh_c	2.66667
GLCptspp	glc_D_e + pep_c --> g6p_c + pyr_c	10
GLU5K	atp_c + glu_L_c --> adp_c + glu5p_c	9.77778
GLUDy	akg_c + h_c + nadph_c + nh4_c --> glu_L_c + h2o_c + nadp_c	9.77778
GND	6pgc_c + nadp_c --> co2_c + nadph_c + ru5p_D_c	1.33333
H2Otpp	h2o_e <=> h2o_c	-30.6667
HCO3E	co2_c + h2o_c <=> h_c + hco3_c	0.22222
ICDHyr	icit_c + nadp_c --> akg_c + co2_c + nadph_c	9.77778
NADH16pp	4.0 h_c + nadh_c + q8_c --> 3.0 h_e + nad_c + q8h2_c	12.4444
NH4tpp	nh4_e <=> nh4_c	9.77778
O2tpp	o2_e <=> o2_c	6.22222
P5CR	1pyr5c_c + 2.0 h_c + nadph_c --> nadp_c + pro_L_c	9.77778
PDH	coa_c + nad_c + pyr_c --> accoa_c + co2_c + nadh_c	9.77778
PFK	atp_c + f6p_c --> adp_c + fdp_c + h_c	9.55556
PGI	g6p_c <=> f6p_c	8.66667
PGK	13dpg_c + adp_c <=> 3pg_c + atp_c	2.66667
PGL	6pgl_c + h2o_c --> 6pgc_c + h_c	1.33333
PGM	3pg_c <=> 2pg_c	19.5556
PPC	co2_c + h2o_c + pep_c --> h_c + oaa_c + pi_c	9.55556
PROt3pp	h_e + pro_L_c --> h_c + pro_L_e	9.77778
PYRC	atp_c + hco3_c + pyr_c <=> adp_c + h_c + oaa_c + pi_c	0.22222
RPE	ru5p_D_c <=> xu5p_D_c	0.88889
RPI	r5p_c <=> ru5p_D_c	-0.44444
TALA	g3p_c + s7p_c <=> e4p_c + f6p_c	0.44444
TKT1	r5p_c + xu5p_D_c <=> g3p_c + s7p_c	0.44444
TKT2	e4p_c + xu5p_D_c <=> f6p_c + g3p_c	0.44444
TPI	dhap_c <=> g3p_c	9.55556
