# Supplementary material for: CRISPR-assisted rational flux-tuning and arrayed CRISPRi screening of an l-proline exporter for l-proline hyperproduction
Source: Nat Commun. 2022 Feb 16;13:891. doi: 10.1038/s41467-022-28501-7 (PMC8850433; doi:10.1038/s41467-022-28501-7)
Supplement: Supplementary file 8 — Supplementary Data 6 [file 41467_2022_28501_MOESM8_ESM.xlsx]

## Sheet: Promoter
Supplementary Data 6. Promoters used in this study.
Promoter	Sequence 5’-3’
Ptrc	TTTGACAGCTTATCATCGACTGCACGGTGCACCAATGCTTCTGGCGTCAGGCAGCCATCGGAAGCTGTGGTATGGCGGTGCAGGTCGTAAATCACTGCATAATTCGTGTCGCTCAAGGCGCACTCCCGTTCTGGATAATGTTTTTTGCGCCGACATCATAACGGTTCTGGCAAATATTCTGAAATGAGCTGTTGACAATTAATCATCCGGCTCGTATAATGTGTGGAATTGTGAGCGGATAACAAGTTCACACAGGCCAAAGGAGTTGAGA
Pddh*	GTGCGTGGCGAGTTTTACAAAGAACCCCACATCATCAATGCCTAAATGGCGGGTATTTTCATCCAAACCCAACCGCGCATCATTCCAATGCTGATCCACCCCATCCGGATAAACCACCATGAACGGCAACGGATCAAAAGTCCTGTTGGTGAAGCTGCGCCCCACAGATCCTGACTGCTGGGAGCCATGAAAATAGATCAGCGCATCCGTGGTGGAACCAAAAGGCTCAACAATACGAAACGTTCGCTTTCGGTCCTGATGAAAGAGATGTCCCTGAATCATCATCTAAGTACAAAAGGTGGTAAGCTCGACCAGGACAGTGCCACCACAATTTTGGAGGATTACAAGAAC
Pgdh-WT	GTGTCAGTATGCCTTTCTGTTATGGCGTTATTGTGGCAC ATCGCGGTGGGAAACAAGCCAGGTGGCCTGTGTAAATAAGGCTCCAAATGGGAATCCATG AGGAGACTCTTTAGTTAAAATCTCTAGCCTTAGTGTTTCAAGTCTAACGGTCGCCCAATT GAGGAGTGGGTCCATGGCATATACGGCTATCGAAAAGGTCGGAAAGTGCCCGAATGTGCG TTGTTCTAGCTAGCCTCGGGAGCTCTAGGAGATCGTGAAAAACGGGTCAAATTTCTCCGA TGTAGCGCCTATAAAAGTCGTACCAATTCCATTTGAGGGCGCTCAATTGTGGCCAGGTTA TATAACCAGTCAGTCAACTGGTCTCATTCGCTGGTCGGATGAATTTAATTAAAG…
Pgdh-1	GTGTCAGTATGCCTTTCTGTTATGGCGTTATTGTGGCAC ATCGCGGTGGGAAACAAGCCAGGTGGCCTGTGTAAATAAGGCTCCAAATGGGAATCCATG AGGAGACTCTTTAGTTAAAATCTCTAGCCTTAGTGTTTCAAGTCTAACGGTCGCCCAATT GAGGAGTGGGTCCATGGCATATACGGCTATCGAAAAGGTCGGAAAGTGCCCGAATGTGCG TTGTTCTAGCTAGCCTCGGGAGCTCTAGGAGATCGTGAAAAACGGGTCAAATTTCTCCGA TGTAGCGCCTATAAAAGTCGTACCAATTCCATTTGAGGGCGCTCAATTGTGGCCAGGTTA TATAACCAGTCAGTCAACTGGTCTCATTCGCTGGTCGGATGAATTTAATTAAAG…
Pgdh-2	GTGTCAGTATGCCTTTCTGTTATGGCGTTATTGTGGCAC ATCGCGGTGGGAAACAAGCCAGGTGGCCTGTGTAAATAAGGCTCCAAATGGGAATCCATG AGGAGACTCTTTAGTTAAAATCTCTAGCCTTAGTGTTTCAAGTCTAACGGTCGCCCAATT GAGGAGTGGGTCCATGGCATATACGGCTATCGAAAAGGTCGGAAAGTGCCCGAATGTGCG TTGTTCTAGCTAGCCTCGGGAGCTCTAGGAGATCGTGAAAAACGGGTCAAATTTCTCCGA TGTAGCGCCTATAAAAGTCGTACCAATTCCATTTGAGGGCGCTCAATTGTGGCCAGGTTA TATAACCAGTCAGTCAACTGGTCTCATTCGCTGGTCGGATGAATTTAATTAAAG…
Pgdh-3	GTGTCAGTATGCCTTTCTGTTATGGCGTTATTGTGGCAC ATCGCGGTGGGAAACAAGCCAGGTGGCCTGTGTAAATAAGGCTCCAAATGGGAATCCATG AGGAGACTCTTTAGTTAAAATCTCTAGCCTTAGTGTTTCAAGTCTAACGGTCGCCCAATT GAGGAGTGGGTCCATGGCATATACGGCTATCGAAAAGGTCGGAAAGTGCCCGAATGTGCG TTGTTCTAGCTAGCCTCGGGAGCTCTAGGAGATCGTGAAAAACGGGTCAAATTTCTCCGA TGTAGCGCCTATAAAAGTCGTACCAATTCCATTTGAGGGCGCTCAATTGTGGCCAGGTTA TATAACCAGTCAGTCAACTGGTCTCATTCGCTGGTCGGATGAATTTAATTAAAG…
Pgdh-4	GTGTCAGTATGCCTTTCTGTTATGGCGTTATTGTGGCAC ATCGCGGTGGGAAACAAGCCAGGTGGCCTGTGTAAATAAGGCTCCAAATGGGAATCCATG AGGAGACTCTTTAGTTAAAATCTCTAGCCTTAGTGTTTCAAGTCTAACGGTCGCCCAATT GAGGAGTGGGTCCATGGCATATACGGCTATCGAAAAGGTCGGAAAGTGCCCGAATGTGCG TTGTTCTAGCTAGCCTCGGGAGCTCTAGGAGATCGTGAAAAACGGGTCAAATTTCTCCGA TGTAGCGCCTATAAAAGTCGTACCAATTCCATTTGAGGGCGCTCAATTGTGGCCAGGTTA TATAACCAGTCAGTCAACTGGTCTCATTCGCTGGTCGGATGAATTTAATTAAAG…
Pgdh-5	GTGTCAGTATGCCTTTCTGTTATGGCGTTATTGTGGCAC ATCGCGGTGGGAAACAAGCCAGGTGGCCTGTGTAAATAAGGCTCCAAATGGGAATCCATG AGGAGACTCTTTAGTTAAAATCTCTAGCCTTAGTGTTTCAAGTCTAACGGTCGCCCAATT GAGGAGTGGGTCCATGGCATATACGGCTATCGAAAAGGTCGGAAAGTGCCCGAATGTGCG TTGTTCTAGCTAGCCTCGGGAGCTCTAGGAGATCGTGAAAAACGGGTCAAATTTCTCCGA TGTAGCGCCTATAAAAGTCGTACCAATTCCATTTGAGGGCGCTCAATTGTGGCCAGGTTA TATAACCAGTCAGTCAACTGGTCTCATTCGCTGGTCGGATGAATTTAATTAAAG…
Pgdh-6	GTGTCAGTATGCCTTTCTGTTATGGCGTTATTGTGGCAC ATCGCGGTGGGAAACAAGCCAGGTGGCCTGTGTAAATAAGGCTCCAAATGGGAATCCATG AGGAGACTCTTTAGTTAAAATCTCTAGCCTTAGTGTTTCAAGTCTAACGGTCGCCCAATT GAGGAGTGGGTCCATGGCATATACGGCTATCGAAAAGGTCGGAAAGTGCCCGAATGTGCG TTGTTCTAGCTAGCCTCGGGAGCTCTAGGAGATCGTGAAAAACGGGTCAAATTTCTCCGA TGTAGCGCCTATAAAAGTCGTACCAATTCCATTTGAGGGCGCTCAATTGTGGCCAGGTTA TATAACCAGTCAGTCAACTGGTCTCATTCGCTGGTCGGATGAATTTAATTAAAG…
Pgdh-7	GTGTCAGTATGCCTTTCTGTTATGGCGTTATTGTGGCAC ATCGCGGTGGGAAACAAGCCAGGTGGCCTGTGTAAATAAGGCTCCAAATGGGAATCCATG AGGAGACTCTTTAGTTAAAATCTCTAGCCTTAGTGTTTCAAGTCTAACGGTCGCCCAATT GAGGAGTGGGTCCATGGCATATACGGCTATCGAAAAGGTCGGAAAGTGCCCGAATGTGCG TTGTTCTAGCTAGCCTCGGGAGCTCTAGGAGATCGTGAAAAACGGGTCAAATTTCTCCGA TGTAGCGCCTATAAAAGTCGTACCAATTCCATTTGAGGGCGCTCAATTGTGGCCAGGTTA TATAACCAGTCAGTCAACTGGTCTCATTCGCTGGTCGGATGAATTTAATTAAAG…
Pgdh-8	GTGTCAGTATGCCTTTCTGTTATGGCGTTATTGTGGCAC ATCGCGGTGGGAAACAAGCCAGGTGGCCTGTGTAAATAAGGCTCCAAATGGGAATCCATG AGGAGACTCTTTAGTTAAAATCTCTAGCCTTAGTGTTTCAAGTCTAACGGTCGCCCAATT GAGGAGTGGGTCCATGGCATATACGGCTATCGAAAAGGTCGGAAAGTGCCCGAATGTGCG TTGTTCTAGCTAGCCTCGGGAGCTCTAGGAGATCGTGAAAAACGGGTCAAATTTCTCCGA TGTAGCGCCTATAAAAGTCGTACCAATTCCATTTGAGGGCGCTCAATTGTGGCCAGGTTA TATAACCAGTCAGTCAACTGGTCTCATTCGCTGGTCGGATGAATTTAATTAAAG…
Pgdh-9	GTGTCAGTATGCCTTTCTGTTATGGCGTTATTGTGGCAC ATCGCGGTGGGAAACAAGCCAGGTGGCCTGTGTAAATAAGGCTCCAAATGGGAATCCATG AGGAGACTCTTTAGTTAAAATCTCTAGCCTTAGTGTTTCAAGTCTAACGGTCGCCCAATT GAGGAGTGGGTCCATGGCATATACGGCTATCGAAAAGGTCGGAAAGTGCCCGAATGTGCG TTGTTCTAGCTAGCCTCGGGAGCTCTAGGAGATCGTGAAAAACGGGTCAAATTTCTCCGA TGTAGCGCCTATAAAAGTCGTACCAATTCCATTTGAGGGCGCTCAATTGTGGCCAGGTTA TATAACCAGTCAGTCAACTGGTCTCATTCGCTGGTCGGATGAATTTAATTAAAG…
Pgdh-10	GTGTCAGTATGCCTTTCTGTTATGGCGTTATTGTGGCAC ATCGCGGTGGGAAACAAGCCAGGTGGCCTGTGTAAATAAGGCTCCAAATGGGAATCCATG AGGAGACTCTTTAGTTAAAATCTCTAGCCTTAGTGTTTCAAGTCTAACGGTCGCCCAATT GAGGAGTGGGTCCATGGCATATACGGCTATCGAAAAGGTCGGAAAGTGCCCGAATGTGCG TTGTTCTAGCTAGCCTCGGGAGCTCTAGGAGATCGTGAAAAACGGGTCAAATTTCTCCGA TGTAGCGCCTATAAAAGTCGTACCAATTCCATTTGAGGGCGCTCAATTGTGGCCAGGTTA TATAACCAGTCAGTCAACTGGTCTCATTCGCTGGTCGGATGAATTTAATTAAAG…
Pgdh-11	GTGTCAGTATGCCTTTCTGTTATGGCGTTATTGTGGCAC ATCGCGGTGGGAAACAAGCCAGGTGGCCTGTGTAAATAAGGCTCCAAATGGGAATCCATG AGGAGACTCTTTAGTTAAAATCTCTAGCCTTAGTGTTTCAAGTCTAACGGTCGCCCAATT GAGGAGTGGGTCCATGGCATATACGGCTATCGAAAAGGTCGGAAAGTGCCCGAATGTGCG TTGTTCTAGCTAGCCTCGGGAGCTCTAGGAGATCGTGAAAAACGGGTCAAATTTCTCCGA TGTAGCGCCTATAAAAGTCGTACCAATTCCATTTGAGGGCGCTCAATTGTGGCCAGGTTA TATAACCAGTCAGTCAACTGGTCTCATTCGCTGGTCGGATGAATTTAATTAAAG…
Pgdh-12	GTGTCAGTATGCCTTTCTGTTATGGCGTTATTGTGGCAC ATCGCGGTGGGAAACAAGCCAGGTGGCCTGTGTAAATAAGGCTCCAAATGGGAATCCATG AGGAGACTCTTTAGTTAAAATCTCTAGCCTTAGTGTTTCAAGTCTAACGGTCGCCCAATT GAGGAGTGGGTCCATGGCATATACGGCTATCGAAAAGGTCGGAAAGTGCCCGAATGTGCG TTGTTCTAGCTAGCCTCGGGAGCTCTAGGAGATCGTGAAAAACGGGTCAAATTTCTCCGA TGTAGCGCCTATAAAAGTCGTACCAATTCCATTTGAGGGCGCTCAATTGTGGCCAGGTTA TATAACCAGTCAGTCAACTGGTCTCATTCGCTGGTCGGATGAATTTAATTAAAG…
Pgdh-13	GTGTCAGTATGCCTTTCTGTTATGGCGTTATTGTGGCAC ATCGCGGTGGGAAACAAGCCAGGTGGCCTGTGTAAATAAGGCTCCAAATGGGAATCCATG AGGAGACTCTTTAGTTAAAATCTCTAGCCTTAGTGTTTCAAGTCTAACGGTCGCCCAATT GAGGAGTGGGTCCATGGCATATACGGCTATCGAAAAGGTCGGAAAGTGCCCGAATGTGCG TTGTTCTAGCTAGCCTCGGGAGCTCTAGGAGATCGTGAAAAACGGGTCAAATTTCTCCGA TGTAGCGCCTATAAAAGTCGTACCAATTCCATTTGAGGGCGCTCAATTGTGGCCAGGTTA TATAACCAGTCAGTCAACTGGTCTCATTCGCTGGTCGGATGAATTTAATTAAAG…
Pgdh-14	GTGTCAGTATGCCTTTCTGTTATGGCGTTATTGTGGCAC ATCGCGGTGGGAAACAAGCCAGGTGGCCTGTGTAAATAAGGCTCCAAATGGGAATCCATG AGGAGACTCTTTAGTTAAAATCTCTAGCCTTAGTGTTTCAAGTCTAACGGTCGCCCAATT GAGGAGTGGGTCCATGGCATATACGGCTATCGAAAAGGTCGGAAAGTGCCCGAATGTGCG TTGTTCTAGCTAGCCTCGGGAGCTCTAGGAGATCGTGAAAAACGGGTCAAATTTCTCCGA TGTAGCGCCTATAAAAGTCGTACCAATTCCATTTGAGGGCGCTCAATTGTGGCCAGGTTA TATAACCAGTCAGTCAACTGGTCTCATTCGCTGGTCGGATGAATTTAATTAAAG…
Pgdh-15	GTGTCAGTATGCCTTTCTGTTATGGCGTTATTGTGGCAC ATCGCGGTGGGAAACAAGCCAGGTGGCCTGTGTAAATAAGGCTCCAAATGGGAATCCATG AGGAGACTCTTTAGTTAAAATCTCTAGCCTTAGTGTTTCAAGTCTAACGGTCGCCCAATT GAGGAGTGGGTCCATGGCATATACGGCTATCGAAAAGGTCGGAAAGTGCCCGAATGTGCG TTGTTCTAGCTAGCCTCGGGAGCTCTAGGAGATCGTGAAAAACGGGTCAAATTTCTCCGA TGTAGCGCCTATAAAAGTCGTACCAATTCCATTTGAGGGCGCTCAATTGTGGCCAGGTTA TATAACCAGTCAGTCAACTGGTCTCATTCGCTGGTCGGATGAATTTAATTAAAG…
Pgdh-16	GTGTCAGTATGCCTTTCTGTTATGGCGTTATTGTGGCAC ATCGCGGTGGGAAACAAGCCAGGTGGCCTGTGTAAATAAGGCTCCAAATGGGAATCCATG AGGAGACTCTTTAGTTAAAATCTCTAGCCTTAGTGTTTCAAGTCTAACGGTCGCCCAATT GAGGAGTGGGTCCATGGCATATACGGCTATCGAAAAGGTCGGAAAGTGCCCGAATGTGCG TTGTTCTAGCTAGCCTCGGGAGCTCTAGGAGATCGTGAAAAACGGGTCAAATTTCTCCGA TGTAGCGCCTATAAAAGTCGTACCAATTCCATTTGAGGGCGCTCAATTGTGGCCAGGTTA TATAACCAGTCAGTCAACTGGTCTCATTCGCTGGTCGGATGAATTTAATTAAAG…
Pgdh-17	GTGTCAGTATGCCTTTCTGTTATGGCGTTATTGTGGCAC ATCGCGGTGGGAAACAAGCCAGGTGGCCTGTGTAAATAAGGCTCCAAATGGGAATCCATG AGGAGACTCTTTAGTTAAAATCTCTAGCCTTAGTGTTTCAAGTCTAACGGTCGCCCAATT GAGGAGTGGGTCCATGGCATATACGGCTATCGAAAAGGTCGGAAAGTGCCCGAATGTGCG TTGTTCTAGCTAGCCTCGGGAGCTCTAGGAGATCGTGAAAAACGGGTCAAATTTCTCCGA TGTAGCGCCTATAAAAGTCGTACCAATTCCATTTGAGGGCGCTCAATTGTGGCCAGGTTA TATAACCAGTCAGTCAACTGGTCTCATTCGCTGGTCGGATGAATTTAATTAAAG…
Pgdh-18	GTGTCAGTATGCCTTTCTGTTATGGCGTTATTGTGGCAC ATCGCGGTGGGAAACAAGCCAGGTGGCCTGTGTAAATAAGGCTCCAAATGGGAATCCATG AGGAGACTCTTTAGTTAAAATCTCTAGCCTTAGTGTTTCAAGTCTAACGGTCGCCCAATT GAGGAGTGGGTCCATGGCATATACGGCTATCGAAAAGGTCGGAAAGTGCCCGAATGTGCG TTGTTCTAGCTAGCCTCGGGAGCTCTAGGAGATCGTGAAAAACGGGTCAAATTTCTCCGA TGTAGCGCCTATAAAAGTCGTACCAATTCCATTTGAGGGCGCTCAATTGTGGCCAGGTTA TATAACCAGTCAGTCAACTGGTCTCATTCGCTGGTCGGATGAATTTAATTAAAG…
Pgdh-19	GTGTCAGTATGCCTTTCTGTTATGGCGTTATTGTGGCAC ATCGCGGTGGGAAACAAGCCAGGTGGCCTGTGTAAATAAGGCTCCAAATGGGAATCCATG AGGAGACTCTTTAGTTAAAATCTCTAGCCTTAGTGTTTCAAGTCTAACGGTCGCCCAATT GAGGAGTGGGTCCATGGCATATACGGCTATCGAAAAGGTCGGAAAGTGCCCGAATGTGCG TTGTTCTAGCTAGCCTCGGGAGCTCTAGGAGATCGTGAAAAACGGGTCAAATTTCTCCGA TGTAGCGCCTATAAAAGTCGTACCAATTCCATTTGAGGGCGCTCAATTGTGGCCAGGTTA TATAACCAGTCAGTCAACTGGTCTCATTCGCTGGTCGGATGAATTTAATTAAAG…
Pgdh-20	GTGTCAGTATGCCTTTCTGTTATGGCGTTATTGTGGCAC ATCGCGGTGGGAAACAAGCCAGGTGGCCTGTGTAAATAAGGCTCCAAATGGGAATCCATG AGGAGACTCTTTAGTTAAAATCTCTAGCCTTAGTGTTTCAAGTCTAACGGTCGCCCAATT GAGGAGTGGGTCCATGGCATATACGGCTATCGAAAAGGTCGGAAAGTGCCCGAATGTGCG TTGTTCTAGCTAGCCTCGGGAGCTCTAGGAGATCGTGAAAAACGGGTCAAATTTCTCCGA TGTAGCGCCTATAAAAGTCGTACCAATTCCATTTGAGGGCGCTCAATTGTGGCCAGGTTA TATAACCAGTCAGTCAACTGGTCTCATTCGCTGGTCGGATGAATTTAATTAAAG…
Pgdh-21	GTGTCAGTATGCCTTTCTGTTATGGCGTTATTGTGGCAC ATCGCGGTGGGAAACAAGCCAGGTGGCCTGTGTAAATAAGGCTCCAAATGGGAATCCATG AGGAGACTCTTTAGTTAAAATCTCTAGCCTTAGTGTTTCAAGTCTAACGGTCGCCCAATT GAGGAGTGGGTCCATGGCATATACGGCTATCGAAAAGGTCGGAAAGTGCCCGAATGTGCG TTGTTCTAGCTAGCCTCGGGAGCTCTAGGAGATCGTGAAAAACGGGTCAAATTTCTCCGA TGTAGCGCCTATAAAAGTCGTACCAATTCCATTTGAGGGCGCTCAATTGTGGCCAGGTTA TATAACCAGTCAGTCAACTGGTCTCATTCGCTGGTCGGATGAATTTAATTAAAG…
Pgdh-22	GTGTCAGTATGCCTTTCTGTTATGGCGTTATTGTGGCAC ATCGCGGTGGGAAACAAGCCAGGTGGCCTGTGTAAATAAGGCTCCAAATGGGAATCCATG AGGAGACTCTTTAGTTAAAATCTCTAGCCTTAGTGTTTCAAGTCTAACGGTCGCCCAATT GAGGAGTGGGTCCATGGCATATACGGCTATCGAAAAGGTCGGAAAGTGCCCGAATGTGCG TTGTTCTAGCTAGCCTCGGGAGCTCTAGGAGATCGTGAAAAACGGGTCAAATTTCTCCGA TGTAGCGCCTATAAAAGTCGTACCAATTCCATTTGAGGGCGCTCAATTGTGGCCAGGTTA TATAACCAGTCAGTCAACTGGTCTCATTCGCTGGTCGGATGAATTTAATTAAAG…
Pgdh-23	GTGTCAGTATGCCTTTCTGTTATGGCGTTATTGTGGCAC ATCGCGGTGGGAAACAAGCCAGGTGGCCTGTGTAAATAAGGCTCCAAATGGGAATCCATG AGGAGACTCTTTAGTTAAAATCTCTAGCCTTAGTGTTTCAAGTCTAACGGTCGCCCAATT GAGGAGTGGGTCCATGGCATATACGGCTATCGAAAAGGTCGGAAAGTGCCCGAATGTGCG TTGTTCTAGCTAGCCTCGGGAGCTCTAGGAGATCGTGAAAAACGGGTCAAATTTCTCCGA TGTAGCGCCTATAAAAGTCGTACCAATTCCATTTGAGGGCGCTCAATTGTGGCCAGGTTA TATAACCAGTCAGTCAACTGGTCTCATTCGCTGGTCGGATGAATTTAATTAAAG…
Pgdh-24	GTGTCAGTATGCCTTTCTGTTATGGCGTTATTGTGGCAC ATCGCGGTGGGAAACAAGCCAGGTGGCCTGTGTAAATAAGGCTCCAAATGGGAATCCATG AGGAGACTCTTTAGTTAAAATCTCTAGCCTTAGTGTTTCAAGTCTAACGGTCGCCCAATT GAGGAGTGGGTCCATGGCATATACGGCTATCGAAAAGGTCGGAAAGTGCCCGAATGTGCG TTGTTCTAGCTAGCCTCGGGAGCTCTAGGAGATCGTGAAAAACGGGTCAAATTTCTCCGA TGTAGCGCCTATAAAAGTCGTACCAATTCCATTTGAGGGCGCTCAATTGTGGCCAGGTTA TATAACCAGTCAGTCAACTGGTCTCATTCGCTGGTCGGATGAATTTAATTAAAG…
Pgdh-25	GTGTCAGTATGCCTTTCTGTTATGGCGTTATTGTGGCAC ATCGCGGTGGGAAACAAGCCAGGTGGCCTGTGTAAATAAGGCTCCAAATGGGAATCCATG AGGAGACTCTTTAGTTAAAATCTCTAGCCTTAGTGTTTCAAGTCTAACGGTCGCCCAATT GAGGAGTGGGTCCATGGCATATACGGCTATCGAAAAGGTCGGAAAGTGCCCGAATGTGCG TTGTTCTAGCTAGCCTCGGGAGCTCTAGGAGATCGTGAAAAACGGGTCAAATTTCTCCGA TGTAGCGCCTATAAAAGTCGTACCAATTCCATTTGAGGGCGCTCAATTGTGGCCAGGTTA TATAACCAGTCAGTCAACTGGTCTCATTCGCTGGTCGGATGAATTTAATTAAAG…
Pgdh-26	GTGTCAGTATGCCTTTCTGTTATGGCGTTATTGTGGCAC ATCGCGGTGGGAAACAAGCCAGGTGGCCTGTGTAAATAAGGCTCCAAATGGGAATCCATG AGGAGACTCTTTAGTTAAAATCTCTAGCCTTAGTGTTTCAAGTCTAACGGTCGCCCAATT GAGGAGTGGGTCCATGGCATATACGGCTATCGAAAAGGTCGGAAAGTGCCCGAATGTGCG TTGTTCTAGCTAGCCTCGGGAGCTCTAGGAGATCGTGAAAAACGGGTCAAATTTCTCCGA TGTAGCGCCTATAAAAGTCGTACCAATTCCATTTGAGGGCGCTCAATTGTGGCCAGGTTA TATAACCAGTCAGTCAACTGGTCTCATTCGCTGGTCGGATGAATTTAATTAAAG…
Pgdh-27	GTGTCAGTATGCCTTTCTGTTATGGCGTTATTGTGGCAC ATCGCGGTGGGAAACAAGCCAGGTGGCCTGTGTAAATAAGGCTCCAAATGGGAATCCATG AGGAGACTCTTTAGTTAAAATCTCTAGCCTTAGTGTTTCAAGTCTAACGGTCGCCCAATT GAGGAGTGGGTCCATGGCATATACGGCTATCGAAAAGGTCGGAAAGTGCCCGAATGTGCG TTGTTCTAGCTAGCCTCGGGAGCTCTAGGAGATCGTGAAAAACGGGTCAAATTTCTCCGA TGTAGCGCCTATAAAAGTCGTACCAATTCCATTTGAGGGCGCTCAATTGTGGCCAGGTTA TATAACCAGTCAGTCAACTGGTCTCATTCGCTGGTCGGATGAATTTAATTAAAG…
Pgdh-28	GTGTCAGTATGCCTTTCTGTTATGGCGTTATTGTGGCAC ATCGCGGTGGGAAACAAGCCAGGTGGCCTGTGTAAATAAGGCTCCAAATGGGAATCCATG AGGAGACTCTTTAGTTAAAATCTCTAGCCTTAGTGTTTCAAGTCTAACGGTCGCCCAATT GAGGAGTGGGTCCATGGCATATACGGCTATCGAAAAGGTCGGAAAGTGCCCGAATGTGCG TTGTTCTAGCTAGCCTCGGGAGCTCTAGGAGATCGTGAAAAACGGGTCAAATTTCTCCGA TGTAGCGCCTATAAAAGTCGTACCAATTCCATTTGAGGGCGCTCAATTGTGGCCAGGTTA TATAACCAGTCAGTCAACTGGTCTCATTCGCTGGTCGGATGAATTTAATTAAAG…
Pgdh-29	GTGTCAGTATGCCTTTCTGTTATGGCGTTATTGTGGCAC ATCGCGGTGGGAAACAAGCCAGGTGGCCTGTGTAAATAAGGCTCCAAATGGGAATCCATG AGGAGACTCTTTAGTTAAAATCTCTAGCCTTAGTGTTTCAAGTCTAACGGTCGCCCAATT GAGGAGTGGGTCCATGGCATATACGGCTATCGAAAAGGTCGGAAAGTGCCCGAATGTGCG TTGTTCTAGCTAGCCTCGGGAGCTCTAGGAGATCGTGAAAAACGGGTCAAATTTCTCCGA TGTAGCGCCTATAAAAGTCGTACCAATTCCATTTGAGGGCGCTCAATTGTGGCCAGGTTA TATAACCAGTCAGTCAACTGGTCTCATTCGCTGGTCGGATGAATTTAATTAAAG…
Ppyc-WT	GAAAACCCAGGATTGCTTTGTGCACTCCTGGGTTTTCACTTTGTTAAGCAGTTTTGGGGAAAAGTGCAAAGTTTGCAAAGTTTAGAAATATTTTAAGAGGTAAGATGTCTGCAGGTGGAAGCGTTTAAATGCGTTAAACTTGGCCAAATGTGGCAACCTTTGCAAGGTGAAAAACTGGGGCGGGGTTAGATCCTGGGGGGTTTATTTCATTCACTTTGGCTTGAAGTCGTGCAGGTCAGGGGAGTGTTGCCCGAAAACATTGAGAGGAAAACAAAAACCGATGTTTGATTGGGGGAATCGGGGGTTACGATACTAGGACGCAGTGACTGCTATCACCCTTGGCGGTCTCTTGTTGAAAGGAATAATTACTCTA
Ppyc-1	GAAAACCCAGGATTGCTTTGTGCACTCCTGGGTTTTCACTTTGTTAAGCAGTTTTGGGGAAAAGTGCAAAGTTTGCAAAGTTTAGAAATATTTTAAGAGGTAAGATGTCTGCAGGTGGAAGCGTTTAAATGCGTTAAACTTGGCCAAATGTGGCAACCTTTGCAAGGTGAAAAACTGGGGCGGGGTTAGATCCTGGGGGGTTTATTTCATTCACTTTGGCTTGAAGTCGTGCAGGTCAGGGGAGTGTTGCCCGAAAACATTGAGAGGAAAACAAAAACCTAATTTTGATTCGTACTGATTTCTGCTACGATGAGTCAACGCAGTGACTGCTATCACCCTTGGCGGTCTCTTGTTGAAAGGAATAATTACTCTA
Ppyc-2	GAAAACCCAGGATTGCTTTGTGCACTCCTGGGTTTTCACTTTGTTAAGCAGTTTTGGGGAAAAGTGCAAAGTTTGCAAAGTTTAGAAATATTTTAAGAGGTAAGATGTCTGCAGGTGGAAGCGTTTAAATGCGTTAAACTTGGCCAAATGTGGCAACCTTTGCAAGGTGAAAAACTGGGGCGGGGTTAGATCCTGGGGGGTTTATTTCATTCACTTTGGCTTGAAGTCGTGCAGGTCAGGGGAGTGTTGCCCGAAAACATTGAGAGGAAAACAAAAACGGATTGTTGATTTGAGCTTGATGAGCGTACAATCAACTTACGCAGTGACTGCTATCACCCTTGGCGGTCTCTTGTTGAAAGGAATAATTACTCTA
Ppyc-3	GAAAACCCAGGATTGCTTTGTGCACTCCTGGGTTTTCACTTTGTTAAGCAGTTTTGGGGAAAAGTGCAAAGTTTGCAAAGTTTAGAAATATTTTAAGAGGTAAGATGTCTGCAGGTGGAAGCGTTTAAATGCGTTAAACTTGGCCAAATGTGGCAACCTTTGCAAGGTGAAAAACTGGGGCGGGGTTAGATCCTGGGGGGTTTATTTCATTCACTTTGGCTTGAAGTCGTGCAGGTCAGGGGAGTGTTGCCCGAAAACATTGAGAGGAAAACAAAAACTTCTCCTTGATTGCGCCTTAACCGTGGTATGATTCGATAACGCAGTGACTGCTATCACCCTTGGCGGTCTCTTGTTGAAAGGAATAATTACTCTA
Ppyc-4	GAAAACCCAGGATTGCTTTGTGCACTCCTGGGTTTTCACTTTGTTAAGCAGTTTTGGGGAAAAGTGCAAAGTTTGCAAAGTTTAGAAATATTTTAAGAGGTAAGATGTCTGCAGGTGGAAGCGTTTAAATGCGTTAAACTTGGCCAAATGTGGCAACCTTTGCAAGGTGAAAAACTGGGGCGGGGTTAGATCCTGGGGGGTTTATTTCATTCACTTTGGCTTGAAGTCGTGCAGGTCAGGGGAGTGTTGCCCGAAAACATTGAGAGGAAAACAAAAACATTGATTTGATTGGAACCTTACTGTGCTATGATTTGGTAACGCAGTGACTGCTATCACCCTTGGCGGTCTCTTGTTGAAAGGAATAATTACTCTA
Ppyc-5	GAAAACCCAGGATTGCTTTGTGCACTCCTGGGTTTTCACTTTGTTAAGCAGTTTTGGGGAAAAGTGCAAAGTTTGCAAAGTTTAGAAATATTTTAAGAGGTAAGATGTCTGCAGGTGGAAGCGTTTAAATGCGTTAAACTTGGCCAAATGTGGCAACCTTTGCAAGGTGAAAAACTGGGGCGGGGTTAGATCCTGGGGGGTTTATTTCATTCACTTTGGCTTGAAGTCGTGCAGGTCAGGGGAGTGTTGCCCGAAAACATTGAGAGGAAAACAAAAACTCGAGTTTGATTTCACAACGTGTGTGATAGGATATAATAACGCAGTGACTGCTATCACCCTTGGCGGTCTCTTGTTGAAAGGAATAATTACTCTA
Ppyc-6	GAAAACCCAGGATTGCTTTGTGCACTCCTGGGTTTTCACTTTGTTAAGCAGTTTTGGGGAAAAGTGCAAAGTTTGCAAAGTTTAGAAATATTTTAAGAGGTAAGATGTCTGCAGGTGGAAGCGTTTAAATGCGTTAAACTTGGCCAAATGTGGCAACCTTTGCAAGGTGAAAAACTGGGGCGGGGTTAGATCCTGGGGGGTTTATTTCATTCACTTTGGCTTGAAGTCGTGCAGGTCAGGGGAGTGTTGCCCGAAAACATTGAGAGGAAAACAAAAACTTGCGTTTGATTAAAGTATGCAAGGGCTAGTATGGTGATACGCAGTGACTGCTATCACCCTTGGCGGTCTCTTGTTGAAAGGAATAATTACTCTA
Ppyc-7	GAAAACCCAGGATTGCTTTGTGCACTCCTGGGTTTTCACTTTGTTAAGCAGTTTTGGGGAAAAGTGCAAAGTTTGCAAAGTTTAGAAATATTTTAAGAGGTAAGATGTCTGCAGGTGGAAGCGTTTAAATGCGTTAAACTTGGCCAAATGTGGCAACCTTTGCAAGGTGAAAAACTGGGGCGGGGTTAGATCCTGGGGGGTTTATTTCATTCACTTTGGCTTGAAGTCGTGCAGGTCAGGGGAGTGTTGCCCGAAAACATTGAGAGGAAAACAAAAACATCATTTTGATTCCGGCGCACATGTGGTAATATGGTATTACGCAGTGACTGCTATCACCCTTGGCGGTCTCTTGTTGAAAGGAATAATTACTCTA
Ppyc-8	GAAAACCCAGGATTGCTTTGTGCACTCCTGGGTTTTCACTTTGTTAAGCAGTTTTGGGGAAAAGTGCAAAGTTTGCAAAGTTTAGAAATATTTTAAGAGGTAAGATGTCTGCAGGTGGAAGCGTTTAAATGCGTTAAACTTGGCCAAATGTGGCAACCTTTGCAAGGTGAAAAACTGGGGCGGGGTTAGATCCTGGGGGGTTTATTTCATTCACTTTGGCTTGAAGTCGTGCAGGTCAGGGGAGTGTTGCCCGAAAACATTGAGAGGAAAACAAAAACTCGCCATTGATTGCCCGCCATCCATGCTATAATCGGAAGACGCAGTGACTGCTATCACCCTTGGCGGTCTCTTGTTGAAAGGAATAATTACTCTA
Ppyc-9	GAAAACCCAGGATTGCTTTGTGCACTCCTGGGTTTTCACTTTGTTAAGCAGTTTTGGGGAAAAGTGCAAAGTTTGCAAAGTTTAGAAATATTTTAAGAGGTAAGATGTCTGCAGGTGGAAGCGTTTAAATGCGTTAAACTTGGCCAAATGTGGCAACCTTTGCAAGGTGAAAAACTGGGGCGGGGTTAGATCCTGGGGGGTTTATTTCATTCACTTTGGCTTGAAGTCGTGCAGGTCAGGGGAGTGTTGCCCGAAAACATTGAGAGGAAAACAAAAACTTCCGCTTGATTGTGGCCATAGTATGATATTATTAATTAACGCAGTGACTGCTATCACCCTTGGCGGTCTCTTGTTGAAAGGAATAATTACTCTA
Ppyc-10	GAAAACCCAGGATTGCTTTGTGCACTCCTGGGTTTTCACTTTGTTAAGCAGTTTTGGGGAAAAGTGCAAAGTTTGCAAAGTTTAGAAATATTTTAAGAGGTAAGATGTCTGCAGGTGGAAGCGTTTAAATGCGTTAAACTTGGCCAAATGTGGCAACCTTTGCAAGGTGAAAAACTGGGGCGGGGTTAGATCCTGGGGGGTTTATTTCATTCACTTTGGCTTGAAGTCGTGCAGGTCAGGGGAGTGTTGCCCGAAAACATTGAGAGGAAAACAAAAACCGGATCTTGATTTTATGATGGGTATTGTATAATCTTGGTACGCAGTGACTGCTATCACCCTTGGCGGTCTCTTGTTGAAAGGAATAATTACTCTA
Ppyc-11	GAAAACCCAGGATTGCTTTGTGCACTCCTGGGTTTTCACTTTGTTAAGCAGTTTTGGGGAAAAGTGCAAAGTTTGCAAAGTTTAGAAATATTTTAAGAGGTAAGATGTCTGCAGGTGGAAGCGTTTAAATGCGTTAAACTTGGCCAAATGTGGCAACCTTTGCAAGGTGAAAAACTGGGGCGGGGTTAGATCCTGGGGGGTTTATTTCATTCACTTTGGCTTGAAGTCGTGCAGGTCAGGGGAGTGTTGCCCGAAAACATTGAGAGGAAAACAAAAACCGGATATTGATTTGGCCGGTGTTGTGGTAGTATCGTGTTACGCAGTGACTGCTATCACCCTTGGCGGTCTCTTGTTGAAAGGAATAATTACTCTA
Ppyc-12	GAAAACCCAGGATTGCTTTGTGCACTCCTGGGTTTTCACTTTGTTAAGCAGTTTTGGGGAAAAGTGCAAAGTTTGCAAAGTTTAGAAATATTTTAAGAGGTAAGATGTCTGCAGGTGGAAGCGTTTAAATGCGTTAAACTTGGCCAAATGTGGCAACCTTTGCAAGGTGAAAAACTGGGGCGGGGTTAGATCCTGGGGGGTTTATTTCATTCACTTTGGCTTGAAGTCGTGCAGGTCAGGGGAGTGTTGCCCGAAAACATTGAGAGGAAAACAAAAACAGGGGTTTGATTGGCCGCTCGGTGTGTTATCATGGAGAGACGCAGTGACTGCTATCACCCTTGGCGGTCTCTTGTTGAAAGGAATAATTACTCTA
Ppyc-13	GAAAACCCAGGATTGCTTTGTGCACTCCTGGGTTTTCACTTTGTTAAGCAGTTTTGGGGAAAAGTGCAAAGTTTGCAAAGTTTAGAAATATTTTAAGAGGTAAGATGTCTGCAGGTGGAAGCGTTTAAATGCGTTAAACTTGGCCAAATGTGGCAACCTTTGCAAGGTGAAAAACTGGGGCGGGGTTAGATCCTGGGGGGTTTATTTCATTCACTTTGGCTTGAAGTCGTGCAGGTCAGGGGAGTGTTGCCCGAAAACATTGAGAGGAAAACAAAAACGAGTTGTTGATTTCGTTGGTGCACGTATACAATGGTTTTACGCAGTGACTGCTATCACCCTTGGCGGTCTCTTGTTGAAAGGAATAATTACTCTA
Ppyc-14	GAAAACCCAGGATTGCTTTGTGCACTCCTGGGTTTTCACTTTGTTAAGCAGTTTTGGGGAAAAGTGCAAAGTTTGCAAAGTTTAGAAATATTTTAAGAGGTAAGATGTCTGCAGGTGGAAGCGTTTAAATGCGTTAAACTTGGCCAAATGTGGCAACCTTTGCAAGGTGAAAAACTGGGGCGGGGTTAGATCCTGGGGGGTTTATTTCATTCACTTTGGCTTGAAGTCGTGCAGGTCAGGGGAGTGTTGCCCGAAAACATTGAGAGGAAAACAAAAACCTTGGCTTGATTTTTGTTTGAGGGTTGTATAATGTTATTACGCAGTGACTGCTATCACCCTTGGCGGTCTCTTGTTGAAAGGAATAATTACTCTA
Ppyc-15	GAAAACCCAGGATTGCTTTGTGCACTCCTGGGTTTTCACTTTGTTAAGCAGTTTTGGGGAAAAGTGCAAAGTTTGCAAAGTTTAGAAATATTTTAAGAGGTAAGATGTCTGCAGGTGGAAGCGTTTAAATGCGTTAAACTTGGCCAAATGTGGCAACCTTTGCAAGGTGAAAAACTGGGGCGGGGTTAGATCCTGGGGGGTTTATTTCATTCACTTTGGCTTGAAGTCGTGCAGGTCAGGGGAGTGTTGCCCGAAAACATTGAGAGGAAAACAAAAACGACTAGTTGATTTCCGCCCTTGGTTGATATTATGCTTGAACGCAGTGACTGCTATCACCCTTGGCGGTCTCTTGTTGAAAGGAATAATTACTCTA
Ppyc-16	GAAAACCCAGGATTGCTTTGTGCACTCCTGGGTTTTCACTTTGTTAAGCAGTTTTGGGGAAAAGTGCAAAGTTTGCAAAGTTTAGAAATATTTTAAGAGGTAAGATGTCTGCAGGTGGAAGCGTTTAAATGCGTTAAACTTGGCCAAATGTGGCAACCTTTGCAAGGTGAAAAACTGGGGCGGGGTTAGATCCTGGGGGGTTTATTTCATTCACTTTGGCTTGAAGTCGTGCAGGTCAGGGGAGTGTTGCCCGAAAACATTGAGAGGAAAACAAAAACATCCGCTTGATTTAGGCGTACGTTTAATAGTATATTGAAACGCAGTGACTGCTATCACCCTTGGCGGTCTCTTGTTGAAAGGAATAATTACTCTA
Ppyc-17	GAAAACCCAGGATTGCTTTGTGCACTCCTGGGTTTTCACTTTGTTAAGCAGTTTTGGGGAAAAGTGCAAAGTTTGCAAAGTTTAGAAATATTTTAAGAGGTAAGATGTCTGCAGGTGGAAGCGTTTAAATGCGTTAAACTTGGCCAAATGTGGCAACCTTTGCAAGGTGAAAAACTGGGGCGGGGTTAGATCCTGGGGGGTTTATTTCATTCACTTTGGCTTGAAGTCGTGCAGGTCAGGGGAGTGTTGCCCGAAAACATTGAGAGGAAAACAAAAACCGGGGCTTGATTTCCTTGTCGTGGCGTTATTATAATGGAACGCAGTGACTGCTATCACCCTTGGCGGTCTCTTGTTGAAAGGAATAATTACTCTA
Ppyc-18	GAAAACCCAGGATTGCTTTGTGCACTCCTGGGTTTTCACTTTGTTAAGCAGTTTTGGGGAAAAGTGCAAAGTTTGCAAAGTTTAGAAATATTTTAAGAGGTAAGATGTCTGCAGGTGGAAGCGTTTAAATGCGTTAAACTTGGCCAAATGTGGCAACCTTTGCAAGGTGAAAAACTGGGGCGGGGTTAGATCCTGGGGGGTTTATTTCATTCACTTTGGCTTGAAGTCGTGCAGGTCAGGGGAGTGTTGCCCGAAAACATTGAGAGGAAAACAAAAACATGGAGTTGATTATACGATACTACAGATACTATACTGGTACGCAGTGACTGCTATCACCCTTGGCGGTCTCTTGTTGAAAGGAATAATTACTCTA
Ppyc-19	GAAAACCCAGGATTGCTTTGTGCACTCCTGGGTTTTCACTTTGTTAAGCAGTTTTGGGGAAAAGTGCAAAGTTTGCAAAGTTTAGAAATATTTTAAGAGGTAAGATGTCTGCAGGTGGAAGCGTTTAAATGCGTTAAACTTGGCCAAATGTGGCAACCTTTGCAAGGTGAAAAACTGGGGCGGGGTTAGATCCTGGGGGGTTTATTTCATTCACTTTGGCTTGAAGTCGTGCAGGTCAGGGGAGTGTTGCCCGAAAACATTGAGAGGAAAACAAAAACCCGTAGTTGATTGACTTGGGCAGTATATAGTATAATGAAACGCAGTGACTGCTATCACCCTTGGCGGTCTCTTGTTGAAAGGAATAATTACTCTA
Ppyc-20	GAAAACCCAGGATTGCTTTGTGCACTCCTGGGTTTTCACTTTGTTAAGCAGTTTTGGGGAAAAGTGCAAAGTTTGCAAAGTTTAGAAATATTTTAAGAGGTAAGATGTCTGCAGGTGGAAGCGTTTAAATGCGTTAAACTTGGCCAAATGTGGCAACCTTTGCAAGGTGAAAAACTGGGGCGGGGTTAGATCCTGGGGGGTTTATTTCATTCACTTTGGCTTGAAGTCGTGCAGGTCAGGGGAGTGTTGCCCGAAAACATTGAGAGGAAAACAAAAACCGGGCCTTGATTGTAAGATAAGACATTTAGTATAATTAGACGCAGTGACTGCTATCACCCTTGGCGGTCTCTTGTTGAAAGGAATAATTACTCTA
