# Supplementary material for: CRISPR-assisted rational flux-tuning and arrayed CRISPRi screening of an l-proline exporter for l-proline hyperproduction
Source: Nat Commun. 2022 Feb 16;13:891. doi: 10.1038/s41467-022-28501-7 (PMC8850433; doi:10.1038/s41467-022-28501-7)
Supplement: Supplementary file 9 — Supplementary Data 7 [file 41467_2022_28501_MOESM9_ESM.xlsx]

## Sheet: Sheet1
Supplementary Data 7. Predicted transporters in C. glutamicum and designed gRNAs.
No.	Protein ID	Cgl ID	Annotation	Protospacer_sequence+PAM(5'-3') for CRISPRi	F primer	R primer
1	WP_060564424.1	Cgl1270	Small-conductance mechanosensitive channel	GAAACCAAAAGCCTGCATCGCGG	TTCAGAAACCAAAAGCCTGCATCG	AAACCGATGCAGGCTTTTGGTTTC
2	WP_003854930.1	Cgl1155	Gamma-aminobutyrate permease and related permeases	TGTAAACGGCAAAGGAGCCACGG	TTCATGTAAACGGCAAAGGAGCCA	AAACTGGCTCCTTTGCCGTTTACA
3	WP_003855171.1	Cgl3028	Hypothetical membrane protein	AAGCACCAACCACGATGAGAAGG	TTCAAAGCACCAACCACGATGAGA	AAACTCTCATCGTGGTTGGTGCTT
4	WP_003855212.1	Cgl3052	Hypothetical protein	AGTAATTGTGCTGGACCTGCAGG	TTCAAGTAATTGTGCTGGACCTGC	AAACGCAGGTCCAGCACAATTACT
5	WP_003857497.1	Cgl1991	ABC-type transporter%2C permease components	CGAAAAAGACCGGAATCATTTGG	TTCACGAAAAAGACCGGAATCATT	AAACAATGATTCCGGTCTTTTTCG
6	WP_003857740.1	Cgl2921	Hypothetical protein	GAGAGTGAGAAATATGCTGCCGG	TTCAGAGAGTGAGAAATATGCTGC	AAACGCAGCATATTTCTCACTCTC
7	WP_003858822.1	Cgl1332	ABC-type transporter%2C periplasmic component	ATTGGTGACACAAGAAGCCAAGG	TTCAATTGGTGACACAAGAAGCCA	AAACTGGCTTCTTGTGTCACCAAT
8	WP_003859341.1	Cgl2344	Putative threonine efflux protein	CAGAATCAGGGTGCCAAAAGCGG	TTCACAGAATCAGGGTGCCAAAAG	AAACCTTTTGGCACCCTGATTCTG
9	WP_003859394.1	Cgl2322	ABC-type transporter%2C permease components	GCCTCAAAGAACTTCCCTCAAGG	TTCAGCCTCAAAGAACTTCCCTCA	AAACTGAGGGAAGTTCTTTGAGGC
10	WP_003859640.1	Cgl2211	Predicted permease	TAGACCTACAAACAGTACAGCGG	TTCATAGACCTACAAACAGTACAG	AAACCTGTACTGTTTGTAGGTCTA
11	WP_003860514.1	Cgl0470	Gamma-aminobutyrate permease and related permeases	GGAAGCCACAATGGGATCTCAGG	TTCAGGAAGCCACAATGGGATCTC	AAACGAGATCCCATTGTGGCTTCC
12	WP_003860752.1	Cgl0637	ABC-type transporter%2C periplasmic component	GGAGCCACAAGCAACAAGTGCGG	TTCAGGAGCCACAAGCAACAAGTG	AAACCACTTGTTGCTTGTGGCTCC
13	WP_003862071.1			GCATGTAGGTACCGAAGGTTCGG	TTCAGCATGTAGGTACCGAAGGTT	AAACAACCTTCGGTACCTACATGC
14	WP_003862426.1	Cgl0879	Large-conductance mechanosensitive channel	TGCTGTCACGATAGCGGTGAAGG	TTCATGCTGTCACGATAGCGGTGA	AAACTCACCGCTATCGTGACAGCA
15	WP_003862588.1	Cgl2908	H+/gluconate symporter and related permeases	GTATTAGGGTGAGAAAAGCATGG	TTCAGTATTAGGGTGAGAAAAGCA	AAACTGCTTTTCTCACCCTAATAC
16	WP_003863395.1	Cgl0225	Di- and tricarboxylate transporters	AAAGTCCACAACCTGGAAAGCGG	TTCAAAAGTCCACAACCTGGAAAG	AAACCTTTCCAGGTTGTGGACTTT
17	WP_011014400.1	Cgl1490	Sec-independent protein secretion pathway component TatC	TCAGCAGGCAAAGAACAGTACGG	TTCATCAGCAGGCAAAGAACAGTA	AAACTACTGTTCTTTGCCTGCTGA
18	WP_011014780.1	Cgl1952	ABC-type transporter%2C permease components (glutamate)	CAAAAAGCTGGAAGTAGAGACGG	TTCACAAAAAGCTGGAAGTAGAGA	AAACTCTCTACTTCCAGCTTTTTG
19	WP_011265847.1	Cgl1953	ABC-type transporter%2C permease components (glutamate)	GATGAACGGAGTCCATTTGTTGG	TTCAGATGAACGGAGTCCATTTGT	AAACACAAATGGACTCCGTTCATC
20	WP_011898156.1	Cgl3082	Hypothetical membrane protein	TTGAGCAGCGTGACACCTTCTGG	TTCATTGAGCAGCGTGACACCTTC	AAACGAAGGTGTCACGCTGCTCAA
21	WP_038586019.1	Cgl2750	ABC-type amino acid transport system%2C periplasmic component	AAAGCAGTCAAGGTTTCTGCCGG	TTCAAAAGCAGTCAAGGTTTCTGC	AAACGCAGAAACCTTGACTGCTTT
22	WP_040966823.1	Cgl0259	Hypothetical membrane protein	TGCGACAACAAGGAGAATATAGG	TTCATGCGACAACAAGGAGAATAT	AAACATATTCTCCTTGTTGTCGCA
23	WP_040967031.1	Cgl0635	ABC-type transporter%2C permease components	CTGTTTGGAATGTTGGGCCGAGG	TTCACTGTTTGGAATGTTGGGCCG	AAACCGGCCCAACATTCCAAACAG
24	WP_040967032.1	Cgl0636	ABC-type transporter%2C ATPase component	AGTCAAGTCCGTTGATGAGGCGG	TTCAAGTCAAGTCCGTTGATGAGG	AAACCCTCATCAACGGACTTGACT
25	WP_040967190.1	Cgl0968	L-lysine transport protein	CAGAATCGAGGTGAGGTTTACGG	TTCACAGAATCGAGGTGAGGTTTA	AAACTAAACCTCACCTCGATTCTG
26	WP_040967259.1	Cgl1122	Hypothetical protein	CTGCTTTGCATTGTCGATAGCGG	TTCACTGCTTTGCATTGTCGATAG	AAACCTATCGACAATGCAAAGCAG
27	WP_040967501.1	Cgl1656	dipeptide-binding protein DciAE	GAAAAGGCTTGTTTGGTGGCTGG	TTCAGAAAAGGCTTGTTTGGTGGC	AAACGCCACCAAACAAGCCTTTTC
28	WP_044395168.1	Cgl1892	Di- and tricarboxylate transporters	AAGTGGAACCACGATGGGAACGG	TTCAAAGTGGAACCACGATGGGAA	AAACTTCCCATCGTGGTTCCACTT
29	WP_060563518.1	Cgl0146	Putative threonine efflux protein	TGGCACCTAGCCTGATGATCTGG	TTCATGGCACCTAGCCTGATGATC	AAACGATCATCAGGCTAGGTGCCA
30	WP_060563581.1	Cgl0206	Na+/alanine symporter	ACGTACGCCCACCGAAATAGAGG	TTCAACGTACGCCCACCGAAATAG	AAACCTATTTCGGTGGGCGTACGT
31	WP_060563636.1	Cgl0258	Predicted branched-chain amino acid permease (azaleucine resistance)	ACCTTTATCACCTGGTTCCAGGG	TTCAACCTTTATCACCTGGTTCCA	AAACTGGAACCAGGTGATAAAGGT
32	WP_060563754.1	Cgl0342	Hypothetical membrane protein	CAGTGCATCTGATTGGACTGCGG	TTCACAGTGCATCTGATTGGACTG	AAACCAGTCCAATCAGATGCACTG
33	WP_060564110.1	Cgl0590	Predicted permease	GCCCAGCTGATAAACAATCATGG	TTCAGCCCAGCTGATAAACAATCA	AAACTGATTGTTTATCAGCTGGGC
34	WP_060564268.1	Cgl0931	ABC-type transporter%2C permease components	AATAACGCCCATCTGTCCAAAGG	TTCAAATAACGCCCATCTGTCCAA	AAACTTGGACAGATGGGCGTTATT
35	WP_060564269.1	Cgl0932	ABC-type transporter%2C permease components	GCATTTACGACGCTAAGTTTCGG	TTCAGCATTTACGACGCTAAGTTT	AAACAAACTTAGCGTCGTAAATGC
36	WP_060564332.1	Cgl1099	ABC-type dipeptide/oligopeptide/nickel transport systems%2C periplasmic components	TTTAGGGGCTTCAGTCTCTACGG	TTCATTTAGGGGCTTCAGTCTCTA	AAACTAGAGACTGAAGCCCCTAAA
37	WP_060564335.1	Cgl1107	Gamma-aminobutyrate permease and related permeases or aromatic amino acid permease	GTAACGTGAAAACGATCCGGAGG	TTCAGTAACGTGAAAACGATCCGG	AAACCCGGATCGTTTTCACGTTAC
38	WP_060564477.1	Cgl1331	ABC-type transporter%2C permease components	TGGCTTCAATCGGTTTCGGTTGG	TTCATGGCTTCAATCGGTTTCGGT	AAACACCGAAACCGATTGAAGCCA
39	WP_060564558.1	Cgl1491	Hypothetical protein	ACAATGATCGCGATTTCCCATGG	TTCAACAATGATCGCGATTTCCCA	AAACTGGGAAATCGCGATCATTGT
40	WP_060564692.1	Cgl1951	ABC-type transporter%2C periplasmic component (glutamate)	AAGACCAGGCTGATCGTATTTGG	TTCAAAGACCAGGCTGATCGTATT	AAACAATACGATCAGCCTGGTCTT
41	WP_060564710.1	Cgl1993	ABC-type transporter%2C duplicated ATPase component	ATTGGCCAGGATAAATGGTGAGG	TTCAATTGGCCAGGATAAATGGTG	AAACCACCATTTATCCTGGCCAAT
42	WP_060564725.1	Cgl2011	ABC-type transporter%2C permease components	TCAGTGCGGATACTGATTGGTGG	TTCATCAGTGCGGATACTGATTGG	AAACCCAATCAGTATCCGCACTGA
43	WP_060564877.1	Cgl2320	ABC-type transporter%2C periplasmic component	ACAGCACACCCTCCTGCAAATGG	TTCAACAGCACACCCTCCTGCAAA	AAACTTTGCAGGAGGGTGTGCTGT
44	WP_060564878.1	Cgl2321	ABC-type transporter%2C permease components	AAATGATGGGGGAAAGGTCTTGG	TTCAAAATGATGGGGGAAAGGTCT	AAACAGACCTTTCCCCCATCATTT
45	WP_060564889.1	Cgl2338	Integral membrane protein%2C possible transporter	AAAAAGTGATGGCAAACCGATGG	TTCAAAAAAGTGATGGCAAACCGA	AAACTCGGTTTGCCATCACTTTTT
46	WP_060564890.1	Cgl2339	Uncharacterized BCR	TAGCCACACGAACAACAGCTTGG	TTCATAGCCACACGAACAACAGCT	AAACAGCTGTTGTTCGTGTGGCTA
47	WP_060564891.1	Cgl2340	Dicarboxylate-binding periplasmic protein	GATCCCAGATCACGCTCATTTGG	TTCAGATCCCAGATCACGCTCATT	AAACAATGAGCGTGATCTGGGATC
48	WP_060564936.1	Cgl2439	ABC-type transporter%2C periplasmic component	CAGGATCTTGGTAGAGCAAGCGG	TTCACAGGATCTTGGTAGAGCAAG	AAACCTTGCTCTACCAAGATCCTG
49	WP_060564943.1			ATCCCACCAATTAGAAACGTCGG	TTCAATCCCACCAATTAGAAACGT	AAACACGTTTCTAATTGGTGGGAT
50	WP_060565031.1	Cgl2551	Na+/H+-dicarboxylate symporters	CGAGAATAAGGCCAAGAATGAGG	TTCACGAGAATAAGGCCAAGAATG	AAACCATTCTTGGCCTTATTCTCG
51	WP_060565074.1	Cgl2595	Na+/H+-dicarboxylate symporters	CTTGATCAAGGACACAAACATGG	TTCACTTGATCAAGGACACAAACA	AAACTGTTTGTGTCCTTGATCAAG
52	WP_060565088.1	Cgl2603	Dipeptide/tripeptide permease	CGGCTGCAACATCAAAATACAGG	TTCACGGCTGCAACATCAAAATAC	AAACGTATTTTGATGTTGCAGCCG
53	WP_060565165.1	Cgl2656	Putative threonine efflux protein	AACAAGAACAAGGTCAGGTCCGG	TTCAAACAAGAACAAGGTCAGGTC	AAACGACCTGACCTTGTTCTTGTT
54	WP_060565388.1	Cgl2993	ABC-type transporter%2C permease components	AAAAGCGAACATATCGGGTTCGG	TTCAAAAAGCGAACATATCGGGTT	AAACAACCCGATATGTTCGCTTTT
55	WP_060565418.1	Cgl3053	Dipeptide/tripeptide permease	GTACAGATAGAAAGCAAGGATGG	TTCAGTACAGATAGAAAGCAAGGA	AAACTCCTTGCTTTCTATCTGTAC
56	WP_065366519.1	Cgl0101	Putative p-aminobenzoyl-glutamate transporter	ACACCCACTGCCAACAGAATTGG	TTCAACACCCACTGCCAACAGAAT	AAACATTCTGTTGGCAGTGGGTGT
57	WP_065366520.1	Cgl0110	Hypothetical membrane protein	CCATGTTCGGAACTGAGGAAAGG	TTCACCATGTTCGGAACTGAGGAA	AAACTTCCTCAGTTCCGAACATGG
58	WP_065366948.1	Cgl1992	ABC-type transporter%2C permease components	GATCATCTTGGCCCAACGAGTGG	TTCAGATCATCTTGGCCCAACGAG	AAACCTCGTTGGGCCAAGATGATC
59	WP_065367133.1	Cgl2769	Hypothetical membrane protein	CTTATCCAGTTCAGACAGTCTGG	TTCACTTATCCAGTTCAGACAGTC	AAACGACTGTCTGAACTGGATAAG
60	WP_065367212.1	Cgl3083	Predicted branched-chain amino acid permease (azaleucine resistance)	CGAACCGGCATAGATCACGAAGG	TTCACGAACCGGCATAGATCACGA	AAACTCGTGATCTATGCCGGTTCG
61	WP_065367250.1	Cgl2310	Branched-chain amino acid permeases	AGGCAGCAATAGGAAACACCAGG	TTCAAGGCAGCAATAGGAAACACC	AAACGGTGTTTCCTATTGCTGCCT
62	WP_065532540.1	Cgl0481	Amino acid permeases	TTAGCAGAGGACACATTCTGAGG	TTCATTAGCAGAGGACACATTCTG	AAACCAGAATGTGTCCTCTGCTAA
63	WP_065532580.1	Cgl2438	ABC-type transporter%2C permease components	CCAAATCAGGGCTGGAATAGCGG	TTCACCAAATCAGGGCTGGAATAG	AAACCTATTCCAGCCCTGATTTGG
64	WP_065532603.1	Cgl3027	Na+/H+-dicarboxylate symporters	TGGCATCTCGATGTTGAAGTAGG	TTCATGGCATCTCGATGTTGAAGT	AAACACTTCAACATCGAGATGCCA
65	WP_065532614.1	Cgl2045	Di- and tricarboxylate transporters	CACCAAACCAGTTAGTACCGCGG	TTCACACCAAACCAGTTAGTACCG	AAACCGGTACTAACTGGTTTGGTG
66	WP_003853711.1	Cgl2734	Multisubunit Na+/H+ antiporter	TTTGAATCGTATGAGGCCGATGG	TTCATTTGAATCGTATGAGGCCGA	AAACTCGGCCTCATACGATTCAAA
67	WP_003854700.1	Cgl0672	Predicted membrane protein	AATGTCCCAGCAGCATGTCGCGG	TTCAAATGTCCCAGCAGCATGTCG	AAACCGACATGCTGCTGGGACATT
68	WP_003855379.1	Cgl0031	ABC-type transporter%2C permease components	CGTGGAACTCGCATACAGCACGG	TTCACGTGGAACTCGCATACAGCA	AAACTGCTGTATGCGAGTTCCACG
69	WP_003855380.1	Cgl0032	ABC-type transporter%2C ATPase component	TCCAAAATTCACTACATCGCCGG	TTCATCCAAAATTCACTACATCGC	AAACGCGATGTAGTGAATTTTGGA
70	WP_003856065.1	Cgl1568	ABC-type transporter%2C permease components	CTGGAAATCGAGAAGAACCGTGG	TTCACTGGAAATCGAGAAGAACCG	AAACCGGTTCTTCTCGATTTCCAG
71	WP_003856514.1	Cgl2151	Hypothetical membrane protein	TGTGTAAATACCGATGAGCCAGG	TTCATGTGTAAATACCGATGAGCC	AAACGGCTCATCGGTATTTACACA
72	WP_003857452.1	Cgl1958	Hypothetical membrane protein	GAGGCATTCTGCAAAACAATAGG	TTCAGAGGCATTCTGCAAAACAAT	AAACATTGTTTTGCAGAATGCCTC
73	WP_003858584.1	Cgl1078	ABC-type transporter%2C permease components	ACCGAGCAGCCAAATACCAATGG	TTCAACCGAGCAGCCAAATACCAA	AAACTTGGTATTTGGCTGCTCGGT
74	WP_003859086.1	Cgl0924	Predicted drug exporters of the RND superfamily	CCGTGGAGCCTAACTTATACAGG	TTCACCGTGGAGCCTAACTTATAC	AAACGTATAAGTTAGGCTCCACGG
75	WP_003859264.1	Cgl2386	Predicted permeases	CGACAGGATGATGGCAAAGCCGG	TTCACGACAGGATGATGGCAAAGC	AAACGCTTTGCCATCATCCTGTCG
76	WP_003860048.1	Cgl0934	ABC-type transporter%2C ATPase component	GCCATAACCTGCACACAAATTGG	TTCAGCCATAACCTGCACACAAAT	AAACATTTGTGTGCAGGTTATGGC
77	WP_003860801.1	Cgl0666	ABC-type transporter%2C ATPase component	CTTTGCCTGGCAGTGAATGAAGG	TTCACTTTGCCTGGCAGTGAATGA	AAACTCATTCACTGCCAGGCAAAG
78	WP_003860802.1	Cgl0667	ABC-type transporter%2C permease components	GGCGCTTGAGTTGATGGCTAAGG	TTCAGGCGCTTGAGTTGATGGCTA	AAACTAGCCATCAACTCAAGCGCC
79	WP_003863336.1	Cgl0266	Hypothetical membrane protein	TCAGCCATGGGATGAATTTCAGG	TTCATCAGCCATGGGATGAATTTC	AAACGAAATTCATCCCATGGCTGA
80	WP_003863354.1	Cgl0250	Hypothetical membrane protein	GCACTGGTTGCACTACCAAGAGG	TTCAGCACTGGTTGCACTACCAAG	AAACCTTGGTAGTGCAACCAGTGC
81	WP_003863388.1	Cgl0231	Predicted drug exporters of the RND superfamily	GTTGAAAGAGGTGTAGCCAATGG	TTCAGTTGAAAGAGGTGTAGCCAA	AAACTTGGCTACACCTCTTTCAAC
82	WP_003863669.1	Cgl2437	ABC-type transporter%2C permease components	GTTCGAGGATTAGCGGATACCGG	TTCAGTTCGAGGATTAGCGGATAC	AAACGTATCCGCTAATCCTCGAAC
83	WP_011013997.1	Cgl0947	ABC-type transporter%2C permease components	TCTGCGGAACTGGAGCCATTCGG	TTCATCTGCGGAACTGGAGCCATT	AAACAATGGCTCCAGTTCCGCAGA
84	WP_011014371.1	Cgl1449	Uncharacterized CBS domain-containing proteins	ACTCACCAAAAACCATGGAGAGG	TTCAACTCACCAAAAACCATGGAG	AAACCTCCATGGTTTTTGGTGAGT
85	WP_011014450.1	Cgl1567	ABC-type transporter%2C ATPase component	GGCTCCAAAATTAGAGCTAGAGG	TTCAGGCTCCAAAATTAGAGCTAG	AAACCTAGCTCTAATTTTGGAGCC
86	WP_011014778.1	Cgl1950	ABC-type transporter%2C ATPase component (glutamate)	CTTGATCATCGGGGATTCTGTGG	TTCACTTGATCATCGGGGATTCTG	AAACCAGAATCCCCGATGATCAAG
87	WP_011015409.1	Cgl2823	Uncharacterized BCR	ATAACCCAGAGAAGGTTCATCGG	TTCAATAACCCAGAGAAGGTTCAT	AAACATAACCCAGAGAAGGTTCAT
88	WP_011015522.1	Cgl2955	Uncharacterized membrane proteins	GCAGAGTATTCATACGATTGTGG	TTCAGCAGAGTATTCATACGATTG	AAACCAATCGTATGAATACTCTGC
89	WP_034983572.1	Cgl0625	Predicted drug exporters of the RND superfamily	ATTCTGGCAGATACGTGGTCTGG	TTCAATTCTGGCAGATACGTGGTC	AAACGACCACGTATCTGCCAGAAT
90	WP_040967211.1	Cgl1029	Hypothetical protein	AACAGTCCAACCTTCTCATCTGG	TTCAAACAGTCCAACCTTCTCATC	AAACGATGAGAAGGTTGGACTGTT
91	WP_040967707.1	Cgl2318	Integral membrane protein%2C possible transporter	ACAGCGTCAAATAGTAACGTCGG	TTCAACAGCGTCAAATAGTAACGT	AAACACGTTACTATTTGACGCTGT
92	WP_060563498.1	Cgl0132	Predicted permeases	AACAGACGTGATGACTCCAGCGG	TTCAAACAGACGTGATGACTCCAG	AAACCTGGAGTCATCACGTCTGTT
93	WP_060563499.1	Cgl0133	Predicted membrane protein	CCTGCTGAATCAGCATGTCACGG	TTCACCTGCTGAATCAGCATGTCA	AAACTGACATGCTGATTCAGCAGG
94	WP_060563665.1	Cgl0283	Permeases of the major facilitator superfamily	GAGATTGGTAAAGAACACTGCGG	TTCAGAGATTGGTAAAGAACACTG	AAACCAGTGTTCTTTACCAATCTC
95	WP_060563859.1	Cgl0380	Permeases of the major facilitator superfamily	TGGTAGAGCCGAACCGAAAATGG	TTCATGGTAGAGCCGAACCGAAAA	AAACTTTTCGGTTCGGCTCTACCA
96	WP_060563861.1	Cgl0381	Permeases of the major facilitator superfamily	TGTTCAGGCGTCATTGATGAAGG	TTCATGTTCAGGCGTCATTGATGA	AAACTCATCAATGACGCCTGAACA
97	WP_060564233.1	Cgl0833	Na+/proline%2C Na+/panthothenate symporters and related permeases	AGTAAAAGAGGGTAACTGCGAGG	TTCAAGTAAAAGAGGGTAACTGCG	AAACCGCAGTTACCCTCTTTTACT
98	WP_060564267.1	Cgl0930	ABC-type transporter%2C periplasmic component	GGAGTTATTGCCCTCAAAGACGG	TTCAGGAGTTATTGCCCTCAAAGA	AAACTCTTTGAGGGCAATAACTCC
99	WP_060564270.1	Cgl0933	ABC-type transporter%2C ATPase component	AGACAATTCTTCAAACACGCTGG	TTCAAGACAATTCTTCAAACACGC	AAACGCGTGTTTGAAGAATTGTCT
100	WP_060564279.1	Cgl0952	ABC-type multidrug/protein/lipid transport system%2C ATPase component	CGACAAGCCCGACTACTAATCGG	TTCACGACAAGCCCGACTACTAAT	AAACATTAGTAGTCGGGCTTGTCG
101	WP_060564280.1	Cgl0953	ABC-type transporter%2C ATPase component and permease component	GCGTATAAAGTGGACCTGAGCGG	TTCAGCGTATAAAGTGGACCTGAG	AAACCTCAGGTCCACTTTATACGC
102	WP_060564282.1	Cgl0964	ABC-type transporter%2C ATPase component and permease component	ACAAGGTTTGTTGCAGGGATTGG	TTCAACAAGGTTTGTTGCAGGGAT	AAACATCCCTGCAACAAACCTTGT
103	WP_060564283.1	Cgl0965	ABC-type transporter%2C ATPase component and permease component	AGGTGATTGATTGCGCCAATTGG	TTCAAGGTGATTGATTGCGCCAAT	AAACATTGGCGCAATCAATCACCT
104	WP_060564301.1	Cgl1028	Predicted permease	TGCTGAATGCGCAAAGTTATCGG	TTCATGCTGAATGCGCAAAGTTAT	AAACATAACTTTGCGCATTCAGCA
105	WP_060564323.1	Cgl1071	Uncharacterized BCR	CATTTCCTAGAGCAGGATACGGG	TTCACATTTCCTAGAGCAGGATAC	AAACGTATCCTGCTCTAGGAAATG
106	WP_060564708.1	Cgl1990	ABC-type transporter%2C periplasmic component	TTCGCTGCCTGATGAGGATGAGG	TTCATTCGCTGCCTGATGAGGATG	AAACCATCCTCATCAGGCAGCGAA
107	WP_060564787.1	Cgl2131	Predicted permeases	AAGAAGCAGTGGGAAAAATGCGG	TTCAAAGAAGCAGTGGGAAAAATG	AAACCATTTTTCCCACTGCTTCTT
108	WP_060564838.1	Cgl2250	ABC-type transporter%2C permease components	CAAACCATCGATCTTGCCCTTGG	TTCACAAACCATCGATCTTGCCCT	AAACAGGGCAAGATCGATGGTTTG
109	WP_060564853.1	Cgl2282	Uncharacterized membrane proteins	TCCGCGCCAGCGTTTGATTTGGG	TTCATCCGCGCCAGCGTTTGATTT	AAACAAATCAAACGCTGGCGCGGA
110	WP_060564855.1	Cgl2286	Uncharacterized CBS domain-containing proteins	GATGACTCGCAATAAAGACGCGG	TTCAGATGACTCGCAATAAAGACG	AAACCGTCTTTATTGCGAGTCATC
111	WP_060564870.1	Cgl2312	Choline-glycine betaine transporter and EctP protein	GGGATGCAAAGATACCCATGAGG	TTCAGGGATGCAAAGATACCCATG	AAACCATGGGTATCTTTGCATCCC
112	WP_060564872.1	Cgl2314	Predicted permeases	CAAACAGGCTCAAAGGTTTCTGG	TTCACAAACAGGCTCAAAGGTTTC	AAACGAAACCTTTGAGCCTGTTTG
113	WP_060565272.1	Cgl2801	Predicted permease	GTGTCAGGCAAATCTTTCGGAGG	TTCAGTGTCAGGCAAATCTTTCGG	AAACCCGAAAGATTTGCCTGACAC
114	WP_060565288.1	Cgl2825	Uncharacterized BCR	TTTGGATTGTGCAGACCCTGCGG	TTCATTTGGATTGTGCAGACCCTG	AAACCAGGGTCTGCACAATCCAAA
115	WP_060565316.1	Cgl2867	Predicted drug exporters of the RND superfamily	GCCTAAATCTGTAAGCAAAGTGG	TTCAGCCTAAATCTGTAAGCAAAG	AAACCTTTGCTTACAGATTTAGGC
116	WP_060565484.1	Cgl1027	Hypothetical membrane protein	GACACAAACCACGAAGTCAGTGG	TTCAGACACAAACCACGAAGTCAG	AAACCTGACTTCGTGGTTTGTGTC
117	WP_065367209.1	Cgl3066	Proline/ectoine uptake system prop protein	TTACGTACAAAACCTTCTGGCGG	TTCATTACGTACAAAACCTTCTGG	AAACCCAGAAGGTTTTGTACGTAA
118	WP_065532560.1	Cgl1330	ABC-type transporter%2C ATPase component	AAGCAGGTGACGGTACCTTTAGG	TTCAAAGCAGGTGACGGTACCTTT	AAACAAAGGTACCGTCACCTGCTT
119	WP_003855504.1	Cgl0409	Hypothetical membrane protein	CTTAACGGCAGGAATGGAGCCGG	TTCACTTAACGGCAGGAATGGAGC	AAACGCTCCATTCCTGCCGTTAAG
120	WP_003853720.1	Cgl2730	Multisubunit Na+/H+ antiporter	AGCTAGGAGCAGGAAAAGGTTGG	TTCAAGCTAGGAGCAGGAAAAGGT	AAACACCTTTTCCTGCTCCTAGCT
121	WP_003853925.1	Cgl2629	ABC-type transporter%2C ATPase component	CTAAATTCAAGCCCTTCCAGAGG	TTCACTAAATTCAAGCCCTTCCAG	AAACCTGGAAGGGCTTGAATTTAG
122	WP_003854734.1		MULTISPECIES: lysine transporter LysE [Corynebacterium]	CAGTACATTCTGCGGTCCGATGG	TTCACAGTACATTCTGCGGTCCGA	AAACTCGGACCGCAGAATGTACTG
123	WP_060564794.1	Cgl2145	Permeases of the drug/metabolite transporter (DMT) superfamily	CCAATAAAATTTCGCACCGCAGG	TTCACCAATAAAATTTCGCACCGC	AAACGCGGTGCGAAATTTTATTGG
124	WP_065366669.1	Cgl0605	Permeases of the drug/metabolite transporter (DMT) superfamily	ACCAAATTGCAGGGATAGGGCGG	TTCAACCAAATTGCAGGGATAGGG	AAACCCCTATCCCTGCAATTTGGT
125	WP_065532523.1	Cgl0063	Hypothetical membrane protein	GTTGACACAGGAACTCGATTTGG	TTCAGTTGACACAGGAACTCGATT	AAACAATCGAGTTCCTGTGTCAAC
126	WP_011014201.1	Cgl1208	F0F1-type ATP synthase b subunit	ATTGAGTTTCCGCTCTCCAAAGG	TTCAATTGAGTTTCCGCTCTCCAA	AAACTTGGAGAGCGGAAACTCAAT
127	WP_040968109.1	Cgl3097	Preprotein translocase subunit YidC	TTTATGCCAGAACCACAGAATGG	TTCATTTATGCCAGAACCACAGAA	AAACTTCTGTGGTTCTGGCATAAA
128	WP_065367093.1	Cgl2622	Threonine export carrier	CACTGCTCGAACTTGTACCTTGG	TTCACACTGCTCGAACTTGTACCT	AAACAGGTACAAGTTCGAGCAGTG
129	WP_065366900.1	Cgl1510	Arsenite efflux pump ACR3 and related permeases	TCAAGAAATGAGATTCGGGCTGG	TTCATCAAGAAATGAGATTCGGGC	AAACGCCCGAATCTCATTTCTTGA
130	WP_060564252.1	Cgl0892	Choline-glycine betaine transporter	TCCACTATCGGTTTCGAATTTGG	TTCATCCACTATCGGTTTCGAATT	AAACAATTCGAAACCGATAGTGGA
131	WP_060564885.1	Cgl2334	Choline-glycine betaine transporter	TGAAGAAACTGAATCAGGGCTGG	TTCATGAAGAAACTGAATCAGGGC	AAACGCCCTGATTCAGTTTCTTCA
132	WP_003854698.1	Cgl0670	Arabinose efflux permease	ATTTCCGTTTGCCTAGGAATCGG	TTCAATTTCCGTTTGCCTAGGAAT	AAACATTCCTAGGCAAACGGAAAT
133	WP_003854838.1	Cgl1212	F0F1-type ATP synthase beta subunit	AACAACATCGCCCACTGGTACGG	TTCAAACAACATCGCCCACTGGTA	AAACTACCAGTGGGCGATGTTGTT
134	WP_003854845.1	Cgl1209	F0F1-type ATP synthase delta subunit (mitochondrial oligomycin sensitivity protein)	GTGTGCGTCCTTAGAAGAGTCGG	TTCAGTGTGCGTCCTTAGAAGAGT	AAACACTCTTCTAAGGACGCACAC
135	WP_003854992.1	Cgl1125	Mg/Co/Ni transporter MgtE (contains CBS domain)	GCGACCAATAGCATCCGTATCGG	TTCAGCGACCAATAGCATCCGTAT	AAACATACGGATGCTATTGGTCGC
136	WP_003855200.1	Cgl3042	Predicted Na+-dependent transporter	TCCGACACAAATGCAGTCATCGG	TTCATCCGACACAAATGCAGTCAT	AAACATGACTGCATTTGTGTCGGA
137	WP_003855497.1	Cgl0403	Two-component system%2C sensory transduction histidine kinases	AGCCTTGAATCGCCAAGTGGAGG	TTCAAGCCTTGAATCGCCAAGTGG	AAACCCACTTGGCGATTCAAGGCT
138	WP_003855762.1	Cgl0268	Multisubunit Na+/H+ antiporter	CCATTCCGCGTTGCTGAATGAGG	TTCACCATTCCGCGTTGCTGAATG	AAACCATTCAGCAACGCGGAATGG
139	WP_003856078.1	Cgl1562	ABC-type transporter%2C ATPase component	ACCAAGGGTGTAAGCAAGAGTGG	TTCAACCAAGGGTGTAAGCAAGAG	AAACCTCTTGCTTACACCCTTGGT
140	WP_003857646.1	Cgl0201	ABC-type transporter%2C permease components	TGATTCTGGCGATATCAGCCTGG	TTCATGATTCTGGCGATATCAGCC	AAACGGCTGATATCGCCAGAATCA
141	WP_003857649.1	Cgl0200	ABC-type transporter%2C ATPase component	TTTCTTCATGGAGCGGGATTTGG	TTCATTTCTTCATGGAGCGGGATT	AAACAATCCCGCTCCATGAAGAAA
142	WP_003857696.1	Cgl2497	Membrane proteins related to metalloendopeptidases	CTAGTCGACGCTTCATGTTGCGG	TTCACTAGTCGACGCTTCATGTTG	AAACCAACATGAAGCGTCGACTAG
143	WP_003858086.1	Cgl0803	Cell division protein	AAGAAGTGCCAAGGAAATAGAGG	TTCAAAGAAGTGCCAAGGAAATAG	AAACCTATTTCCTTGGCACTTCTT
144	WP_003858089.1	Cgl0802	Predicted ATPase involved in cell division	ACACATTGTCTAATGCAGGGCGG	TTCAACACATTGTCTAATGCAGGG	AAACCCCTGCATTAGACAATGTGT
145	WP_003858467.1	Cgl0886	Cyanate permease	GCAAATTAAAAGCTGCCACGAGG	TTCAGCAAATTAAAAGCTGCCACG	AAACCGTGGCAGCTTTTAATTTGC
146	WP_003858713.1	Cgl1385	ABC-type transporter%2C periplasmic component	AGACCACCAAACGATGGTGTTGG	TTCAAGACCACCAAACGATGGTGT	AAACACACCATCGTTTGGTGGTCT
147	WP_003859383.1	Cgl2327	Predicted Na+-dependent transporter	GTCAGCGGAATGAATGGTTCCGG	TTCAGTCAGCGGAATGAATGGTTC	AAACGAACCATTCATTCCGCTGAC
148	WP_003860063.1	Cgl0944	Hypothetical membrane protein	CAGCCAGTAATGGCAGCTTGCGG	TTCACAGCCAGTAATGGCAGCTTG	AAACCAAGCTGCCATTACTGGCTG
149	WP_003860806.1	Cgl0669	ABC-type transporter%2C periplasmic component	TTCTGAAGAATCCTGGGAGCAGG	TTCATTCTGAAGAATCCTGGGAGC	AAACGCTCCCAGGATTCTTCAGAA
150	WP_003860882.1	Cgl2463	ABC-type transporter%2C ATPase component	GGAAGCATCTTTGAACGTTACGG	TTCAGGAAGCATCTTTGAACGTTA	AAACTAACGTTCAAAGATGCTTCC
151	WP_003860884.1	Cgl2461	ABC-type transporter%2C periplasmic component	CCATTGACCTGGAAGAGAGTCGG	TTCACCATTGACCTGGAAGAGAGT	AAACACTCTCTTCCAGGTCAATGG
152	WP_003860885.1	Cgl2460	ABC-type transporter%2C permease components	AATCATGAATGCCAGAAGGGTGG	TTCAAATCATGAATGCCAGAAGGG	AAACCCCTTCTGGCATTCATGATT
153	WP_003860886.1	Cgl2459	ABC-type transporter%2C permease components	CTGGTGATCCTTCTTCTTCGAGG	TTCACTGGTGATCCTTCTTCTTCG	AAACCGAAGAAGAAGGATCACCAG
154	WP_003860900.1	Cgl2449	Chromate transport protein ChrA	ATGAAAGTAACCCAAGTGGGCGG	TTCAATGAAAGTAACCCAAGTGGG	AAACCCCACTTGGGTTACTTTCAT
155	WP_003861178.1	Cgl2978	Permeases of the major facilitator superfamily	GGGAAGTTTCAGTAGGGGATAGG	TTCAGGGAAGTTTCAGTAGGGGAT	AAACATCCCCTACTGAAACTTCCC
156	WP_003861735.1	Cgl2019	ABC-type transporter%2C ATPase component	GGATCAGTCGGACAAATCTGTGG	TTCAGGATCAGTCGGACAAATCTG	AAACCAGATTTGTCCGACTGATCC
157	WP_003861891.1	Cgl2034	Signal peptidase I	ATTTCGATGTACCACGGAGTTGG	TTCAATTTCGATGTACCACGGAGT	AAACACTCCGTGGTACATCGAAAT
158	WP_003862122.1	Cgl1080	ABC-type transporter%2C permease components	GTACCATCAACGCGATGATGCGG	TTCAGTACCATCAACGCGATGATG	AAACCATCATCGCGTTGATGGTAC
159	WP_003862124.1	Cgl1079	ABC-type transporter%2C duplicated ATPase component	TTGGAGAACCAAACCGATGGAGG	TTCATTGGAGAACCAAACCGATGG	AAACCCATCGGTTTGGTTCTCCAA
160	WP_003862284.1	Cgl1564	Predicted membrane components of an uncharacterized iron-regulated ABC-type transporter SufB	ACCATAGTTGTACGGACCGATGG	TTCAACCATAGTTGTACGGACCGA	AAACTCGGTCCGTACAACTATGGT
161	WP_003862532.1	Cgl2940	Preprotein translocase subunit YidC	TCGTGATGACAAGGCCGAAAAGG	TTCATCGTGATGACAAGGCCGAAA	AAACTTTCGGCCTTGTCATCACGA
162	WP_003862899.1	Cgl2733	Multisubunit Na+/H+ antiporter%2C MnhF subunit	AAAAGGCAGCTGCGATTGTGAGG	TTCAAAAAGGCAGCTGCGATTGTG	AAACCACAATCGCAGCTGCCTTTT
163	WP_003862939.1	Cgl2707	Hypothetical protein	TGCGACTGATGTAAAGACATTGG	TTCATGCGACTGATGTAAAGACAT	AAACATGTCTTTACATCAGTCGCA
164	WP_003863030.1	Cgl2642	Phosphotransferase system IIC components%2C glucose/maltose/N-acetylglucosamine-specific	TAAACGCGTTGCACAGTGTGCGG	TTCATAAACGCGTTGCACAGTGTG	AAACCACACTGTGCAACGCGTTTA
165	WP_003863047.1	Cgl2630	ABC-type transporter%2C permease components	ATATTGGGTGTCGGAAAGCCAGG	TTCAATATTGGGTGTCGGAAAGCC	AAACGGCTTTCCGACACCCAATAT
166	WP_003863340.1	Cgl0264	Hypothetical membrane protein	AGGATGGAGACGATGATCTCTGG	TTCAAGGATGGAGACGATGATCTC	AAACGAGATCATCGTCTCCATCCT
167	WP_003863455.1			GAACGCCAAAAGATTTCTTGAGG	TTCAGAACGCCAAAAGATTTCTTG	AAACCAAGAAATCTTTTGGCGTTC
168	WP_003863480.1	Cgl0811	ABC-type transporter%2C permease components	TTTGAGACGTGGTTCGGAAGTGG	TTCATTTGAGACGTGGTTCGGAAG	AAACCTTCCGAACCACGTCTCAAA
169	WP_003863539.1	Cgl0777	Kef-type K+ transport systems%2C predicted NAD-binding component	ATGCTCAAAAGTGCATGATCCGG	TTCAATGCTCAAAAGTGCATGATC	AAACGATCATGCACTTTTGAGCAT
170	WP_003863587.1	Cgl0727	ABC-type transporter%2C periplasmic component	GTTGAGCGTTACCTGCTCATCGG	TTCAGTTGAGCGTTACCTGCTCAT	AAACATGAGCAGGTAACGCTCAAC
171	WP_003863768.1	Cgl1434	Predicted divalent heavy-metal cations transporter	GCCGGGTAGAATTTCCACAAAGG	TTCAGCCGGGTAGAATTTCCACAA	AAACTTGTGGAAATTCTACCCGGC
172	WP_004568051.1	Cgl1065	Permeases of the major facilitator superfamily	CTTGATGGCATACAAAGCCATGG	TTCACTTGATGGCATACAAAGCCA	AAACTGGCTTTGTATGCCATCAAG
173	WP_004568055.1	Cgl1061	ABC-type transporter%2C duplicated ATPase component	TAAGCTGCGATCGTCTCTCCAGG	TTCATAAGCTGCGATCGTCTCTCC	AAACGGAGAGACGATCGCAGCTTA
174	WP_006284787.1	Cgl2917	Permeases of the major facilitator superfamily	GGGTCTTCTTACGACCAATGCGG	TTCAGGGTCTTCTTACGACCAATG	AAACCATTGGTCGTAAGAAGACCC
175	WP_011013332.1	Cgl0030	ABC-type transporter%2C periplasmic component	AAATCCCAAAAAGTATCGCCCGG	TTCAAAATCCCAAAAAGTATCGCC	AAACGGCGATACTTTTTGGGATTT
176	WP_011013757.1	Cgl0603	IMP dehydrogenase/GMP reductase	CTTGTTTGGGTTGTCTCCTCCGG	TTCACTTGTTTGGGTTGTCTCCTC	AAACGAGGAGACAACCCAAACAAG
177	WP_011013807.1	Cgl0675	ABC-type transporter%2C ATPase component	ACCATTCGGGCCAATCAGTGCGG	TTCAACCATTCGGGCCAATCAGTG	AAACCACTGATTGGCCCGAATGGT
178	WP_011013906.1	Cgl0813	ABC-type transporter%2C ATPase component	GGAGTATTCCTTGCGGACATTGG	TTCAGGAGTATTCCTTGCGGACAT	AAACATGTCCGCAAGGAATACTCC
179	WP_011014147.1	Cgl1138	Permeases of the major facilitator superfamily	CCCAAATCCTCTTGAATCTTTGG	TTCACCCAAATCCTCTTGAATCTT	AAACAAGATTCAAGAGGATTTGGG
180	WP_011014213.1	Cgl1223	ABC-type transporter%2C periplasmic component	TTGGAGCACTTGTTCTGTTCCGG	TTCATTGGAGCACTTGTTCTGTTC	AAACGAACAGAACAAGTGCTCCAA
181	WP_011014254.1	Cgl1281	Co/Zn/Cd efflux system component	AAAAAGAGCCTTGAGGGAGCTGG	TTCAAAAAAGAGCCTTGAGGGAGC	AAACGCTCCCTCAAGGCTCTTTTT
182	WP_011014325.1	Cgl1384	ABC-type transporter%2C permease components	GTCAGCACAATAAATACCAGCGG	TTCAGTCAGCACAATAAATACCAG	AAACCTGGTATTTATTGTGCTGAC
183	WP_011014785.1	Cgl1959	ABC-type transporter%2C ATPase component	ATCAACTAGAACACGCCCTGTGG	TTCAATCAACTAGAACACGCCCTG	AAACCAGGGCGTGTTCTAGTTGAT
184	WP_011015133.1	Cgl2454	ABC-type transporter%2C duplicated ATPase component	TTAGTGGTGGCTCCTGCAACAGG	TTCATTAGTGGTGGCTCCTGCAAC	AAACGTTGCAGGAGCCACCACTAA
185	WP_011015221.1	Cgl2572	ABC-type transporter%2C ATPase component	AGACCATGCCGATGGTGTTACGG	TTCAAGACCATGCCGATGGTGTTA	AAACTAACACCATCGGCATGGTCT
186	WP_011265971.1	Cgl2574	ABC-type transporter%2C permease components	GAGTTCGCATTAACTGCTACAGG	TTCAGAGTTCGCATTAACTGCTAC	AAACGTAGCAGTTAATGCGAACTC
187	WP_011897129.1	Cgl1276	ABC-type nitrate/sulfonate/taurine/bicarbonate transport systems%2C ATPase components	AATGATAGTGGTGGAGCCGTAGG	TTCAAATGATAGTGGTGGAGCCGT	AAACACGGCTCCACCACTATCATT
188	WP_011897832.1	Cgl2573	ABC-type transporter%2C permease components	AAGGCTGAGCTCTTCTTTAAAGG	TTCAAAGGCTGAGCTCTTCTTTAA	AAACTTAAAGAAGAGCTCAGCCTT
189	WP_011898098.1	Cgl3006	Arabinose efflux permease	AACGACAGGAAACCGTGCTTCGG	TTCAAACGACAGGAAACCGTGCTT	AAACAAGCACGGTTTCCTGTCGTT
190	WP_034983552.1	Cgl0533	ABC-type transporter%2C permease components	CGGGATCCGAAACAGTTCAATGG	TTCACGGGATCCGAAACAGTTCAA	AAACTTGAACTGTTTCGGATCCCG
191	WP_038584060.1	Cgl1460	ABC-type transporter%2C ATPase component	AACCATCTCACCGGGATTGATGG	TTCAAACCATCTCACCGGGATTGA	AAACTCAATCCCGGTGAGATGGTT
192	WP_038584062.1	Cgl1461	ABC-type transporter%2C periplasmic component	AAGTAATGGACTCAGGCCACTGG	TTCAAAGTAATGGACTCAGGCCAC	AAACGTGGCCTGAGTCCATTACTT
193	WP_038584435.1	Cgl1960	ABC-type transporter%2C permease components	AGTGGGAATTTCCACAAAGCAGG	TTCAAGTGGGAATTTCCACAAAGC	AAACGCTTTGTGGAAATTCCCACT
194	WP_040966861.1	Cgl0322	Permeases of the major facilitator superfamily	TGGCATAAAACACCAGCAAAAGG	TTCATGGCATAAAACACCAGCAAA	AAACTTTGCTGGTGTTTTATGCCA
195	WP_040966971.1	Cgl0500	ABC-type transporter%2C ATPase component	AGTTCTCGGGCGATCTCTTTAGG	TTCAAGTTCTCGGGCGATCTCTTT	AAACAAAGAGATCGCCCGAGAACT
196	WP_040967030.1	Cgl0633	ABC-type transporter%2C ATPase component	TCATGAGATCTTGGGCTGAAAGG	TTCATCATGAGATCTTGGGCTGAA	AAACTTCAGCCCAAGATCTCATGA
197	WP_040967176.1	Cgl0946	ABC-type transporter%2C ATPase component	CGCGCTGTACATGGAAATTCAGG	TTCACGCGCTGTACATGGAAATTC	AAACGAATTTCCATGTACAGCGCG
198	WP_040967238.1	Cgl1076	Permeases of the major facilitator superfamily	ACGGTCAGTTAAGAAACCAATGG	TTCAACGGTCAGTTAAGAAACCAA	AAACTTGGTTTCTTAACTGACCGT
199	WP_040967309.1	Cgl1222	ABC-type transporter%2C ATPase component	CGTATGATTTGCGCAATCCACGG	TTCACGTATGATTTGCGCAATCCA	AAACTGGATTGCGCAAATCATACG
200	WP_040967413.1	Cgl1455	ABC-type transporter%2C ATPase component	GCGTGGAAAACCGGACGATACGG	TTCAGCGTGGAAAACCGGACGATA	AAACTATCGTCCGGTTTTCCACGC
201	WP_040967641.1	Cgl2222	Permeases of the major facilitator superfamily	GTTACTTTCTCTCTGGGATGCGG	TTCAGTTACTTTCTCTCTGGGATG	AAACCATCCCAGAGAGAAAGTAAC
202	WP_040967743.1	Cgl2385	Permeases of the major facilitator superfamily	TCGCAGTAAAAGACATGGCGAGG	TTCATCGCAGTAAAAGACATGGCG	AAACCGCCATGTCTTTTACTGCGA
203	WP_040968075.1	Cgl3036	Uncharacterized BCR	CATGAACAGTACGTGGTGTCCGG	TTCACATGAACAGTACGTGGTGTC	AAACGACACCACGTACTGTTCATG
204	WP_040968195.1	Cgl2098	Permeases of the major facilitator superfamily	ACAAGGACAGCCACAAACCCTGG	TTCAACAAGGACAGCCACAAACCC	AAACGGGTTTGTGGCTGTCCTTGT
205	WP_042382889.1	Cgl0224	Mg/Co/Ni transporter MgtE (contains CBS domain)	TGATCAATAACCTCCTGGATCGG	TTCATGATCAATAACCTCCTGGAT	AAACATCCAGGAGGTTATTGATCA
206	WP_044395035.1	Cgl2447	ABC-type transporter%2C ATPase component	GGAGCCAGTGGGAAAGTCTAGGG	TTCAGGAGCCAGTGGGAAAGTCTA	AAACTAGACTTTCCCACTGGCTCC
207	WP_059288358.1	Cgl0038	ABC-type transporter%2C ATPase component	TGGTTTCAGTAGTCTGCCCAAGG	TTCATGGTTTCAGTAGTCTGCCCA	AAACTGGGCAGACTACTGAAACCA
208	WP_059288679.1	Cgl0428	ABC-type transporter%2C periplasmic component	GCCGAGTGCAAAAACAGTAACGG	TTCAGCCGAGTGCAAAAACAGTAA	AAACTTACTGTTTTTGCACTCGGC
209	WP_059289334.1	Cgl1583	Ammonia permeases	GAGAATCCAGGCTAGATCTGAGG	TTCAGAGAATCCAGGCTAGATCTG	AAACCAGATCTAGCCTGGATTCTC
210	WP_060563348.1	Cgl0027	ABC-type transporter%2C periplasmic component	GGTGATACCAAAAGCTAGTGAGG	TTCAGGTGATACCAAAAGCTAGTG	AAACCACTAGCTTTTGGTATCACC
211	WP_060563352.1	Cgl0029	ABC-type transporter%2C ATPase component	CGTATGTGCATGTGAGATTTCGG	TTCACGTATGTGCATGTGAGATTT	AAACAAATCTCACATGCACATACG
212	WP_060563369.1			AATAGTGTTCCGGTGATAGACGG	TTCAAATAGTGTTCCGGTGATAGA	AAACTCTATCACCGGAACACTATT
213	WP_060563424.1	Cgl0061	Mg2+ and Co2+ transporters	AAGGAGCAAGTCTTCTACGATGG	TTCAAAGGAGCAAGTCTTCTACGA	AAACTCGTAGAAGACTTGCTCCTT
214	WP_060563435.1	Cgl0075	Permeases of the major facilitator superfamily	TGCGAAAAGTGCGCAGAATCCGG	TTCATGCGAAAAGTGCGCAGAATC	AAACGATTCTGCGCACTTTTCGCA
215	WP_060563451.1	Cgl0092	Hypothetical membrane protein	AACACCTATGAAGACGCGATTGG	TTCAAACACCTATGAAGACGCGAT	AAACATCGCGTCTTCATAGGTGTT
216	WP_060563492.1	Cgl0122	Permeases of the major facilitator superfamily	AGCCACAGGTGCTTAAAAGCAGG	TTCAAGCCACAGGTGCTTAAAAGC	AAACGCTTTTAAGCACCTGTGGCT
217	WP_060563547.1			AGACTGGGAATCTGCTTCAGCGG	TTCAAGACTGGGAATCTGCTTCAG	AAACCTGAAGCAGATTCCCAGTCT
218	WP_060563548.1	Cgl1274	Hypothetical protein	AGCCTGGAAAGTTCAATGGTAGG	TTCAAGCCTGGAAAGTTCAATGGT	AAACACCATTGAACTTTCCAGGCT
219	WP_060563557.1	Cgl0181	Permeases of the major facilitator superfamily	CTATACGGACCTTCTGTGAGTGG	TTCACTATACGGACCTTCTGTGAG	AAACCTCACAGAAGGTCCGTATAG
220	WP_060563594.1	Cgl0213	ABC-type transporter%2C permease components	AGTTCCGATAGATAACCGTGCGG	TTCAAGTTCCGATAGATAACCGTG	AAACCACGGTTATCTATCGGAACT
221	WP_060563595.1	Cgl0214	ABC-type transporter%2C periplasmic component	TTCGGTAGCAGAGGCATTCTGGG	TTCATTCGGTAGCAGAGGCATTCT	AAACAGAATGCCTCTGCTACCGAA
222	WP_060563615.1	Cgl0235	ABC-type multidrug/protein/lipid transport system%2C ATPase component	TGCTCGGTTTCCCTCAAGTATGG	TTCATGCTCGGTTTCCCTCAAGTA	AAACTACTTGAGGGAAACCGAGCA
223	WP_060563638.1	Cgl0262	Arsenite efflux pump ACR3 and related permeases	AAATCCAGGCAGCTAACCAGCGG	TTCAAAATCCAGGCAGCTAACCAG	AAACCTGGTTAGCTGCCTGGATTT
224	WP_060563643.1	Cgl0267	Formate hydrogenlyase subunit 3/Multisubunit Na+/H+ antiporter%2C MnhD subunit	CATGATGGCGCTGAACGTATCGG	TTCACATGATGGCGCTGAACGTAT	AAACATACGTTCAGCGCCATCATG
225	WP_060563646.1	Cgl0269	NADH:ubiquinone oxidoreductase subunit 5 (chain L)/Multisubunit Na+/H+ antiporter%2C MnhA subunit	ACTGCAAAGATTACAGCCAAAGG	TTCAACTGCAAAGATTACAGCCAA	AAACTTGGCTGTAATCTTTGCAGT
226	WP_060563724.1			TGAGGAATGAGAGTGCAAATAGG	TTCATGAGGAATGAGAGTGCAAAT	AAACATTTGCACTCTCATTCCTCA
227	WP_060563733.1	Cgl0336	ABC-type Fe3+-siderophores transport systems%2C periplasmic components	TTGGATTGGTTCATCGGAGGAGG	TTCATTGGATTGGTTCATCGGAGG	AAACCCTCCGATGAACCAATCCAA
228	WP_060563805.1		ABC transporter permease	GAGATGTAGTCGAAGAACGACGG	TTCAGAGATGTAGTCGAAGAACGA	AAACTCGTTCTTCGACTACATCTC
229	WP_060563806.1		ABC transporter ATP-binding protein	CTTCTCGTTACCCGCAATGAGGG	TTCACTTCTCGTTACCCGCAATGA	AAACTCATTGCGGGTAACGAGAAG
230	WP_060563867.1	Cgl0386	Cation transport ATPases	TCAATGAAATTCAGCGCCGCCGG	TTCATCAATGAAATTCAGCGCCGC	AAACGCGGCGCTGAATTTCATTGA
231	WP_060563872.1	Cgl0389	ABC-type transporter%2C periplasmic component	TCACCATTGGAAGATGCCGTAGG	TTCATCACCATTGGAAGATGCCGT	AAACACGGCATCTTCCAATGGTGA
232	WP_060563874.1	Cgl0390	ABC-type transporter%2C permease components	TAGCTGTAGCACCAGGCACTCGG	TTCATAGCTGTAGCACCAGGCACT	AAACAGTGCCTGGTGCTACAGCTA
233	WP_060563876.1	Cgl0391	ABC-type transporter%2C ATPase component	ATGAGTCCCAACACTTCCCCGGG	TTCAATGAGTCCCAACACTTCCCC	AAACGGGGAAGTGTTGGGACTCAT
234	WP_060563909.1	Cgl0421	Permeases of the major facilitator superfamily	AAGTATCAGCTGGGAAGAAGAGG	TTCAAAGTATCAGCTGGGAAGAAG	AAACCTTCTTCCCAGCTGATACTT
235	WP_060563919.1	Cgl0426	ABC-type transporter%2C ATPase component	ATTGATATCTAGCAGCCCGAAGG	TTCAATTGATATCTAGCAGCCCGA	AAACTCGGGCTGCTAGATATCAAT
236	WP_060563928.1	Cgl0434	Cation transport ATPases	ATACACCGGGGATCTTCTCTAGG	TTCAATACACCGGGGATCTTCTCT	AAACAGAGAAGATCCCCGGTGTAT
237	WP_060564002.1	Cgl0482	Cation transport ATPases	TTCAGCACATCCCACATCAACGG	TTCATTCAGCACATCCCACATCAA	AAACTTGATGTGGGATGTGCTGAA
238	WP_060564049.1	Cgl0531	ABC-type transporter%2C permease components	TTGTCGGACAGGAAGGATTCCGG	TTCATTGTCGGACAGGAAGGATTC	AAACGAATCCTTCCTGTCCGACAA
239	WP_060564050.1	Cgl0532	ABC-type transporter%2C duplicated ATPase component	CCGCGATACCTAAAAGATCAAGG	TTCACCGCGATACCTAAAAGATCA	AAACTGATCTTTTAGGTATCGCGG
240	WP_060564156.1	Cgl0668	ABC-type transporter%2C permease components	GCAAGAATGCCAAAGATACCTGG	TTCAGCAAGAATGCCAAAGATACC	AAACGGTATCTTTGGCATTCTTGC
241	WP_060564157.1	Cgl0674	ABC-type transporter%2C periplasmic component	AACGCTGGTTCCAATCGAAGTGG	TTCAAACGCTGGTTCCAATCGAAG	AAACCTTCGATTGGAACCAGCGTT
242	WP_060564185.1	Cgl0729	ABC-type transporter%2C ATPase component	TCTTCGCCACCGTCATGTGAGGG	TTCATCTTCGCCACCGTCATGTGA	AAACTCACATGACGGTGGCGAAGA
243	WP_060564221.1	Cgl0808	ABC-type Fe3+-siderophores transport systems%2C periplasmic components	CTGGAGGAACAAGCAGTAAGAGG	TTCACTGGAGGAACAAGCAGTAAG	AAACCTTACTGCTTGTTCCTCCAG
244	WP_060564222.1	Cgl0810	ABC-type transporter%2C periplasmic component	GATCAAGCAGTTCGAATGCGCGG	TTCAGATCAAGCAGTTCGAATGCG	AAACCGCATTCGAACTGCTTGATC
245	WP_060564229.1	Cgl0824	Permeases	CTCACCTGAAACCAGTGTCACGG	TTCACTCACCTGAAACCAGTGTCA	AAACTGACACTGGTTTCAGGTGAG
246	WP_060564239.1	Cgl0850	Cyanate permease	GAACGAGGTCAGGATGATAGCGG	TTCAGAACGAGGTCAGGATGATAG	AAACCTATCATCCTGACCTCGTTC
247	WP_060564242.1	Cgl0855	ABC-type transporter%2C permease components	CGATCGCCATGGGTGTTTAAAGG	TTCACGATCGCCATGGGTGTTTAA	AAACTTAAACACCCATGGCGATCG
248	WP_060564243.1	Cgl0856	ABC-type transporter%2C ATPase component	ATGATGGCAACGAGTTCGCCGGG	TTCAATGATGGCAACGAGTTCGCC	AAACGGCGAACTCGTTGCCATCAT
249	WP_060564302.1	Cgl1030	Na+-dependent transporters of the SNF family	AACAGTGCAATGGCGATCTGCGG	TTCAAACAGTGCAATGGCGATCTG	AAACCAGATCGCCATTGCACTGTT
250	WP_060564312.1			AAGAGCCTAGTGGTTCTGAATGG	TTCAAAGAGCCTAGTGGTTCTGAA	AAACTTCAGAACCACTAGGCTCTT
251	WP_060564316.1			CTGCACCACGGGTTTGTTATCGG	TTCACTGCACCACGGGTTTGTTAT	AAACATAACAAACCCGTGGTGCAG
252	WP_060564319.1	Cgl1051	Sulfate permease and related transporters (MFS superfamily)	GACTTGTGGAACCAAGTACGCGG	TTCAGACTTGTGGAACCAAGTACG	AAACCGTACTTGGTTCCACAAGTC
253	WP_060564325.1	Cgl1082	Ca2+/H+ antiporter	CCACGCCAAATGCACAGAATAGG	TTCACCACGCCAAATGCACAGAAT	AAACATTCTGTGCATTTGGCGTGG
254	WP_060564350.1	Cgl1137	Permeases of the major facilitator superfamily	AACCAGTGAGATACACACGACGG	TTCAAACCAGTGAGATACACACGA	AAACTCGTGTGTATCTCACTGGTT
255	WP_060564355.1	Cgl1147	ABC-type transporter%2C ATPase component and permease component	CAGCAATCAAACCAATAGCCAGG	TTCACAGCAATCAAACCAATAGCC	AAACGGCTATTGGTTTGATTGCTG
256	WP_060564362.1	Cgl1163	Na+/proline%2C Na+/panthothenate symporters and related permeases	CAGCCAACCTGACATATCTGAGG	TTCACAGCCAACCTGACATATCTG	AAACCAGATATGTCAGGTTGGCTG
257	WP_060564373.1	Cgl1176	Cation transport ATPases	TGATATGCAGACTGCGCGATCGG	TTCATGATATGCAGACTGCGCGAT	AAACATCGCGCAGTCTGCATATCA
258	WP_060564383.1	Cgl1193	Uncharacterized CBS domain-containing proteins	TTTCCACAGTCTCCTCTAACCGG	TTCATTTCCACAGTCTCCTCTAAC	AAACGTTAGAGGAGACTGTGGAAA
259	WP_060564384.1	Cgl1194	Uncharacterized CBS domain-containing proteins	ATTTCGATCAACGGACATGTAGG	TTCAATTTCGATCAACGGACATGT	AAACACATGTCCGTTGATCGAAAT
260	WP_060564391.1	Cgl1210	F0F1-type ATP synthase alpha subunit	TGTAGTTCGCAATCGCGCTACGG	TTCATGTAGTTCGCAATCGCGCTA	AAACTAGCGCGATTGCGAACTACA
261	WP_060564392.1	Cgl1211	F0F1-type ATP synthase gamma subunit	ACGCAGCATTGGGTGGTCTAGGG	TTCAACGCAGCATTGGGTGGTCTA	AAACTAGACCACCCAATGCTGCGT
262	WP_060564395.1	Cgl1221	ABC-type transporter%2C permease components	ATACACCTAGGGAAATGCCTAGG	TTCAATACACCTAGGGAAATGCCT	AAACAGGCATTTCCCTAGGTGTAT
263	WP_060564400.1	Cgl1227	ABC-type transporter%2C ATPase component	TAGTTCTACTTGCCAGTCGACGG	TTCATAGTTCTACTTGCCAGTCGA	AAACTCGACTGGCAAGTAGAACTA
264	WP_060564410.1	Cgl1242	Permeases of the major facilitator superfamily	ATGCACAAGGCAATTAGAGCTGG	TTCAATGCACAAGGCAATTAGAGC	AAACGCTCTAATTGCCTTGTGCAT
265	WP_060564417.1	Cgl1257	ABC-type Fe3+-siderophores transport systems%2C periplasmic components	GCTAGATTCACTCTCCGATTCGG	TTCAGCTAGATTCACTCTCCGATT	AAACAATCGGAGAGTGAATCTAGC
266	WP_060564483.1	Cgl1354	Permeases of the major facilitator superfamily	TAGACCCGTAATGACGATGGAGG	TTCATAGACCCGTAATGACGATGG	AAACCCATCGTCATTACGGGTCTA
267	WP_060564492.1	Cgl1365	Permeases of the major facilitator superfamily	TCATGCCGACCAGTACTTTGCGG	TTCATCATGCCGACCAGTACTTTG	AAACCAAAGTACTGGTCGGCATGA
268	WP_060564497.1			AACACGCCGTTTACCGACATTGG	TTCAAACACGCCGTTTACCGACAT	AAACATGTCGGTAAACGGCGTGTT
269	WP_060564505.1	Cgl1383	ABC-type transporter%2C permease components	TTACGTAGCTTATCCACCTCTGG	TTCATTACGTAGCTTATCCACCTC	AAACGAGGTGGATAAGCTACGTAA
270	WP_060564529.1	Cgl1432	ABC-type multidrug/protein/lipid transport system%2C ATPase component	ATAGCCACCACAACCAGCAGCGG	TTCAATAGCCACCACAACCAGCAG	AAACCTGCTGGTTGTGGTGGCTAT
271	WP_060564530.1	Cgl1433	ABC-type multidrug/protein/lipid transport system%2C ATPase component	AAACAGCGCAATGGTCGTCGCGG	TTCAAAACAGCGCAATGGTCGTCG	AAACCGACGACCATTGCGCTGTTT
272	WP_060564531.1	Cgl1436	NhaP-type Na+/H+ and K+/H+ antiporters	TCGGCCGGGATAGTAAATTCCGG	TTCATCGGCCGGGATAGTAAATTC	AAACGAATTTACTATCCCGGCCGA
273	WP_060564536.1	Cgl1448	Uncharacterized CBS domain-containing proteins	ATCATTTGGAACACCCCAGGAGG	TTCAATCATTTGGAACACCCCAGG	AAACCCTGGGGTGTTCCAAATGAT
274	WP_060564539.1	Cgl1456	ABC-type transporter%2C permease components	CAGCGCGATGGAACGTTTATCGG	TTCACAGCGCGATGGAACGTTTAT	AAACATAAACGTTCCATCGCGCTG
275	WP_060564540.1	Cgl1458	ABC-type transporter%2C permease components	TACTGTGCGGTGAGAGGTTAAGG	TTCATACTGTGCGGTGAGAGGTTA	AAACTAACCTCTCACCGCACAGTA
276	WP_060564541.1	Cgl1459	ABC-type transporter%2C permease components	TGCGGGATAAGTGGAGAAGAAGG	TTCATGCGGGATAAGTGGAGAAGA	AAACTCTTCTCCACTTATCCCGCA
277	WP_060564544.1	Cgl1467	Permeases of the major facilitator superfamily	ATCAGAAGGATTCAACTCCGTGG	TTCAATCAGAAGGATTCAACTCCG	AAACCGGAGTTGAATCCTTCTGAT
278	WP_060564546.1	Cgl1470	Arsenite efflux pump ACR3 and related permeases	ATAAGAGCCGTGATATACAGTGG	TTCAATAAGAGCCGTGATATACAG	AAACCTGTATATCACGGCTCTTAT
279	WP_060564565.1	Cgl1502	Permeases of the major facilitator superfamily	CTGCTTCTTACCAAAACGGTCGG	TTCACTGCTTCTTACCAAAACGGT	AAACACCGTTTTGGTAAGAAGCAG
280	WP_060564580.1	Cgl1524	ABC-type transporter%2C ATPase component and permease component	GTGCCCAATTCCATGACATCAGG	TTCAGTGCCCAATTCCATGACATC	AAACGATGTCATGGAATTGGGCAC
281	WP_060564597.1	Cgl1546	Cation transport ATPases	ACTGTTTCAGGTGGAGTTTGAGG	TTCAACTGTTTCAGGTGGAGTTTG	AAACCAAACTCCACCTGAAACAGT
282	WP_060564610.1	Cgl1563	Predicted membrane components of an uncharacterized iron-regulated ABC-type transporter SufB	GGTTGGGTTGTGAGAGTTCTTGG	TTCAGGTTGGGTTGTGAGAGTTCT	AAACAGAACTCTCACAACCCAACC
283	WP_060564640.1	Cgl1628	ABC-type transporter%2C ATPase component	ACGTGGATGTGCCCTTCATTTGG	TTCAACGTGGATGTGCCCTTCATT	AAACAATGAAGGGCACATCCACGT
284	WP_060564681.1	Cgl1933	Phosphoenolpyruvate-protein kinase (PTS system EI component in bacteria)	TGCGAAGAGAATGACCTGTCCGG	TTCATGCGAAGAGAATGACCTGTC	AAACGACAGGTCATTCTCTTCGCA
285	WP_060564684.1	Cgl1936	Phosphotransferase system%2C fructose-specific IIC component	CGTCGAAAATAACAGTGGCAAGG	TTCACGTCGAAAATAACAGTGGCA	AAACTGCCACTGTTATTTTCGACG
286	WP_060564685.1	Cgl1939	Xanthine/uracil permeases	AAAAGAACTACCCAGGTACGAGG	TTCAAAAAGAACTACCCAGGTACG	AAACCGTACCTGGGTAGTTCTTTT
287	WP_060564696.1	Cgl1967	Membrane protein TerC%2C possibly involved in tellurium resistance	TGCGATAGTGATTAGCCATGTGG	TTCATGCGATAGTGATTAGCCATG	AAACCATGGCTAATCACTATCGCA
288	WP_060564701.1	Cgl1982	Na+-driven multidrug efflux pump	TCTGCTTTGCAGAAACATCATGG	TTCATCTGCTTTGCAGAAACATCA	AAACTGATGTTTCTGCAAAGCAGA
289	WP_060564726.1	Cgl2012	ABC-type transporter%2C ATPase component	TCAGATTGAGGTTTGAAACGTGG	TTCATCAGATTGAGGTTTGAAACG	AAACCGTTTCAAACCTCAATCTGA
290	WP_060564736.1	Cgl2035	ABC-type Fe3+-siderophores transport systems%2C periplasmic components	GATGCGCTGTTCATCGGATGAGG	TTCAGATGCGCTGTTCATCGGATG	AAACCATCCGATGAACAGCGCATC
291	WP_060564747.1	Cgl2056	ABC-type transporter%2C permease components	TTCCTAAAAACAGCACGTACAGG	TTCATTCCTAAAAACAGCACGTAC	AAACGTACGTGCTGTTTTTAGGAA
292	WP_060564748.1	Cgl2057	ABC-type transporter%2C ATPase component	ACCGATGAGGCATGAAATCGTGG	TTCAACCGATGAGGCATGAAATCG	AAACCGATTTCATGCCTCATCGGT
293	WP_060564761.1	Cgl2077	ABC-type transporter%2C ATPase component and permease component	CAACTCGTGCACGAATACGTTGG	TTCACAACTCGTGCACGAATACGT	AAACACGTATTCGTGCACGAGTTG
294	WP_060564762.1	Cgl2078	ABC-type transporter%2C ATPase component and permease component	TCTTAGCCAATTGGAGAAGTCGG	TTCATCTTAGCCAATTGGAGAAGT	AAACACTTCTCCAATTGGCTAAGA
295	WP_060564778.1	Cgl2112	ABC-type transporter%2C ATPase component	CCATTCCCCTTGTTCTACAAAGG	TTCACCATTCCCCTTGTTCTACAA	AAACTTGTAGAACAAGGGGAATGG
296	WP_060564779.1	Cgl2113	ABC-type transporter%2C permease components	CAGCCGGATATCAAAGAAGATGG	TTCACAGCCGGATATCAAAGAAGA	AAACTCTTCTTTGATATCCGGCTG
297	WP_060564780.1	Cgl2114	ABC-type transporter%2C periplasmic component	TTCCTTGCTTTGGGTTGTGGTGG	TTCATTCCTTGCTTTGGGTTGTGG	AAACCCACAACCCAAAGCAAGGAA
298	WP_060564791.1	Cgl2141	ABC-type transporter%2C duplicated ATPase component	GCCATCAATGGCAATATAAGCGG	TTCAGCCATCAATGGCAATATAAG	AAACCTTATATTGCCATTGATGGC
299	WP_060564837.1	Cgl2249	ABC-type transporter%2C ATPase component	CCAAAGGATCCTGAAAAACGCGG	TTCACCAAAGGATCCTGAAAAACG	AAACCGTTTTTCAGGATCCTTTGG
300	WP_060564862.1	Cgl2298	ABC-type transporter%2C ATPase component and permease component	GACGATAATTCCGAGATAGTAGG	TTCAGACGATAATTCCGAGATAGT	AAACACTATCTCGGAATTATCGTC
301	WP_060564879.1	Cgl2323	ABC-type transporter%2C duplicated ATPase component	TGAGTGCGCTCATTGGTTCTTGG	TTCATGAGTGCGCTCATTGGTTCT	AAACAGAACCAATGAGCGCACTCA
302	WP_060564894.1	Cgl2348	DNA uptake protein and related DNA-binding proteins	TTAAGGCGCGCTGCAATATCCGG	TTCATTAAGGCGCGCTGCAATATC	AAACGATATTGCAGCGCGCCTTAA
303	WP_060564905.1	Cgl2377	ABC-type dipeptide/oligopeptide/nickel transport systems%2C periplasmic components	CCAGGTATCCACAAAATCAGTGG	TTCACCAGGTATCCACAAAATCAG	AAACCTGATTTTGTGGATACCTGG
304	WP_060564921.1	Cgl2409	Permeases of the major facilitator superfamily	TAACTTTGCGACGACCAAGGCGG	TTCATAACTTTGCGACGACCAAGG	AAACCCTTGGTCGTCGCAAAGTTA
305	WP_060564932.1	Cgl2434	Permeases of the major facilitator superfamily	CTGGCTGACACTGATATCAAAGG	TTCACTGGCTGACACTGATATCAA	AAACTTGATATCAGTGTCAGCCAG
306	WP_060564934.1	Cgl2436	ABC-type transporter%2C duplicated ATPase component	TGGTTCAAGTGCAATGGCAGCGG	TTCATGGTTCAAGTGCAATGGCAG	AAACCTGCCATTGCACTTGAACCA
307	WP_060565035.1	Cgl2553	ABC-type transporter%2C ATPase component	TCACCAGGCGAGTTATTGACAGG	TTCATCACCAGGCGAGTTATTGAC	AAACGTCAATAACTCGCCTGGTGA
308	WP_060565113.1	Cgl2611	Permeases of the major facilitator superfamily	TCAAGCCCATGAGGAACATCCGG	TTCATCAAGCCCATGAGGAACATC	AAACGATGTTCCTCATGGGCTTGA
309	WP_060565115.1	Cgl2613	Permeases of the major facilitator superfamily	CAAAACGCCCAGGAAACAATTGG	TTCACAAAACGCCCAGGAAACAAT	AAACATTGTTTCCTGGGCGTTTTG
310	WP_060565126.1			AGTACTCCAAGGTTGAGCCAAGG	TTCAAGTACTCCAAGGTTGAGCCA	AAACTGGCTCAACCTTGGAGTACT
311	WP_060565215.1	Cgl2708	Phosphotransferase system IIC components%2C glucose/maltose/N-acetylglucosamine-specific	GAGGATACCAACACCAGCCATGG	TTCAGAGGATACCAACACCAGCCA	AAACTGGCTGGTGTTGGTATCCTC
312	WP_060565217.1			GATATCGTCACCGTTCGCTTTGG	TTCAGATATCGTCACCGTTCGCTT	AAACAAGCGAACGGTGACGATATC
313	WP_060565234.1	Cgl2731	Formate hydrogenlyase subunit 3/Multisubunit Na+/H+ antiporter%2C MnhD subunit	GGGACCATATAAGGGATCAGTGG	TTCAGGGACCATATAAGGGATCAG	AAACCTGATCCCTTATATGGTCCC
314	WP_060565235.1	Cgl2732	Multisubunit Na+/H+ antiporter	TCAATGGGCATGGCTGGAAGTGG	TTCATCAATGGGCATGGCTGGAAG	AAACCTTCCAGCCATGCCCATTGA
315	WP_060565238.1	Cgl2743	Permeases of the major facilitator superfamily	ATACATATCGGTCGCTAGCGCGG	TTCAATACATATCGGTCGCTAGCG	AAACCGCTAGCGACCGATATGTAT
316	WP_060565239.1	Cgl2744	Na+/phosphate symporter	CTTTCGCAACTTGGTACATCTGG	TTCACTTTCGCAACTTGGTACATC	AAACGATGTACCAAGTTGCGAAAG
317	WP_060565255.1	Cgl2777	Permeases of the major facilitator superfamily	ACAGCATGACGGATTTCTTGCGG	TTCAACAGCATGACGGATTTCTTG	AAACCAAGAAATCCGTCATGCTGT
318	WP_060565259.1	Cgl2783	Predicted Co/Zn/Cd cation transporters	TCGTGAGCAGCATCAATACAAGG	TTCATCGTGAGCAGCATCAATACA	AAACTGTATTGATGCTGCTCACGA
319	WP_060565289.1	Cgl2828	ABC-type transporter%2C permease components	GATCGTATGTGGAAACCATGCGG	TTCAGATCGTATGTGGAAACCATG	AAACCATGGTTTCCACATACGATC
320	WP_060565292.1	Cgl2831	ABC-type transporter%2C duplicated ATPase component	CATCGTTGGTGTCTCTAAGATGG	TTCACATCGTTGGTGTCTCTAAGA	AAACTCTTAGAGACACCAACGATG
321	WP_060565293.1	Cgl2832	ABC-type transporter%2C permease components	AACCAGCCGTCGGAAGAATACGG	TTCAAACCAGCCGTCGGAAGAATA	AAACTATTCTTCCGACGGCTGGTT
322	WP_060565315.1	Cgl2864	Hypothetical membrane protein	CACAACAGCTAACGCGAAGAAGG	TTCACACAACAGCTAACGCGAAGA	AAACTCTTCGCGTTAGCTGTTGTG
323	WP_060565352.1	Cgl2929	Permeases of the major facilitator superfamily	GCTATCTATTGCTTGGCTCATGG	TTCAGCTATCTATTGCTTGGCTCA	AAACTGAGCCAAGCAATAGATAGC
324	WP_060565370.1	Cgl2962	Cation transport ATPases	ATGCGAATGATCGTGCGGCATGG	TTCAATGCGAATGATCGTGCGGCA	AAACTGCCGCACGATCATTCGCAT
325	WP_060565379.1	Cgl2974	Cation transport ATPases	GATAATCAACAGGCCTGAGACGG	TTCAGATAATCAACAGGCCTGAGA	AAACTCTCAGGCCTGTTGATTATC
326	WP_060565394.1			TACTACTGAGTCAATTGTGGAGG	TTCATACTACTGAGTCAATTGTGG	AAACCCACAATTGACTCAGTAGTA
327	WP_060565408.1	Cgl3025	Permeases of the major facilitator superfamily	TTAAGTTCCACTCCTTAGCCAGG	TTCATTAAGTTCCACTCCTTAGCC	AAACGGCTAAGGAGTGGAACTTAA
328	WP_060565413.1	Cgl3038	ABC-type transporter%2C ATPase component	GAATAGCGACTGAACCTGTTTGG	TTCAGAATAGCGACTGAACCTGTT	AAACAACAGGTTCAGTCGCTATTC
329	WP_060565422.1	Cgl3058	Permeases of the major facilitator superfamily	TGACGATAGCAAGCTCGTTTCGG	TTCATGACGATAGCAAGCTCGTTT	AAACAAACGAGCTTGCTATCGTCA
330	WP_060565430.1	Cgl3075	ABC-type Fe3+-siderophores transport systems%2C periplasmic components	CGGAATCCGCTGTAGAAAATAGG	TTCACGGAATCCGCTGTAGAAAAT	AAACATTTTCTACAGCGGATTCCG
331	WP_060565439.1	Cgl3088	Uncharacterized membrane protein%2C putative virulence factor	AGGCCGTAGAAGAAAATCTGTGG	TTCAAGGCCGTAGAAGAAAATCTG	AAACCAGATTTTCTTCTACGGCCT
332	WP_060565443.1			AAGCGAAAACGAAAGAGTACCGG	TTCAAAGCGAAAACGAAAGAGTAC	AAACGTACTCTTTCGTTTTCGCTT
333	WP_060565451.1	Cgl0166	Permeases of the major facilitator superfamily	ATTACTGCTAATCGCCCGACTGG	TTCAATTACTGCTAATCGCCCGAC	AAACGTCGGGCGATTAGCAGTAAT
334	WP_060565468.1	Cgl0442	ABC-type transport system involved in cytochrome c biogenesis%2C permease component	TAACGTAGTAGACGAGGGAGAGG	TTCATAACGTAGTAGACGAGGGAG	AAACCTCCCTCGTCTACTACGTTA
335	WP_060565487.1	Cgl1148	ABC-type transporter%2C ATPase component and permease component	ACAAGGCTTGATCGATGGTGCGG	TTCAACAAGGCTTGATCGATGGTG	AAACCACCATCGATCAAGCCTTGT
336	WP_060565488.1	Cgl1169	Short chain fatty acids transporter	ATGAATTTCGAGCCACCTGAAGG	TTCAATGAATTTCGAGCCACCTGA	AAACTCAGGTGGCTCGAAATTCAT
337	WP_060565503.1	Cgl2061	Ammonia permeases	CAGCATCCAAGCTGAATTGCCGG	TTCACAGCATCCAAGCTGAATTGC	AAACGCAATTCAGCTTGGATGCTG
338	WP_060565505.1	Cgl2241	Uncharacterized ACR	ACCGTGAATTTCCGGAATAGCGG	TTCAACCGTGAATTTCCGGAATAG	AAACCTATTCCGGAAATTCACGGT
339	WP_060565516.1	Cgl2962	Cation transport ATPases	CATTGGGGACGAACCACTCAAGG	TTCACATTGGGGACGAACCACTCA	AAACTGAGTGGTTCGTCCCCAATG
340	WP_060565526.1	Cgl2655	ABC-type transporter%2C ATPase component	TGTTTCGCAGTTCCAGGATGGGG	TTCATGTTTCGCAGTTCCAGGATG	AAACCATCCTGGAACTGCGAAACA
341	WP_060565527.1	Cgl2747	ABC-type transporter%2C ATPase component	GCGGACCTGACCATATTGTTTGG	TTCAGCGGACCTGACCATATTGTT	AAACAACAATATGGTCAGGTCCGC
342	WP_065366496.1	Cgl0028	ABC-type transporter%2C permease components	AACGTCAAAAGGCACTATGAGGG	TTCAAACGTCAAAAGGCACTATGA	AAACTCATAGTGCCTTTTGACGTT
343	WP_065366638.1	Cgl0502	ABC-type transporter%2C permease components	CATACGGAGCTAAAAGAAAGTGG	TTCACATACGGAGCTAAAAGAAAG	AAACCTTTCTTTTAGCTCCGTATG
344	WP_065366696.1	Cgl0724	ABC-type transporter%2C permease components	TTATCCAAGGTGACGTGCGTTGG	TTCATTATCCAAGGTGACGTGCGT	AAACACGCACGTCACCTTGGATAA
345	WP_065366697.1	Cgl0725	ABC-type transporter%2C permease components	GATATCCGATCACCACTGCAAGG	TTCAGATATCCGATCACCACTGCA	AAACTGCAGTGGTGATCGGATATC
346	WP_065366734.1	Cgl0870	Sulfate permease and related transporters (MFS superfamily)	TGGTCCTGAAACCTGCACATTGG	TTCATGGTCCTGAAACCTGCACAT	AAACATGTGCAGGTTTCAGGACCA
347	WP_065366754.1	Cgl0966	Uncharacterized BCR	AGAGCTATTTGCGGGATCTTCGG	TTCAAGAGCTATTTGCGGGATCTT	AAACAAGATCCCGCAAATAGCTCT
348	WP_065366817.1	Cgl1206	F0F1-type ATP synthase a subunit	CGACTGCCGTCATAAGAAGACGG	TTCACGACTGCCGTCATAAGAAGA	AAACTCTTCTTATGACGGCAGTCG
349	WP_065366830.1	Cgl1258	Predicted Na+-dependent transporter	ATGCAGCGATATATGCTGCCCGG	TTCAATGCAGCGATATATGCTGCC	AAACGGCAGCATATATCGCTGCAT
350	WP_065366876.1	Cgl1420	ABC-type transporter%2C duplicated ATPase component	AAAGGTCCTGTAACCGAATATGG	TTCAAAAGGTCCTGTAACCGAATA	AAACTATTCGGTTACAGGACCTTT
351	WP_065366891.1	Cgl1473	Sulfate permease and related transporters (MFS superfamily)	GACGCAAAAAGGCCCATCTTAGG	TTCAGACGCAAAAAGGCCCATCTT	AAACAAGATGGGCCTTTTTGCGTC
352	WP_065366925.1	Cgl1627	ABC-type transporter%2C periplasmic component	AGCTAAACCTACTGTCAGGAAGG	TTCAAGCTAAACCTACTGTCAGGA	AAACTCCTGACAGTAGGTTTAGCT
353	WP_065366966.1	Cgl2072	Co/Zn/Cd efflux system component	ACTGTCAGCCAGTAGAGAAACGG	TTCAACTGTCAGCCAGTAGAGAAA	AAACTTTCTCTACTGGCTGACAGT
354	WP_065367038.1	Cgl2358	Xanthine/uracil permeases	GTCAGCGTTAATCAGGTGAATGG	TTCAGTCAGCGTTAATCAGGTGAA	AAACTTCACCTGATTAACGCTGAC
355	WP_065367066.1	Cgl2492	Permeases of the major facilitator superfamily	TCAAAGTCCGCCATGATCGACGG	TTCATCAAAGTCCGCCATGATCGA	AAACTCGATCATGGCGGACTTTGA
356	WP_065367095.1	Cgl2628	ABC-type transporter%2C periplasmic component	AACTTTAGCCATATCGGTAGCGG	TTCAAACTTTAGCCATATCGGTAG	AAACCTACCGATATGGCTAAAGTT
357	WP_065367121.1	Cgl2729	NADH:ubiquinone oxidoreductase subunit 5 (chain L)/Multisubunit Na+/H+ antiporter%2C MnhA subunit	AAGGCATCCAGGCATAATGGAGG	TTCAAAGGCATCCAGGCATAATGG	AAACCCATTATGCCTGGATGCCTT
358	WP_065367271.1	Cgl0216	ABC-type transporter%2C ATPase component	TGACACATCGTTCAAGGCGATGG	TTCATGACACATCGTTCAAGGCGA	AAACTCGCCTTGAACGATGTGTCA
359	WP_065532524.1	Cgl0067	H+/citrate symporter	ACTACCAGGATGCCATCTGAGGG	TTCAACTACCAGGATGCCATCTGA	AAACTCAGATGGCATCCTGGTAGT
360	WP_065532527.1			GTTGGTGAAAATCGTCTGCCAGG	TTCAGTTGGTGAAAATCGTCTGCC	AAACGGCAGACGATTTTCACCAAC
361	WP_065532537.1	Cgl0406	ABC-type transport systems%2C involved in lipoprotein release%2C permease components	TTCCGGATACTGCTCAATTTCGG	TTCATTCCGGATACTGCTCAATTT	AAACAAATTGAGCAGTATCCGGAA
362	WP_065532539.1	Cgl0427	ABC-type transporter%2C permease components	TTGTATAGGCGGAATTCCATAGG	TTCATTGTATAGGCGGAATTCCAT	AAACATGGAATTCCGCCTATACAA
363	WP_065532543.1	Cgl0646	ABC-type Fe3+-siderophores transport systems%2C periplasmic components	CGTGGATGTTGAATCAGCGTCGG	TTCACGTGGATGTTGAATCAGCGT	AAACACGCTGATTCAACATCCACG
364	WP_065532546.1	Cgl0712	K+ transporter	CTTGTCCTTGGTTGTCAGCTCGG	TTCACTTGTCCTTGGTTGTCAGCT	AAACAGCTGACAACCAAGGACAAG
365	WP_065532551.1	Cgl1006	Hypothetical protein	TAACAGTATTGCCGAGTTCTTGG	TTCATAACAGTATTGCCGAGTTCT	AAACAGAACTCGGCAATACTGTTA
366	WP_065532552.1	Cgl1130	ABC-type transporter%2C duplicated ATPase component and permease component	ATAAGTTGGCGGATGCGTTGTGG	TTCAATAAGTTGGCGGATGCGTTG	AAACCAACGCATCCGCCAACTTAT
367	WP_065532562.1	Cgl1360	Phosphotransferase system IIC components%2C glucose/maltose/N-acetylglucosamine-specific	TTGCGATGTCGTCGTCAGTTTGG	TTCATTGCGATGTCGTCGTCAGTT	AAACAACTGACGACGACATCGCAA
368	WP_065532565.1	Cgl1386	ABC-type transporter%2C ATPase component	TTGTCCCGAACAGTCATATTTGG	TTCATTGTCCCGAACAGTCATATT	AAACAATATGACTGTTCGGGACAA
369	WP_065532567.1	Cgl1525	ABC-type transporter%2C ATPase component and permease component	GTTCTCCAACTTAGGAAGCAAGG	TTCAGTTCTCCAACTTAGGAAGCA	AAACTGCTTCCTAAGTTGGAGAAC
370	WP_065532569.1	Cgl1554	ABC-type transporter%2C duplicated ATPase component	GTGGTTACGGATCCTCCGTAGGG	TTCAGTGGTTACGGATCCTCCGTA	AAACTACGGAGGATCCGTAACCAC
371	WP_065532571.1	Cgl1626	ABC-type transporter%2C permease components	CTTGGAAACTCGTGTGTGTGCGG	TTCACTTGGAAACTCGTGTGTGTG	AAACCACACACACGAGTTTCCAAG
372	WP_065532585.1	Cgl2962	Cation transport ATPases	AAACTGCGCAATCATCCCACCGG	TTCAAAACTGCGCAATCATCCCAC	AAACGTGGGATGATTGCGCAGTTT
373	WP_065532586.1	Cgl2552	ABC-type transporter%2C permease components	AATTCTGCGCATTGTGGAACCGG	TTCAAATTCTGCGCATTGTGGAAC	AAACGTTCCACAATGCGCAGAATT
374	WP_065532590.1	Cgl2637	Permeases of the major facilitator superfamily	AGCTTCAAAGATGCAGTTTCAGG	TTCAAGCTTCAAAGATGCAGTTTC	AAACGAAACTGCATCTTTGAAGCT
375	WP_065532592.1	Cgl2685	Permeases of the major facilitator superfamily	GAGAAATCTTCCATGATGGAAGG	TTCAGAGAAATCTTCCATGATGGA	AAACTCCATCATGGAAGATTTCTC
376	WP_065532604.1	Cgl3037	Phosphotransferase system mannitol/fructose-specific IIA domain (Ntr-type)	TTACTGTGACCGAAGGAAACAGG	TTCATTACTGTGACCGAAGGAAAC	AAACGTTTCCTTCGGTCACAGTAA
377	WP_065532605.1	Cgl3039	ABC-type transporter%2C permease components	GTTAATTGCCCAATGGTGCCAGG	TTCAGTTAATTGCCCAATGGTGCC	AAACGGCACCATTGGGCAATTAAC
378	WP_065532607.1	Cgl0036	ABC-type transporter%2C permease components	GTGGTAAAGCCAATAATGTCTGG	TTCAGTGGTAAAGCCAATAATGTC	AAACGACATTATTGGCTTTACCAC
379	WP_065532610.1			GACATACTCGAGTTCTGCCGTGG	TTCAGACATACTCGAGTTCTGCCG	AAACCGGCAGAACTCGAGTATGTC
380	WP_065532612.1	Cgl1287	ABC-type nitrate/sulfonate/taurine/bicarbonate transport systems%2C periplasmic components	GATTCTTCAGTGTAGGAGTCAGG	TTCAGATTCTTCAGTGTAGGAGTC	AAACGACTCCTACACTGAAGAATC
381	WP_003855103.1	Cgl2994	ABC-type transporter%2C ATPase component	ACCTTCAGATCCAATGTTGTAGG	TTCAACCTTCAGATCCAATGTTGT	AAACACAACATTGGATCTGAAGGT
382	WP_065367217.1			AATTGCACCCGCAAGACCCAAGG	TTCAAATTGCACCCGCAAGACCCA	AAACTGGGTCTTGCGGGTGCAATT
383	WP_060564985.1	Cgl1470	Arsenite efflux pump ACR3 and related permeases	CAGCGGCACGCTTAAAAACGTGG	TTCACAGCGGCACGCTTAAAAACG	AAACCGTTTTTAAGCGTGCCGCTG
384	WP_060564313.1			AAATTCCGACCAGATTGAGCAGG	TTCAAAATTCCGACCAGATTGAGC	AAACGCTCAATCTGGTCGGAATTT
385	WP_060564922.1	Cgl2410	Uncharacterized protein involved in benzoate metabolism	TGATCTCAGCGAAAGTAGGCCGG	TTCATGATCTCAGCGAAAGTAGGC	AAACGCCTACTTTCGCTGAGATCA
386	WP_011013964.1	Cgl0907	Hypothetical membrane protein	ACCAATCGCCGACAGTAGACCGG	TTCAACCAATCGCCGACAGTAGAC	AAACGTCTACTGTCGGCGATTGGT
387	WP_046552205.1	Cgl0907	Hypothetical membrane protein	ACCAATCGCCGACAGTAGACCGG	TTCAACCAATCGCCGACAGTAGAC	AAACGTCTACTGTCGGCGATTGGT
388	WP_003854855.1	Cgl1207	F0F1-type ATP synthase c subunit/Archaeal/vacuolar-type H+-ATPase subunit K	AAGTCCGGTGATGGTGGACTCGG	TTCAAAGTCCGGTGATGGTGGACT	AAACAGTCCACCATCACCGGACTT
389	WP_060565366.1	Cgl2974	Cation transport ATPases	CGCATCCGACAGGATCATCTCGG	TTCACGCATCCGACAGGATCATCT	AAACAGATGATCCTGTCGGATGCG
390	WP_003857409.1	Cgl1937	Hypothetical protein	GGAACCGACGGTTACAGTCTTGG	TTCAGGAACCGACGGTTACAGTCT	AAACAGACTGTAACCGTCGGTTCC
391	WP_003861337.1	Cgl1213	F0F1-type ATP synthase epsilon subunit (mitochondrial delta subunit)	CTCTACAGACACCAGTTCAACGG	TTCACTCTACAGACACCAGTTCAA	AAACTTGAACTGGTGTCTGTAGAG
392	WP_011014054.1	Cgl1023	Arabinose efflux permease	AGGCAGCAACAGCATTTCCAAGG	TTCAAGGCAGCAACAGCATTTCCA	AAACTGGAAATGCTGTTGCTGCCT
393	WP_038586819.1	Cgl0460	Phosphate/sulphate permeases	GATAGTGCCACGGCGACTTTAGG	TTCAGATAGTGCCACGGCGACTTT	AAACAAAGTCGCCGTGGCACTATC
394	WP_060564158.1	Cgl0676	ABC-type transporter%2C permease components	AGGGTGCCGATGATGACAACAGG	TTCAAGGGTGCCGATGATGACAAC	AAACGTTGTCATCATCGGCACCCT
395	WP_060564259.1	Cgl0912	ABC-type transporter%2C duplicated ATPase component	AGTGAGTACTTCCAGCAGGGTGG	TTCAAGTGAGTACTTCCAGCAGGG	AAACCCCTGCTGGAAGTACTCACT
396	WP_060564427.1			ATGATGGAGTAAAGCGGTTTGGG	TTCAATGATGGAGTAAAGCGGTTT	AAACAAACCGCTTTACTCCATCAT
397	WP_060564980.1			CCGTTCGAGTAATCGCTGCTCGG	TTCACCGTTCGAGTAATCGCTGCT	AAACAGCAGCGATTACTCGAACGG
