# Supplementary material for: CRISPR-assisted rational flux-tuning and arrayed CRISPRi screening of an l-proline exporter for l-proline hyperproduction
Source: Nat Commun. 2022 Feb 16;13:891. doi: 10.1038/s41467-022-28501-7 (PMC8850433; doi:10.1038/s41467-022-28501-7)
Supplement: Supplementary file 10 — Supplementary Data 8 [file 41467_2022_28501_MOESM10_ESM.xlsx]

## Sheet: Sheet1
Supplementary Data 8. Strains and plasmids used in this study.
Strain or plasmid	Descriptiona	Reference or source
Strain
E. coli Trans1-T1	General cloning host	TransGen Biotech
E. coli DB3.1	Cloning host for ccdB containing plasmids	TransGen Biotech
C. glutamicum ATCC 13032	Wild-type strain	ATCC
C. glutamicum ATCC 13869	Wild-type strain	ATCC
PRO-CRISPRi	ATCC 13869 derivative with G149D mutation of proB	This work
PRO-1	ATCC 13032 derivative with V150N mutation of proB	This work
PRO-2	PRO-1 derivative with an additional copy of the proBV150NAC operon in putA gene, controlled by Ppyc-20 promoter	This work
PRO-3	PRO-2 derivative with replacement of the native promoter of gdh by Pgdh-1 promoter	This work
PRO-4	PRO-2 derivative with replacement of the native promoter of gdh by Pgdh-16 promoter	This work
PRO-5	PRO-2 derivative with replacement of the native promoter of gdh by Pgdh-23 promoter	This work
PRO-6	PRO-2 derivative with replacement of the native promoter of gdh by Pgdh-26 promoter	This work
PRO-7	PRO-2 derivative with replacement of the native promoter of gdh by Pgdh-29 promoter	This work
PRO-8	PRO-6 derivative with replacement of the native promoter of pyc by Ppyc-1 promoter	This work
PRO-9	PRO-6 derivative with replacement of the native promoter of pyc by Ppyc-9 promoter	This work
PRO-10	PRO-6 derivative with replacement of the native promoter of pyc by Ppyc-13 promoter	This work
PRO-11	PRO-6 derivative with replacement of the native promoter of pyc by Ppyc-16 promoter	This work
PRO-12	PRO-6 derivative with replacement of the native promoter of pyc by Ppyc-20 promoter	This work
PRO-13	PRO-11 derivative with expression of gapN, controlled by Ppyc-1 promoter	This work
PRO-14	PRO-11 derivative with expression of gapN, controlled by Ppyc-9 promoter	This work
PRO-15	PRO-11 derivative with expression of gapN, controlled by Ppyc-13 promoter	This work
PRO-16	PRO-11 derivative with expression of gapN, controlled by Ppyc-16 promoter	This work
PRO-17	PRO-11 derivative with expression of gapN, controlled by Ppyc-20 promoter	This work
PRO-18	PRO-13 derivative with an additional copy of cgl2622, controlled by constitutive Ptrc promoter	This work
PRO-19	PRO-18 derivative with deletion of cgl1270 (mscCG)	This work
Plasmid
pCas9	pXMJ19 derivative carrying Cas9 gene, driven by IPTG-inducible promoter Ptac	1
pnCas9(D10A)-AID-gRNA-ccdBTS	pXMJ19 derivative carrying nCas9(D10A)-AID controlled by IPTG-inducible promoter Ptac and gRNA-ccdB cassette, temperature sensitive	2
pEC-XK99E	Expression vector of C. glutamicum, IPTG-inducible promoter Ptrc, KmR	3
pXMJ19	Expression vector of C. glutamicum, IPTG-inducible promoter Ptac, CmR	4
pCas9gRNA-ccdB-LacO-RBS1	pnCas9(D10A)-AID-gRNA-ccdBTS derivative with nCas9(D10A)-AID replaced with Cas9, LacO (TGTGTGGAATTGTGAGCGGATAACAATTTCACACA), RBS1 (AAAGGAGTTGAGA)	This work
pCas9gRNA-ccdB	pCas9gRNA-ccdB-LacO-RBS1 derivative with mutated LacO* (TGTGTGGAATTGTGAGCGCTCACAATTTCACACA) and RBS2 (AAAGGCACCCGAT)	This work
pRecT	pEC-XK99E derivative with per gene deleted, carrying a recTcassette controlled by constitutive promoter Pddh*	This work
pdCas9gRNA-ccdB	pCas9gRNA-ccdB-LacO-RBS1derivative with D10A and H840A mutations in Cas9	This work
pCas9gRNA-1	pCas9gRNA-ccdB-LacO-RBS1 derivative carrying homologous arms (~ 1 kb) for 1.7 kb deletion (cgl0620-cgl0622) and corresponding gRNA cassette	This work
pCas9gRNA-2	pCas9gRNA-ccdB derivative carrying homologous arms (~ 1 kb) for 1.7 kb deletion (cgl0620-cgl0622) and corresponding gRNA cassette	This work
pCas9gRNA-3	pCas9gRNA-ccdB derivative carrying homologous arms (~ 0.5 kb) for 20 kb deletion (part of prophage CGP3) and corresponding gRNA cassette	This work
pCas9gRNA-4	pCas9gRNA-ccdB derivative carrying homologous arms (~ 1 kb) for 219 kb deletion (complete prophage CGP3) and corresponding gRNA cassette	This work
pCas9gRNA-5	pCas9gRNA-ccdB derivative carrying a gRNA cassette for rpsLK43R mutation	This work
pCas9gRNA-6	pCas9gRNA-ccdB derivative carrying a gRNA cassette for 4 kb insertion (an artificial proBAC operon)	This work
pCas9gRNA-7	pCas9gRNA-ccdB derivative carrying a gRNA cassette for A146, T147 and T148 mutagenesis of proB	This work
pCas9gRNA-8	pCas9gRNA-ccdB derivative carrying a gRNA cassette for V150 and N151 mutagenesis of proB	This work
pCas9gRNA-9	pCas9gRNA-ccdB derivative carrying a gRNA cassette for inserting proBV150NAC operon driven by Ppyc-20 promoter in putA gene	This work
pCas9gRNA-10	pCas9gRNA-ccdB derivative carrying homologous arms (~ 0.5 kb) for available PAM introduction in wild-type Pgdh promoter and corresponding gRNA cassette	This work
pCas9gRNA-11	pCas9gRNA-ccdB derivative carrying homologous arms (~ 0.5 kb) for Pgdh-1 promoter modification and corresponding gRNA cassette	This work
pCas9gRNA-12	pCas9gRNA-ccdB derivative carrying homologous arms (~ 0.5 kb) for Pgdh-16 promoter modification and corresponding gRNA cassette	This work
pCas9gRNA-13	pCas9gRNA-ccdB derivative carrying homologous arms (~ 0.5 kb) for Pgdh-23 promoter modification and corresponding gRNA cassette	This work
pCas9gRNA-14	pCas9gRNA-ccdB derivative carrying homologous arms (~ 0.5 kb) for Pgdh-26 promoter modification and corresponding gRNA cassette, CmR, temperature-sensitive.	This work
pCas9gRNA-15	pCas9gRNA-ccdB derivative carrying homologous arms (~ 0.5 kb) for Pgdh-29 promoter modification and corresponding gRNA cassette	This work
pCas9gRNA-16	pCas9gRNA-ccdB derivative carrying homologous arms (~ 0.5 kb) for Ppyc-1 promoter modification and corresponding gRNA cassette	This work
pCas9gRNA-17	pCas9gRNA-ccdB derivative carrying homologous arms (~ 0.5 kb) for Ppyc-9 promoter modification and corresponding gRNA cassette	This work
pCas9gRNA-18	pCas9gRNA-ccdB derivative carrying homologous arms (~ 0.5 kb) for Ppyc-13 promoter modification and corresponding gRNA cassette	This work
pCas9gRNA-19	pCas9gRNA-ccdB derivative carrying homologous arms (~ 0.5 kb) for Ppyc-16 promoter modification and corresponding gRNA cassette	This work
pCas9gRNA-20	pCas9gRNA-ccdB derivative carrying homologous arms (~ 0.5 kb) for Ppyc-20 promoter modification and corresponding gRNA cassette	This work
pCas9gRNA-21	pCas9gRNA-ccdB derivative carrying a gRNA cassette for gapN insertion	This work
pCas9gRNA-22	pCas9gRNA-ccdB derivative carrying homologous arms (~ 0.5 kb) for cgl2622 deletion and corresponding gRNA cassette	This work
pCas9gRNA-23	pCas9gRNA-ccdB derivative carrying homologous arms (~ 0.5 kb) for cgl1436 deletion and corresponding gRNA cassette	This work
pCas9gRNA-24	pCas9gRNA-ccdB derivative carrying homologous arms (~ 0.5 kb) for cgl2348 deletion and corresponding gRNA cassette	This work
pCas9gRNA-25	pCas9gRNA-ccdB derivative carrying a gRNA cassette for additional copy of the cgl2622 insertion	This work
pCas9gRNA-26	pCas9gRNA-ccdB derivative carrying homologous arms (~ 0.5 kb) for cgl1270 deletion and corresponding gRNA cassette	This work
pEC-1	pEC-XK99E derivative with per gene deleted, carrying homologous arms (~1 kb) and an artificial 4 kb proBAC cassette for 4 kb insertion	This work
pEC-2	pEC-XK99E derivative with per gene deleted, carrying homologous arms (~1 kb) and a proBV150NAC operon driven by Ppyc-20 promoter for an artificial proBV150NAC operon insertion in putA gene	This work
pEC-3	pEC-XK99E derivative with per gene deleted, carrying homologous arms (~0.5 kb) and a gapN cassette driven by Ppyc-1 promoter for gapN insertion downstream cgl2334	This work
pEC-4	pEC-XK99E derivative with per gene deleted, carrying homologous arms (~0.5 kb) and a gapN cassette driven by Ppyc-9 promoter for gapN insertion downstream cgl2334	This work
pEC-5	pEC-XK99E derivative with per gene deleted, carrying homologous arms (~0.5 kb) and a gapN cassette driven by Ppyc-13 promoter for gapN insertion downstream cgl2334	This work
pEC-6	pEC-XK99E derivative with per gene deleted, carrying homologous arms (~0.5 kb) and a gapN cassette driven by Ppyc-16 promoter for gapN insertion downstream cgl2334	This work
pEC-7	pEC-XK99E derivative with per gene deleted, carrying homologous arms (~0.5 kb) and a gapN cassette driven by Ppyc-20 promoter for gapN insertion downstream cgl2334	This work
pEC-8	pEC-XK99E derivative carrying a cgl2622 cassette driven by IPTG-inducible promoter Ptrc promoter	This work
pEC-9	pEC-XK99E derivative with per gene deleted, carrying homologous arms (~1 kb) and a cgl2622 cassette driven by constitutive Ptrc promoter for additional copy of the cgl2622 insertion in the spacer region between cgl1180 and cgl1181	This work
aKmR and CmR represent resistance to kanamycin and chloramphenicol, respectively.
1. Liu, J. et al. Development of a CRISPR/Cas9 genome editing toolbox for Corynebacterium glutamicum. Microb. Cell Fact. 16, 205 (2017).
2. Wang, Y. et al. Expanding targeting scope, editing window, and base transition capability of base editing in Corynebacterium glutamicum. Biotechnol. Bioeng. 116, 3016-3029 (2019).
3. Kirchner, O. & Tauch, A. Tools for genetic engineering in the amino acid-producing bacterium Corynebacterium glutamicum. J. Biotechnol. 104, 287-299 (2003).
4. Jakoby, M., Ngouoto-Nkili, C.-E. & Burkovski, A. Construction and application of new Corynebacterium glutamicum vectors. Biotechnol. Tech. 13, 437-441 (1999).
