# Supplementary material for: CRISPR-assisted rational flux-tuning and arrayed CRISPRi screening of an l-proline exporter for l-proline hyperproduction
Source: Nat Commun. 2022 Feb 16;13:891. doi: 10.1038/s41467-022-28501-7 (PMC8850433; doi:10.1038/s41467-022-28501-7)
Supplement: Supplementary file 11 — Supplementary Data 9 [file 41467_2022_28501_MOESM11_ESM.xlsx]

## Sheet: Sheet 1
Supplementary Data 9. Primers used in this study.
Plasmid	Primer	Sequence 5’-3’	PCR template	Plasmid construction processa
pCas9gRNA-ccdB-LacO-RBS1	Cas9-LacO-RBS1-F	GCGGATAACAATTTCACACAGGAAACAGAATTAATTAAGCTTAAAGGAGTTGAGAATGGATAAGAAATACTCAATAGGC	pCas9	Ligation of two PCR products via recombination
	Cas9-R	TCAGTCACCTCCTAGCTGACTCAAATC
	gRNA-3	CTGTGTGAAATTGTTATCCGCTCACAATTCC	pnCas9(D10A)-AID-gRNA-ccdBTS
	gRNA-2	CTGTGTGAAATTGTGAGCGCTCACAATTCC
pCas9gRNA-ccdB	Cas9-LacO*-RBS2-F	GCGCTCACAATTTCACACAGGAAACAGAATTAATTAAGCTTAAAGGCACCCGATATGGATAAGAAATACTCAATAGGC	pCas9	Ligation of two PCR products via recombination
	Cas9-R	TCAGTCACCTCCTAGCTGACTCAAATC
	gRNA-1	GTCAGCTAGGAGGTGACTGAAGCTTGGCTGTTTTGGCGGATG	pnCas9(D10A)-AID-gRNA-ccdBTS
	gRNA-2	CTGTGTGAAATTGTGAGCGCTCACAATTCC
pRecT	recT-1	TTTTGGAGGATTACAAGAACATGACTAAGCAACCACCAATCGC	Genomic DNA of E. coli	Ligation of three PCR products via recombination
	recT-2	TTCCTCTGAATTATCGATTACACTG
	Pddh-1	CTGTGCGGTATTTCACACCGGTGCGTGGCGAGTTTTACAAAG	Genomic DNA of C. glutamicum
	Pddh-2	GTTCTTGTAATCCTCCAAAATTGTGGTGGCACTGTCCTGGTCGAGCTTACCACCTTTTGTACTTAGATGATGATTCAGGGAC
	PEC-1	CTAGCTCCAAAAAGGTCTCCAGG	pEC-XK99E
	PEC-2	CGGTGTGAAATACCGCACAGATG
pdCas9gRNA-ccdB	dcas9-1	GGAAACTTTGTGGAACAATGGCATCGACATCATAATC	pdCas9gRNA-ccdB	Ligation of two PCR products via recombination
	dcas9-2	GAAATACTCAATAGGCTTAGCTATCGGCACAAATAGCG
	pXMJ-1	CATTGTTCCACAAAGTTTCCTTAAAGAC	pdCas9gRNA-ccdB
	pXMJ-2	CTAAGCCTATTGAGTATTTCTTATCC
pCas9gRNA-1	1.7kb-UF	AATCTCGTGATGGCAGGTTGGTACCACTTGATGAGTCATACCGATTTG	Genomic DNA of C. glutamicum	Ligation of five PCR products via recombination
	1.7kb-UR	CTGATCGGATAAAAGCAGAGAATTTAATGATCGTATGAGGTC
	1.7kb-DF	CTCTGCTTTTATCCGATCAGTTC	Genomic DNA of C. glutamicum
	1.7kb-DR	CAGTTATTGGTGCCCTTCGATAAGCAAGACGCCCAATTTCG
	Cas-1	TCGAAGGGCACCAATAACTGC	pCas9gRNA-ccdB-LacO-RBS1
	Cas-2	CTTTTACTTTCACCAGCGTTTCTG
	Cas-3	AACGCTGGTGAAAGTAAAAGATGC	pCas9gRNA-ccdB-LacO-RBS1
	CasgRNA-1.7kb	TACATGGCGATGTTATACGGTGAATTACACTGTACCTGTTGCGTC
	gRNA-1.7kb	CCGTATAACATCGCCATGTAGTTTTAGAGCTAGAAATAGCAAG	pCas9gRNA-ccdB-LacO-RBS1
	gRNA-2	CAACCTGCCATCACGAGATTTTC
pCas9gRNA-2	1.7kb-UF	AATCTCGTGATGGCAGGTTGGTACCACTTGATGAGTCATACCGATTTG	Genomic DNA of C. glutamicum	Ligation of five PCR products via recombination
	1.7kb-UR	CTGATCGGATAAAAGCAGAGAATTTAATGATCGTATGAGGTC
	1.7kb-DF	CTCTGCTTTTATCCGATCAGTTC	Genomic DNA of C. glutamicum
	1.7kb-DR	CAGTTATTGGTGCCCTTCGATAAGCAAGACGCCCAATTTCG
	Cas-1	TCGAAGGGCACCAATAACTGC	pCas9gRNA-ccdB
	Cas-2	CTTTTACTTTCACCAGCGTTTCTG
	Cas-3	AACGCTGGTGAAAGTAAAAGATGC	pCas9gRNA-ccdB
	CasgRNA-1.7kb	TACATGGCGATGTTATACGGTGAATTACACTGTACCTGTTGCGTC
	gRNA-1.7kb	CCGTATAACATCGCCATGTAGTTTTAGAGCTAGAAATAGCAAG	pCas9gRNA-ccdB
	gRNA-2	CAACCTGCCATCACGAGATTTTC
pCas9gRNA-3	20kb-UF	AATCTCGTGATGGCAGGTTGGTTTACCGCTTATTTACCTGGTCG	Genomic DNA of C. glutamicum	Ligation of five PCR products via recombination
	20kb-UR	TAATAACCCTGATCTTGACCTTCGCCGATGCCGTAGATG
	20kb-DF	GGTCAAGATCAGGGTTATTAACCATTTTC	Genomic DNA of C. glutamicum
	20kb-DR	CAGTTATTGGTGCCCTTCGATACTCGTGCGCGTGTGGC
	Cas-1	TCGAAGGGCACCAATAACTGC	pCas9gRNA-ccdB
	Cas-2	CTTTTACTTTCACCAGCGTTTCTG
	Cas-3	AACGCTGGTGAAAGTAAAAGATGC	pCas9gRNA-ccdB
	CasgRNA-20kb	GTCCGTAAACGAGAATCTCGTGAATTACACTGTACCTGTTGCGTC
	gRNA-20kb	CGAGATTCTCGTTTACGGACGTTTTAGAGCTAGAAATAGCAAG	pCas9gRNA-ccdB
	gRNA-2	CAACCTGCCATCACGAGATTTTC
pCas9gRNA-4	219kb-UF	AATCTCGTGATGGCAGGTTGAGTGAGGGCCCCTAAAATCG	Genomic DNA of C. glutamicum	Ligation of five PCR products via recombination
	219kb-UR	TTTAGCAGGAAGCGCCCAAGGAGGTGCTTAAAAGCACTCGTAATG
	219kb-DF	CTTGGGCGCTTCCTGCTAAAATG	Genomic DNA of C. glutamicum
	219kb-DR	CAGTTATTGGTGCCCTTCGAACCGCAGTGATATTGAGACGAC
	Cas-1	TCGAAGGGCACCAATAACTGC	pCas9gRNA-ccdB
	Cas-2	CTTTTACTTTCACCAGCGTTTCTG
	Cas-3	AACGCTGGTGAAAGTAAAAGATGC	pCas9gRNA-ccdB
	CasgRNA-219kb	CTAGTTTTATTCACGATCCGTGAATTACACTGTACCTGTTGCGTC
	gRNA-219kb	CGGATCGTGAATAAAACTAGGTTTTAGAGCTAGAAATAGCAAG	pCas9gRNA-ccdB
	gRNA-2	CAACCTGCCATCACGAGATTTTC
pCas9gRNA-5	rpsL-F1	TTCAAGAGCAGAGTTAGGCTTCTT	pCas9gRNA-ccdB	Golden Gate assembly of annealed dsDNA with pCas9gRNA-ccdB
	rpsL-R1	AAACAAGAAGCCTAACTCTGCTCT
pCas9gRNA-6	putA-F1	TTCAATTTGCTCTCTGTGGAGCGT	No PCR	Golden Gate assembly of annealed dsDNA with pCas9gRNA-ccdB
	putA-R1	AAACACGCTCCACAGAGAGCAAAT
pCas9gRNA-7	proB-F1	TTCAAATGACACCGTGGCAACCAC	No PCR	Golden Gate assembly of annealed dsDNA with pCas9gRNA-ccdB
	proB-R1	AAACGTGGTTGCCACGGTGTCATT
pCas9gRNA-8	proB-F2	TTCAGTTGTCACCAAAATTCACAC	No PCR	Golden Gate assembly of annealed dsDNA with pCas9gRNA-ccdB
	proB-R2	AAACGTGTGAATTTTGGTGACAAC
pCas9gRNA-9	putA-F2	TTCACGCTCATCCAAAACCAACAG	No PCR	Golden Gate assembly of annealed dsDNA with pCas9gRNA-ccdB
	putA-R2	AAACCTGTTGGTTTTGGATGAGCG
pCas9gRNA-10	gdh-UF	AATCTCGTGATGGCAGGTTGAGTATGCCTTTCTGTTATGGCG	Genomic DNA of C. glutamicum	Ligation of five PCR products via recombination
	gdh-UR	AGTGGCGCACAGATATGACCACAAAGAATTAAAATTG
	gdh-DF	GGTCATATCTGTGCGCCACTCGGATAATTGAACGTG	Genomic DNA of C. glutamicum
	gdh-DR	CAGTTATTGGTGCCCTTCGACTGACGCTCAGGCTCGCACAG
	Cas-1	TCGAAGGGCACCAATAACTGC	pCas9gRNA-ccdB
	Cas-2	CTTTTACTTTCACCAGCGTTTCTG
	Cas-3	AACGCTGGTGAAAGTAAAAGATGC	pCas9gRNA-ccdB
	CasgRNA-gdh1	TGAACGTGAGCATTTACCAGTGAATTACACTGTACCTGTTGCGTC
	gRNA-gdh1	CTGGTAAATGCTCACGTTCAATTAGTTTTAGAGCTAGAAATAGCAAG	pCas9gRNA-ccdB
	gRNA-2	CAACCTGCCATCACGAGATTTTC
pCas9gRNA-11	gdh-UF	AATCTCGTGATGGCAGGTTGAGTATGCCTTTCTGTTATGGCG	Pgdh-1 variant plasmid of promoter libraries	Ligation of four PCR products via recombination
	gdh-DR	CAGTTATTGGTGCCCTTCGACTGACGCTCAGGCTCGCACAG
	Cas-1	TCGAAGGGCACCAATAACTGC	pCas9gRNA-ccdB
	Cas-2	CTTTTACTTTCACCAGCGTTTCTG
	Cas-3	AACGCTGGTGAAAGTAAAAGATGC	pCas9gRNA-ccdB
	CasgRNA-gdh2	CTCGGATAATTGAACGTGAGTGAATTACACTGTACCTGTTGCGTC
	gRNA-gdh2	CTCACGTTCAATTATCCGAGGTTTTAGAGCTAGAAATAGCAAG	pCas9gRNA-ccdB
	gRNA-2	CAACCTGCCATCACGAGATTTTC
pCas9gRNA-12	gdh-UF	AATCTCGTGATGGCAGGTTGAGTATGCCTTTCTGTTATGGCG	Pgdh-16 variant plasmid of promoter libraries	Ligation of four PCR products via recombination
	gdh-DR	CAGTTATTGGTGCCCTTCGACTGACGCTCAGGCTCGCACAG
	Cas-1	TCGAAGGGCACCAATAACTGC	pCas9gRNA-ccdB
	Cas-2	CTTTTACTTTCACCAGCGTTTCTG
	Cas-3	AACGCTGGTGAAAGTAAAAGATGC	pCas9gRNA-ccdB
	CasgRNA-gdh2	CTCGGATAATTGAACGTGAGTGAATTACACTGTACCTGTTGCGTC
	gRNA-gdh2	CTCACGTTCAATTATCCGAGGTTTTAGAGCTAGAAATAGCAAG	pCas9gRNA-ccdB
	gRNA-2	CAACCTGCCATCACGAGATTTTC
pCas9gRNA-13	gdh-UF	AATCTCGTGATGGCAGGTTGAGTATGCCTTTCTGTTATGGCG	Pgdh-23 variant plasmid of promoter libraries	Ligation of four PCR products via recombination
	gdh-DR	CAGTTATTGGTGCCCTTCGACTGACGCTCAGGCTCGCACAG
	Cas-1	TCGAAGGGCACCAATAACTGC	pCas9gRNA-ccdB
	Cas-2	CTTTTACTTTCACCAGCGTTTCTG
	Cas-3	AACGCTGGTGAAAGTAAAAGATGC	pCas9gRNA-ccdB
	CasgRNA-gdh2	CTCGGATAATTGAACGTGAGTGAATTACACTGTACCTGTTGCGTC
	gRNA-gdh2	CTCACGTTCAATTATCCGAGGTTTTAGAGCTAGAAATAGCAAG	pCas9gRNA-ccdB
	gRNA-2	CAACCTGCCATCACGAGATTTTC
pCas9gRNA-14	gdh-UF	AATCTCGTGATGGCAGGTTGAGTATGCCTTTCTGTTATGGCG	Pgdh-26 variant plasmid of promoter libraries	Ligation of four PCR products via recombination
	gdh-DR	CAGTTATTGGTGCCCTTCGACTGACGCTCAGGCTCGCACAG
	Cas-1	TCGAAGGGCACCAATAACTGC	pCas9gRNA-ccdB
	Cas-2	CTTTTACTTTCACCAGCGTTTCTG
	Cas-3	AACGCTGGTGAAAGTAAAAGATGC	pCas9gRNA-ccdB
	CasgRNA-gdh2	CTCGGATAATTGAACGTGAGTGAATTACACTGTACCTGTTGCGTC
	gRNA-gdh2	CTCACGTTCAATTATCCGAGGTTTTAGAGCTAGAAATAGCAAG	pCas9gRNA-ccdB
	gRNA-2	CAACCTGCCATCACGAGATTTTC
pCas9gRNA-15	gdh-UF	AATCTCGTGATGGCAGGTTGAGTATGCCTTTCTGTTATGGCG	Pgdh-29 variant plasmid of promoter libraries	Ligation of four PCR products via recombination
	gdh-DR	CAGTTATTGGTGCCCTTCGACTGACGCTCAGGCTCGCACAG
	Cas-1	TCGAAGGGCACCAATAACTGC	pCas9gRNA-ccdB
	Cas-2	CTTTTACTTTCACCAGCGTTTCTG
	Cas-3	AACGCTGGTGAAAGTAAAAGATGC	pCas9gRNA-ccdB
	CasgRNA-gdh2	CTCGGATAATTGAACGTGAGTGAATTACACTGTACCTGTTGCGTC
	gRNA-gdh2	CTCACGTTCAATTATCCGAGGTTTTAGAGCTAGAAATAGCAAG	pCas9gRNA-ccdB
	gRNA-2	CAACCTGCCATCACGAGATTTTC
pCas9gRNA-16	pyc-UF	AATCTCGTGATGGCAGGTTGCACGGTTTTGTGAAGCTGTTCTG	Genomic DNA of C. glutamicum	Ligation of five PCR products via recombination
	pyc-UR1	CAGTACGAATCAAAATTAGGTTTTTGTTTTCCTCTCAATGTTTTCGGGC
	pyc-DF1	CCTAATTTTGATTCGTACTGATTTCTGCTACGATGAGTCAACGCAGTGACTGCTATCACC	Genomic DNA of C. glutamicum
	pyc-DR	CAGTTATTGGTGCCCTTCGAGGTGGATTCCGCCAAAACTG
	Cas-1	TCGAAGGGCACCAATAACTGC	pCas9gRNA-ccdB
	Cas-2	CTTTTACTTTCACCAGCGTTTCTG
	Cas-3	AACGCTGGTGAAAGTAAAAGATGC	pCas9gRNA-ccdB
	CasgRNA-pyc	CACGATTCCCCCAATCAAACTGAATTACACTGTACCTGTTGCGTC
	gRNA-pyc	GTTTGATTGGGGGAATCGTGGTTTTAGAGCTAGAAATAGCAAG	pCas9gRNA-ccdB
	gRNA-2	CAACCTGCCATCACGAGATTTTC
pCas9gRNA-17	pyc-UF	AATCTCGTGATGGCAGGTTGCACGGTTTTGTGAAGCTGTTCTG	Genomic DNA of C. glutamicum	Ligation of five PCR products via recombination
	pyc-UR9	TGGCCACAATCAAGCGGAAGTTTTTGTTTTCCTCTCAATGTTTTCGGGC
	pyc-DF9	CTTCCGCTTGATTGTGGCCATAGTATGATATTATTAATTAACGCAGTGACTGCTATCACC	Genomic DNA of C. glutamicum
	pyc-DR	CAGTTATTGGTGCCCTTCGAGGTGGATTCCGCCAAAACTG
	Cas-1	TCGAAGGGCACCAATAACTGC	pCas9gRNA-ccdB
	Cas-2	CTTTTACTTTCACCAGCGTTTCTG
	Cas-3	AACGCTGGTGAAAGTAAAAGATGC	pCas9gRNA-ccdB
	CasgRNA-pyc	CACGATTCCCCCAATCAAACTGAATTACACTGTACCTGTTGCGTC
	gRNA-pyc	GTTTGATTGGGGGAATCGTGGTTTTAGAGCTAGAAATAGCAAG	pCas9gRNA-ccdB
	gRNA-2	CAACCTGCCATCACGAGATTTTC
pCas9gRNA-18	pyc-UF	AATCTCGTGATGGCAGGTTGCACGGTTTTGTGAAGCTGTTCTG	Genomic DNA of C. glutamicum	Ligation of five PCR products via recombination
	pyc-UR13	CCAACGAAATCAACAACTCGTTTTTGTTTTCCTCTCAATGTTTTCGGGC
	pyc-DF13	CGAGTTGTTGATTTCGTTGGTGCACGTATACAATGGTTTTACGCAGTGACTGCTATCACC	Genomic DNA of C. glutamicum
	pyc-DR	CAGTTATTGGTGCCCTTCGAGGTGGATTCCGCCAAAACTG
	Cas-1	TCGAAGGGCACCAATAACTGC	pCas9gRNA-ccdB
	Cas-2	CTTTTACTTTCACCAGCGTTTCTG
	Cas-3	AACGCTGGTGAAAGTAAAAGATGC	pCas9gRNA-ccdB
	CasgRNA-pyc	CACGATTCCCCCAATCAAACTGAATTACACTGTACCTGTTGCGTC
	gRNA-pyc	GTTTGATTGGGGGAATCGTGGTTTTAGAGCTAGAAATAGCAAG	pCas9gRNA-ccdB
	gRNA-2	CAACCTGCCATCACGAGATTTTC
pCas9gRNA-19	pyc-UF	AATCTCGTGATGGCAGGTTGCACGGTTTTGTGAAGCTGTTCTG	Genomic DNA of C. glutamicum	Ligation of five PCR products via recombination
	pyc-UR16	ACGCCTAAATCAAGCGGATGTTTTTGTTTTCCTCTCAATGTTTTCGGGC
	pyc-DF16	CATCCGCTTGATTTAGGCGTACGTTTAATAGTATATTGAAACGCAGTGACTGCTATCACC	Genomic DNA of C. glutamicum
	pyc-DR	CAGTTATTGGTGCCCTTCGAGGTGGATTCCGCCAAAACTG
	Cas-1	TCGAAGGGCACCAATAACTGC	pCas9gRNA-ccdB
	Cas-2	CTTTTACTTTCACCAGCGTTTCTG
	Cas-3	AACGCTGGTGAAAGTAAAAGATGC	pCas9gRNA-ccdB
	CasgRNA-pyc	CACGATTCCCCCAATCAAACTGAATTACACTGTACCTGTTGCGTC
	gRNA-pyc	GTTTGATTGGGGGAATCGTGGTTTTAGAGCTAGAAATAGCAAG	pCas9gRNA-ccdB
	gRNA-2	CAACCTGCCATCACGAGATTTTC
pCas9gRNA-20	pyc-UF	AATCTCGTGATGGCAGGTTGCACGGTTTTGTGAAGCTGTTCTG	Genomic DNA of C. glutamicum	Ligation of five PCR products via recombination
	pyc-UR20	ATCTTACAATCAAGGCCCGGTTTTTGTTTTCCTCTCAATGTTTTCGGGC
	pyc-DF20	CCGGGCCTTGATTGTAAGATAAGACATTTAGTATAATTAGACGCAGTGACTGCTATCACC	Genomic DNA of C. glutamicum
	pyc-DR	CAGTTATTGGTGCCCTTCGAGGTGGATTCCGCCAAAACTG
	Cas-1	TCGAAGGGCACCAATAACTGC	pCas9gRNA-ccdB
	Cas-2	CTTTTACTTTCACCAGCGTTTCTG
	Cas-3	AACGCTGGTGAAAGTAAAAGATGC	pCas9gRNA-ccdB
	CasgRNA-pyc	CACGATTCCCCCAATCAAACTGAATTACACTGTACCTGTTGCGTC
	gRNA-pyc	GTTTGATTGGGGGAATCGTGGTTTTAGAGCTAGAAATAGCAAG	pCas9gRNA-ccdB
	gRNA-2	CAACCTGCCATCACGAGATTTTC
pCas9gRNA-21	gapN-F1	TTCAGGCTAAGAAACAATCCGAAT	No PCR	Golden Gate assembly of annealed dsDNA with pCas9gRNA-ccdB
	gapN-R1	AAACATTCGGATTGTTTCTTAGCC
pCas9gRNA-22	cgl2622 -UF	AATCTCGTGATGGCAGGTTGACGGGAGCCTAAGTGAAATG	Genomic DNA of C. glutamicum	Ligation of five PCR products via recombination
	cgl2622 -UR	CCTTGGTAAATGCACGGTATGGGTCAGTGAGATCAATCGGG
	cgl2622 -DF	CCATACCGTGCATTTACCAAGG	Genomic DNA of C. glutamicum
	cgl2622 -DR	CAGTTATTGGTGCCCTTCGACTTTGTGGTCTTCTTTGCGG
	Cas-1	TCGAAGGGCACCAATAACTGC	pCas9gRNA-ccdB
	Cas-2	CTTTTACTTTCACCAGCGTTTCTG
	Cas-3	AACGCTGGTGAAAGTAAAAGATGC	pCas9gRNA-ccdB
	CasgRNA-cgl2622	GAATGGAACGGATCAAACGGTGAATTACACTGTACCTGTTGCGTC
	gRNA-cgl2622	CCGTTTGATCCGTTCCATTCGTTTTAGAGCTAGAAATAGCAAG	pCas9gRNA-ccdB
	gRNA-2	CAACCTGCCATCACGAGATTTTC
pCas9gRNA-23	cgl1436-UF	AATCTCGTGATGGCAGGTTGAAGATGGGCGTGCTCACTGC	Genomic DNA of C. glutamicum	Ligation of five PCR products via recombination
	cgl1436-UR	GGTGGAGCGTTGTTGCCATTTGTTAATCCGGCCTACGTTG
	cgl1436-DF	AAATGGCAACAACGCTCCACC	Genomic DNA of C. glutamicum
	cgl1436-DR	CAGTTATTGGTGCCCTTCGAGATCGAGACCAAAGACCTCA
	Cas-1	TCGAAGGGCACCAATAACTGC	pCas9gRNA-ccdB
	Cas-2	CTTTTACTTTCACCAGCGTTTCTG
	Cas-3	AACGCTGGTGAAAGTAAAAGATGC	pCas9gRNA-ccdB
	CasgRNA-cgl1436	TATCACCACGAGTTGCAGGTTGAATTACACTGTACCTGTTGCGTC
	gRNA-cgl1436	ACCTGCAACTCGTGGTGATAGTTTTAGAGCTAGAAATAGCAAG	pCas9gRNA-ccdB
	gRNA-2	CAACCTGCCATCACGAGATTTTC
pCas9gRNA-24	cgl2348-UF	AATCTCGTGATGGCAGGTTGGAAATGGTCAGATCACCCAC	Genomic DNA of C. glutamicum	Ligation of five PCR products via recombination
	cgl2348-UR	GGATATTGCAGCGCGCCTTAAACATTGACTTTCGGGAGAGCA
	cgl2348-DF	TTTAAGGCGCGCTGCAATATCC	Genomic DNA of C. glutamicum
	cgl2348-DR	CAGTTATTGGTGCCCTTCGACCTTGAAGCGTTCAGAAACC
	Cas-1	TCGAAGGGCACCAATAACTGC	pCas9gRNA-ccdB
	Cas-2	CTTTTACTTTCACCAGCGTTTCTG
	Cas-3	AACGCTGGTGAAAGTAAAAGATGC	pCas9gRNA-ccdB
	CasgRNA-cgl2348	CTGTTGCTGATTTGGTGACGTGAATTACACTGTACCTGTTGCGTC
	gRNA-cgl2348	CGTCACCAAATCAGCAACAGGTTTTAGAGCTAGAAATAGCAAG	pCas9gRNA-ccdB
	gRNA-2	CAACCTGCCATCACGAGATTTTC
pCas9gRNA-25	cgl2622-F1	TTCATTTGCGAACTTAAGGTGTCT	No PCR	Golden Gate assembly of annealed dsDNA with pCas9gRNA-ccdB
	cgl2622-R1	AAACAGACACCTTAAGTTCGCAAA
pCas9gRNA-26	Cgl1270-UF	AATCTCGTGATGGCAGGTTGCTGTTGAGAAGCTGCCACATTCAC	Genomic DNA of C. glutamicum	Ligation of five PCR products via recombination
	Cgl1270-UR	CGTCTGTAATCAGCGTCCTACGCCAAGACCAGGATAATTGCTAC
	Cgl1270-DF	TAGGACGCTGATTACAGACGTGTC	Genomic DNA of C. glutamicum
	Cgl1270-DR	CAGTTATTGGTGCCCTTCGACGAAGTTCAACTGAACTGGCTTG
	Cas-1	TCGAAGGGCACCAATAACTGC	pCas9gRNA-ccdB
	Cas-2	CTTTTACTTTCACCAGCGTTTCTG
	Cas-3	AACGCTGGTGAAAGTAAAAGATGC	pCas9gRNA-ccdB
	CasgRNA-Cgl1270	CTACATCGGGAACCCTCATTTGAATTACACTGTACCTGTTGCGTC
	gRNA-Cgl1270	AATGAGGGTTCCCGATGTAGGTTTTAGAGCTAGAAATAGCAAG	pCas9gRNA-ccdB
	gRNA-2	CAACCTGCCATCACGAGATTTTC
pEC-1	4kb-UF	GAGCGAGGAAGCGGAAGAGTTTCTAGGGCATCGACGAACCAG	Genomic DNA of C. glutamicum	Ligation of four PCR products via recombination
	4kb-UR	GAGAAAATACCGCATCAGGCGAAATTGTTAAAAGCGCAGCGC
	4kb-DF	TAGATGACGTGCGGCTTCGATCCGTGAACGCCTATCTGTACG	Genomic DNA of C. glutamicum
	4kb-DR	GGAGACCTTTTTGGAGCTAGGATCGATTCCACGCCCAAAC
	4kb-1	GCCTGATGCGGTATTTTCTCC	pEC-XK99E derivative carrying an artificial 4 kb proBAC cassette
	4kb-2	TCGAAGCCGCACGTCATCTAG
	PEC-1	CTAGCTCCAAAAAGGTCTCCAGG	pEC-XK99E
	PEC-3	ACTCTTCCGCTTCCTCGCTC
pEC-2	Ppyc-20-1	GCTGCGCTTTTAACAATTTCGAAAACCCAGGATTGCTTTGTG	Pgdh-20 variant plasmid of promoter libraries	Ligation of three PCR products via recombination
	Ppyc-20-2	TTGGAGATGCGCTCACGCATTAGAGTAATTATTCCTTTCAACAAGAG
	proBV150NAC-1	ATGCGTGAGCGCATCTCCAAC	pEC-XK99E derivative carrying an artificial proBV150NAC cassette
	proBV150NAC-2	TACAGATAGGCGTTCACGGATCGAAGCCGCACGTCATCTAG
	PEC-4	GAAATTGTTAAAAGCGCAGCGC	pEC-1
	PEC-5	TTCGATCCGTGAACGCCTATCTGTACG
pEC-3	gapN-UF	CCTGATGCGGTATTTTCTCCGCAGAACCTCACCATTTTGATCG	Genomic DNA of C. glutamicum	Ligation of five PCR products via recombination
	gapN-UR	CAAAGCAATCCTGGGTTTTCCACCTAGTTTGGCTATTACGCCTTG
	gapN-DF	TAGATGACGTGCGGCTTCGATTTATTGGCCGCTTGGTCTGTATC	Genomic DNA of C. glutamicum
	gapN-DR	GGAGACCTTTTTGGAGCTAGGTGGATTGAAATTAGTTGGCCCG
	Ppyc-1	GAAAACCCAGGATTGCTTTGTG	Ppyc-1 variant plasmid of promoter libraries
	Ppyc-2	TCCTTTCAACAAGAGACCGCC
	gapN-1	GCGGTCTCTTGTTGAAAGGAATAATTACTCTAATGACAAAACAATATAAAAATTATGTC	Synthetic gapN gene from Streptococcus mutans
	gapN-2	TCTCTCATCCGCCAAAACAGTTATTTGATATCAAATACGACGGATTTAACAGTTGTC
	rrnB-1	CTGTTTTGGCGGATGAGAGAAG	pEC-XK99E
	rrnB-2	TCGAAGCCGCACGTCATCTAG
	PEC-1	CTAGCTCCAAAAAGGTCTCCAGG	pEC-XK99E
	PEC-6	GGAGAAAATACCGCATCAGGC
pEC-4	gapN-UF	CCTGATGCGGTATTTTCTCCGCAGAACCTCACCATTTTGATCG	Genomic DNA of C. glutamicum	Ligation of five PCR products via recombination
	gapN-UR	CAAAGCAATCCTGGGTTTTCCACCTAGTTTGGCTATTACGCCTTG
	gapN-DF	TAGATGACGTGCGGCTTCGATTTATTGGCCGCTTGGTCTGTATC	Genomic DNA of C. glutamicum
	gapN-DR	GGAGACCTTTTTGGAGCTAGGTGGATTGAAATTAGTTGGCCCG
	Ppyc-1	GAAAACCCAGGATTGCTTTGTG	Ppyc-9 variant plasmid of promoter libraries
	Ppyc-2	TCCTTTCAACAAGAGACCGCC
	gapN-1	GCGGTCTCTTGTTGAAAGGAATAATTACTCTAATGACAAAACAATATAAAAATTATGTC	Synthetic gapN gene from Streptococcus mutans
	gapN-2	TCTCTCATCCGCCAAAACAGTTATTTGATATCAAATACGACGGATTTAACAGTTGTC
	rrnB-1	CTGTTTTGGCGGATGAGAGAAG	pEC-XK99E
	rrnB-2	TCGAAGCCGCACGTCATCTAG
	PEC-1	CTAGCTCCAAAAAGGTCTCCAGG	pEC-XK99E
	PEC-6	GGAGAAAATACCGCATCAGGC
pEC-5	gapN-UF	CCTGATGCGGTATTTTCTCCGCAGAACCTCACCATTTTGATCG	Genomic DNA of C. glutamicum	Ligation of five PCR products via recombination
	gapN-UR	CAAAGCAATCCTGGGTTTTCCACCTAGTTTGGCTATTACGCCTTG
	gapN-DF	TAGATGACGTGCGGCTTCGATTTATTGGCCGCTTGGTCTGTATC	Genomic DNA of C. glutamicum
	gapN-DR	GGAGACCTTTTTGGAGCTAGGTGGATTGAAATTAGTTGGCCCG
	Ppyc-1	GAAAACCCAGGATTGCTTTGTG	Ppyc-13 variant plasmid of promoter libraries
	Ppyc-2	TCCTTTCAACAAGAGACCGCC
	gapN-1	GCGGTCTCTTGTTGAAAGGAATAATTACTCTAATGACAAAACAATATAAAAATTATGTC	Synthetic gapN gene from Streptococcus mutans
	gapN-2	TCTCTCATCCGCCAAAACAGTTATTTGATATCAAATACGACGGATTTAACAGTTGTC
	rrnB-1	CTGTTTTGGCGGATGAGAGAAG	pEC-XK99E
	rrnB-2	TCGAAGCCGCACGTCATCTAG
	PEC-1	CTAGCTCCAAAAAGGTCTCCAGG	pEC-XK99E
	PEC-6	GGAGAAAATACCGCATCAGGC
pEC-6	gapN-UF	CCTGATGCGGTATTTTCTCCGCAGAACCTCACCATTTTGATCG	Genomic DNA of C. glutamicum	Ligation of five PCR products via recombination
	gapN-UR	CAAAGCAATCCTGGGTTTTCCACCTAGTTTGGCTATTACGCCTTG
	gapN-DF	TAGATGACGTGCGGCTTCGATTTATTGGCCGCTTGGTCTGTATC	Genomic DNA of C. glutamicum
	gapN-DR	GGAGACCTTTTTGGAGCTAGGTGGATTGAAATTAGTTGGCCCG
	Ppyc-1	GAAAACCCAGGATTGCTTTGTG	Ppyc-16 variant plasmid of promoter libraries
	Ppyc-2	TCCTTTCAACAAGAGACCGCC
	gapN-1	GCGGTCTCTTGTTGAAAGGAATAATTACTCTAATGACAAAACAATATAAAAATTATGTC	Synthetic gapN gene from Streptococcus mutans
	gapN-2	TCTCTCATCCGCCAAAACAGTTATTTGATATCAAATACGACGGATTTAACAGTTGTC
	rrnB-1	CTGTTTTGGCGGATGAGAGAAG	pEC-XK99E
	rrnB-2	TCGAAGCCGCACGTCATCTAG
	PEC-1	CTAGCTCCAAAAAGGTCTCCAGG	pEC-XK99E
	PEC-6	GGAGAAAATACCGCATCAGGC
pEC-7	gapN-UF	CCTGATGCGGTATTTTCTCCGCAGAACCTCACCATTTTGATCG	Genomic DNA of C. glutamicum	Ligation of six PCR products via recombination
	gapN-UR	CAAAGCAATCCTGGGTTTTCCACCTAGTTTGGCTATTACGCCTTG
	gapN-DF	TAGATGACGTGCGGCTTCGATTTATTGGCCGCTTGGTCTGTATC	Genomic DNA of C. glutamicum
	gapN-DR	GGAGACCTTTTTGGAGCTAGGTGGATTGAAATTAGTTGGCCCG
	Ppyc-1	GAAAACCCAGGATTGCTTTGTG	Ppyc-20variant plasmid of promoter libraries
	Ppyc-2	TCCTTTCAACAAGAGACCGCC
	gapN-1	GCGGTCTCTTGTTGAAAGGAATAATTACTCTAATGACAAAACAATATAAAAATTATGTC	Synthetic gapN gene from Streptococcus mutans
	gapN-2	TCTCTCATCCGCCAAAACAGTTATTTGATATCAAATACGACGGATTTAACAGTTGTC
	rrnB-1	CTGTTTTGGCGGATGAGAGAAG	pEC-XK99E
	rrnB-2	TCGAAGCCGCACGTCATCTAG
	PEC-1	CTAGCTCCAAAAAGGTCTCCAGG	pEC-XK99E
	PEC-6	GGAGAAAATACCGCATCAGGC
pEC-8	cgl2622-1	ACAGGCCAAAGGAGTTGAGAATGTTGAGTTTTGCGACCC	Ligation of PCR product and Bsa I digested pEC-ccdB (pEC-XK99E derivative) via recombination
	cgl2622-2	CCAAGCTTGCATGCCTGCAGTTACCTTTTATTACCGAATC
pEC-9	cgl2622-UF1	CCTGATGCGGTATTTTCTCCGCATCTAAAGCGTTCCTGACCAAG	Genomic DNA of C. glutamicum	Ligation of four PCR products via recombination
	cgl2622-UR1	GTCGATGATAAGCTGTCAAAAAGTTCGCAAAGAAACCCAGAAACC
	cgl2622-DF1	TAGATGACGTGCGGCTTCGAGTCGAGGCTTCAGAGGTTTTATTGC	Genomic DNA of C. glutamicum
	cgl2622-DR1	GGAGACCTTTTTGGAGCTAGTTGGGGCAGATGCTGAGGTCATG
	cgl2622-3	TTTGACAGCTTATCATCGACTGC	pEC-8
	cgl2622-4	TCGAAGCCGCACGTCATCTAG
	PEC-1	CTAGCTCCAAAAAGGTCTCCAGG	pEC-XK99E
	PEC-6	GGAGAAAATACCGCATCAGGC
aPlasmid construction via recombination was conducted using the ClonExpress MultiS One Step Cloning Kit (Vazyme, Nanjing, China)
Mutant verification	Primer	Sequence 5’-3’	PCR product of mutant
1.7 kb deletion	1.7kb-Y1	ATTCAGTAGCCCGGTGTTGCG	1.4 kb
	1.7kb-Y2	GACAACAAACTCTTCCTGCCG
20 kb deletion	20kb-Y1	CCCACACTATTTTCTTGACCCAAC	1.4 kb
	20kb-Y2	ATCGTTCCGCATTCATGGTG
219 kb deletion	219kb-Y1	ACGCTCCCTCGAACACAAATC	1.8 kb
	219kb-Y2	TGAAGCATGTACTCGGAGTGGTC
4 kb insertion	putA-Y1	AAGAAGTGGGATACGGGAGAGG	1.7 kb
	putA-Y2	TTGTTTGTCGGTGAACGCTCTC
rpsLK43R mutation	rpsL-Y1	GCCAACTATTCAGCAGCTGGTC	0.3 kb
	rpsL-Y2	TTGCGGTCCTTAACACCCTG
