# Supplementary material for: CRISPR-assisted rational flux-tuning and arrayed CRISPRi screening of an l-proline exporter for l-proline hyperproduction
Source: Nat Commun. 2022 Feb 16;13:891. doi: 10.1038/s41467-022-28501-7 (PMC8850433; doi:10.1038/s41467-022-28501-7)
Supplement: Supplementary file 12 — Supplementary Data 10 [file 41467_2022_28501_MOESM12_ESM.xlsx]

## Sheet: Sheet 1
Supplementary Data 10. ssDNAs used in this study.
ssDNA	Sequence 5’-3’	Relevance
rpsL-1	AGGTAAGGCGCACACGAGCGACCTTACGAAGAGCAGAGTTAGGCTTGCGAGGGGTGGTGGTGTACACACGGGTGCATACGCCACGACGCT	Triple nucleotide changes (AAG to CGC) of rpsL
rpsL-2	AGGTAAGGCGCACACGAGCGACCTTACGAAGAGCAGAGTTAGGCTTCCTAGGGGTGGTGGTGTACACACGGGTGCATACGCCACGACGCT	Single nucleotide change (AAG to AGG) of rpsL
rpsL-3	GCGACCTTACGAAGAGCAGAGTTAGGCTTGCGAGGGGTGGTGGTGTACACACGGGTGCAT	Triple nucleotide changes (AAG to CGC) of rpsL
146-1	AATTGCAGCAAGTCGGTCGTTGTCACCAAAATTCACACCGGTGGTGADCACGGTGTCATTTTCATTGACGATAGGAACCGCGCCCAAAAT	Mutation at position 146 of ProB
146-2	AATTGCAGCAAGTCGGTCGTTGTCACCAAAATTCACACCGGTGGTCWTCACGGTGTCATTTTCATTGACGATAGGAACCGCGCCCAAAAT	Mutation at position 146 of ProB
146-3	AATTGCAGCAAGTCGGTCGTTGTCACCAAAATTCACACCGGTGGTGGWCACGGTGTCATTTTCATTGACGATAGGAACCGCGCCCAAAAT	Mutation at position 146 of ProB
146-4	AATTGCAGCAAGTCGGTCGTTGTCACCAAAATTCACACCGGTGGTGTDCACGGTGTCATTTTCATTGACGATAGGAACCGCGCCCAAAAT	Mutation at position 146 of ProB
146-5	AATTGCAGCAAGTCGGTCGTTGTCACCAAAATTCACACCGGTGGTTKGCACGGTGTCATTTTCATTGACGATAGGAACCGCGCCCAAAAT	Mutation at position 146 of ProB
146-6	AATTGCAGCAAGTCGGTCGTTGTCACCAAAATTCACACCGGTGGTWTCCACGGTGTCATTTTCATTGACGATAGGAACCGCGCCCAAAAT	Mutation at position 146 of ProB
146-7	AATTGCAGCAAGTCGGTCGTTGTCACCAAAATTCACACCGGTGGTGCVCACGGTGTCATTTTCATTGACGATAGGAACCGCGCCCAAAAT	Mutation at position 146 of ProB
146-8	AATTGCAGCAAGTCGGTCGTTGTCACCAAAATTCACACCGGTGGTGACCACGGTGTCATTTTCATTGACGATAGGAACCGCGCCCAAAAT	Mutation at position 146 of ProB
146-9	AATTGCAGCAAGTCGGTCGTTGTCACCAAAATTCACACCGGTGGTCCACACGGTGTCATTTTCATTGACGATAGGAACCGCGCCCAAAAT	Mutation at position 146 of ProB
147-1	CACAATTGCAGCAAGTCGGTCGTTGTCACCAAAATTCACACCGGTGADTGCCACGGTGTCATTTTCATTGACGATAGGAACCGCGCCCAA	Mutation at position 147 of ProB
147-2	CACAATTGCAGCAAGTCGGTCGTTGTCACCAAAATTCACACCGGTCWTTGCCACGGTGTCATTTTCATTGACGATAGGAACCGCGCCCAA	Mutation at position 147 of ProB
147-3	CACAATTGCAGCAAGTCGGTCGTTGTCACCAAAATTCACACCGGTGGMTGCCACGGTGTCATTTTCATTGACGATAGGAACCGCGCCCAA	Mutation at position 147 of ProB
147-4	CACAATTGCAGCAAGTCGGTCGTTGTCACCAAAATTCACACCGGTGTDTGCCACGGTGTCATTTTCATTGACGATAGGAACCGCGCCCAA	Mutation at position 147 of ProB
147-5	CACAATTGCAGCAAGTCGGTCGTTGTCACCAAAATTCACACCGGTTKGTGCCACGGTGTCATTTTCATTGACGATAGGAACCGCGCCCAA	Mutation at position 147 of ProB
147-6	CACAATTGCAGCAAGTCGGTCGTTGTCACCAAAATTCACACCGGTWTCTGCCACGGTGTCATTTTCATTGACGATAGGAACCGCGCCCAA	Mutation at position 147 of ProB
147-7	CACAATTGCAGCAAGTCGGTCGTTGTCACCAAAATTCACACCGGTGCVTGCCACGGTGTCATTTTCATTGACGATAGGAACCGCGCCCAA	Mutation at position 147 of ProB
147-8	CACAATTGCAGCAAGTCGGTCGTTGTCACCAAAATTCACACCGGTGACTGCCACGGTGTCATTTTCATTGACGATAGGAACCGCGCCCAA	Mutation at position 147 of ProB
147-9	CACAATTGCAGCAAGTCGGTCGTTGTCACCAAAATTCACACCGGTCCATGCCACGGTGTCATTTTCATTGACGATAGGAACCGCGCCCAA	Mutation at position 147 of ProB
148-1	CGCCACAATTGCAGCAAGTCGGTCGTTGTCACCAAAATTCACACCGADGGTTGCCACGGTGTCATTTTCATTGACGATAGGAACCGCGCC	Mutation at position 148 of ProB
148-2	CGCCACAATTGCAGCAAGTCGGTCGTTGTCACCAAAATTCACACCCWTGGTTGCCACGGTGTCATTTTCATTGACGATAGGAACCGCGCC	Mutation at position 148 of ProB
148-3	CGCCACAATTGCAGCAAGTCGGTCGTTGTCACCAAAATTCACACCGGMGGTTGCCACGGTGTCATTTTCATTGACGATAGGAACCGCGCC	Mutation at position 148 of ProB
148-4	CGCCACAATTGCAGCAAGTCGGTCGTTGTCACCAAAATTCACACCGTDGGTTGCCACGGTGTCATTTTCATTGACGATAGGAACCGCGCC	Mutation at position 148 of ProB
148-5	CGCCACAATTGCAGCAAGTCGGTCGTTGTCACCAAAATTCACACCTKGGGTTGCCACGGTGTCATTTTCATTGACGATAGGAACCGCGCC	Mutation at position 148 of ProB
148-6	CGCCACAATTGCAGCAAGTCGGTCGTTGTCACCAAAATTCACACCWTCGGTTGCCACGGTGTCATTTTCATTGACGATAGGAACCGCGCC	Mutation at position 148 of ProB
148-7	CGCCACAATTGCAGCAAGTCGGTCGTTGTCACCAAAATTCACACCGCVGGTTGCCACGGTGTCATTTTCATTGACGATAGGAACCGCGCC	Mutation at position 148 of ProB
148-8	CGCCACAATTGCAGCAAGTCGGTCGTTGTCACCAAAATTCACACCGACGGTTGCCACGGTGTCATTTTCATTGACGATAGGAACCGCGCC	Mutation at position 148 of ProB
148-9	CGCCACAATTGCAGCAAGTCGGTCGTTGTCACCAAAATTCACACCCCAGGTTGCCACGGTGTCATTTTCATTGACGATAGGAACCGCGCC	Mutation at position 148 of ProB
150-1	CAGGTGCGCCACAATTGCAGCAAGTCGGTCGTTGTCACCAAAATTGADACCGGTGGTTGCCACGGTGTCATTTTCATTGACGATAGGAAC	Mutation at position 150 of ProB
150-2	CAGGTGCGCCACAATTGCAGCAAGTCGGTCGTTGTCACCAAAATTCWTACCGGTGGTTGCCACGGTGTCATTTTCATTGACGATAGGAAC	Mutation at position 150 of ProB
150-3	CAGGTGCGCCACAATTGCAGCAAGTCGGTCGTTGTCACCAAAATTGGHACCGGTGGTTGCCACGGTGTCATTTTCATTGACGATAGGAAC	Mutation at position 150 of ProB
150-4	CAGGTGCGCCACAATTGCAGCAAGTCGGTCGTTGTCACCAAAATTGTDACCGGTGGTTGCCACGGTGTCATTTTCATTGACGATAGGAAC	Mutation at position 150 of ProB
150-5	CAGGTGCGCCACAATTGCAGCAAGTCGGTCGTTGTCACCAAAATTTKGACCGGTGGTTGCCACGGTGTCATTTTCATTGACGATAGGAAC	Mutation at position 150 of ProB
150-6	CAGGTGCGCCACAATTGCAGCAAGTCGGTCGTTGTCACCAAAATTWTCACCGGTGGTTGCCACGGTGTCATTTTCATTGACGATAGGAAC	Mutation at position 150 of ProB
150-7	CAGGTGCGCCACAATTGCAGCAAGTCGGTCGTTGTCACCAAAATTGCVACCGGTGGTTGCCACGGTGTCATTTTCATTGACGATAGGAAC	Mutation at position 150 of ProB
150-8	CAGGTGCGCCACAATTGCAGCAAGTCGGTCGTTGTCACCAAAATTCCAACCGGTGGTTGCCACGGTGTCATTTTCATTGACGATAGGAAC	Mutation at position 150 of ProB
151-1	CACCAGGTGCGCCACAATTGCAGCAAGTCGGTCGTTGTCACCAAAGADCACACCGGTGGTTGCCACGGTGTCATTTTCATTGACGATAGG	Mutation at position 151 of ProB
151-2	CACCAGGTGCGCCACAATTGCAGCAAGTCGGTCGTTGTCACCAAACWTCACACCGGTGGTTGCCACGGTGTCATTTTCATTGACGATAGG	Mutation at position 151 of ProB
151-3	CACCAGGTGCGCCACAATTGCAGCAAGTCGGTCGTTGTCACCAAAGGHCACACCGGTGGTTGCCACGGTGTCATTTTCATTGACGATAGG	Mutation at position 151 of ProB
151-4	CACCAGGTGCGCCACAATTGCAGCAAGTCGGTCGTTGTCACCAAAGTRCACACCGGTGGTTGCCACGGTGTCATTTTCATTGACGATAGG	Mutation at position 151 of ProB
151-5	CACCAGGTGCGCCACAATTGCAGCAAGTCGGTCGTTGTCACCAAATKGCACACCGGTGGTTGCCACGGTGTCATTTTCATTGACGATAGG	Mutation at position 151 of ProB
151-6	CACCAGGTGCGCCACAATTGCAGCAAGTCGGTCGTTGTCACCAAAWTCCACACCGGTGGTTGCCACGGTGTCATTTTCATTGACGATAGG	Mutation at position 151 of ProB
151-7	CACCAGGTGCGCCACAATTGCAGCAAGTCGGTCGTTGTCACCAAAGCVCACACCGGTGGTTGCCACGGTGTCATTTTCATTGACGATAGG	Mutation at position 151 of ProB
151-8	CACCAGGTGCGCCACAATTGCAGCAAGTCGGTCGTTGTCACCAAAGACCACACCGGTGGTTGCCACGGTGTCATTTTCATTGACGATAGG	Mutation at position 151 of ProB
151-9	CACCAGGTGCGCCACAATTGCAGCAAGTCGGTCGTTGTCACCAAACCACACACCGGTGGTTGCCACGGTGTCATTTTCATTGACGATAGG	Mutation at position 151 of ProB
