# Supplementary material for: CRISPR-assisted rational flux-tuning and arrayed CRISPRi screening of an l-proline exporter for l-proline hyperproduction
Source: Nat Commun. 2022 Feb 16;13:891. doi: 10.1038/s41467-022-28501-7 (PMC8850433; doi:10.1038/s41467-022-28501-7)
Supplement: Supplementary file 13 — Supplementary Data 11 [file 41467_2022_28501_MOESM13_ESM.xlsx]

## Sheet: Sheet 1
Supplementary Data 11. gRNAs used in this study.
Plasmid for genetic manipulation	gRNA sequence 5’-3’	Relevance
pCas9gRNA-1	CCGTATAACATCGCCATGTA	1.7 kb deletion
pCas9gRNA-2	CCGTATAACATCGCCATGTA	1.7 kb deletion
pCas9gRNA-3	CGAGATTCTCGTTTACGGAC	20 kb deletion
pCas9gRNA-4	CTAGTTTTATTCACGATCCGT	219 kb deletion
pCas9gRNA-5	ATTTGCTCTCTGTGGAGCGT	4 kb insertion
pCas9gRNA-6	AGAGCAGAGTTAGGCTTCTT	rpsLK43R mutation
pCas9gRNA-7	AATGACACCGTGGCAACCAC	A146, T147 and T148 mutagenesis of proB
pCas9gRNA-8	GTTGTCACCAAAATTCACAC	V150 and N151 mutagenesis of proB
pCas9gRNA-9	CGCTCATCCAAAACCAACAG	proBV150NAC operon insertion in putA gene
pCas9gRNA-10	CTGGTAAATGCTCACGTTCAATTA	Available PAM introduction in wild-type Pgdh promoter
pCas9gRNA-11	CTCACGTTCAATTATCCGAG	Pgdh-1 promoter modification
pCas9gRNA-12	CTCACGTTCAATTATCCGAG	Pgdh-6 promoter modification
pCas9gRNA-13	CTCACGTTCAATTATCCGAG	Pgdh-23 promoter modification
pCas9gRNA-14	CTCACGTTCAATTATCCGAG	Pgdh-26 promoter modification
pCas9gRNA-15	CTCACGTTCAATTATCCGAG	Pgdh-29 promoter modification
pCas9gRNA-16	GTTTGATTGGGGGAATCGTG	Ppyc-1 promoter modification
pCas9gRNA-17	GTTTGATTGGGGGAATCGTG	Ppyc-9 promoter modification
pCas9gRNA-18	GTTTGATTGGGGGAATCGTG	Ppyc-13 promoter modification
pCas9gRNA-19	GTTTGATTGGGGGAATCGTG	Ppyc-16 promoter modification
pCas9gRNA-20	GTTTGATTGGGGGAATCGTG	Ppyc-20 promoter modification
pCas9gRNA-21	GGCTAAGAAACAATCCGAAT	gapN insertion
pCas9gRNA-22	CCGTTTGATCCGTTCCATTC	cgl2622 deletion
pCas9gRNA-23	ACCTGCAACTCGTGGTGATA	cgl1436 deletion
pCas9gRNA-24	CGTCACCAAATCAGCAACAG	cgl2348 deletion
pCas9gRNA-25	TTTGCGAACTTAAGGTGTCT	Additional copy of the cgl2622 insertion
pCas9gRNA-26	AATGAGGGTTCCCGATGTAG	cgl1270 deletion
