# Supplementary material for: CRISPR-assisted rational flux-tuning and arrayed CRISPRi screening of an l-proline exporter for l-proline hyperproduction
Source: Nat Commun. 2022 Feb 16;13:891. doi: 10.1038/s41467-022-28501-7 (PMC8850433; doi:10.1038/s41467-022-28501-7)
Supplement: Supplementary file 15 — Source Data [file 41467_2022_28501_MOESM15_ESM.xlsx]

## Sheet: Fig 1
Fig. 1a
IPTG	repeat1		repeat2		repeat3
	CORRECT	FALSE	CORRECT	FALSE	CORRECT	FALSE
0.01	8	15	8	15	7	16
0.05	5	18	2	21	6	17
1	0	23	0	23	0	23
Fig. 1b
IPTG	repeat1		repeat2		repeat3
	CORRECT	FALSE	CORRECT	FALSE	CORRECT	FALSE
0.01	10	13	11	12	10	13
0.05	20	3	22	1	21	2
1	12	11	14	9	12	11
Fig. 1c
	repeat1		repeat2		repeat3
	CORRECT	FALSE	CORRECT	FALSE	CORRECT	FALSE
20kb	10	13	10	13	12	11		13	13	11
219kb	8	15	10	13	6	17		15	13	17
4kb	8	15	10	13	12	11		15	13	11
Fig. 1d
	repeat1		repeat2
	CORRECT	FALSE	CORRECT	FALSE
90ntCGC	30	0	30	0
90ntAGG	30	0
60ntCGC	24	6

## Sheet: Fig 3
Fig. 3c
	OD					Proline
	AVE	SD	repeat1	repeat2	repeat3	AVE	SD	repeat1	repeat2	repeat3
A146A	14.3827	0.12355	14.454	14.24	14.454	0.06049	0.00609	0.06749	0.05638	0.05761
A146W	13.9837	1.00712	14.6423	14.4843	12.8243	0.35864	0.0406	0.37428	0.31255	0.38909
A146M
A146K	14.109	0.43719	14.3723	13.6043	14.3503	0.38189	0.10826	0.37366	0.27798	0.49403
A146S	14.7533	0.02686	14.784	14.742	14.734	0.05514	0.00807	0.05144	0.04959	0.0644
A146T
A146Y	14.623	0.74433	15.4283	14.4803	13.9603	0.10164	0.02108	0.0786	0.10638	0.11996
A146H	14.7287	0.29156	14.412	14.986	14.788	0.09094	0.01824	0.10576	0.07057	0.0965
A146N	14.5687	0.26406	14.656	14.272	14.778	0.06872	0.08477	0.10329	0.08559	0.0173
A146Q	14.4613	1.00442	14.628	13.384	15.372	0.08354	0.01097	0.08724	0.07119	0.09218
A146P
A146E	2.13867	0.05217	2.198	2.1	2.118	0.06893	0.01358	0.0823	0.06934	0.05514
A146D	14.8627	0.30401	14.834	15.18	14.574	0.05843	0.01186	0.07119	0.05638	0.04773
A146C	14.7273	0.46721	14.188	14.986	15.008	0.08498	0.01832	0.10576	0.07798	0.07119
A146R	13.463	0.34941	13.6423	13.0603	13.6863	0.4858	0.06225	0.45267	0.44712	0.55761
A146G	14.6343	0.5164	14.9163	14.9483	14.0383	0.15247	0.0301	0.12983	0.14094	0.18662
A146F	14.7123	0.69172	15.4983	14.4423	14.1963	0.10226	0.02578	0.11193	0.07304	0.12181
A146L	14.235	1.25501	15.4923	12.9823	14.2303	0.10494	0.02077	0.08539	0.10267	0.12675
A146I	14.4147	0.38386	14.352	14.066	14.826	0.10864	0.02061	0.09465	0.09897	0.1323
A146V	14.0153	0.51678	13.71	13.724	14.612	0.05514	0.00185	0.05329	0.05699	0.05514
G149K	13.5913	0.66963	14.338	13.044	13.392	2.91522	0.16199	2.78848	2.85946	3.09773
Fig. 3d
	OD					Proline
	AVE	SD	repeat1	repeat2	repeat3	AVE	SD	repeat1	repeat2	repeat3
V150V	14.3827	0.12355	14.454	14.24	14.454	0.06049	0.00609	0.06749	0.05638	0.05761
V150W	13.6097	0.34071	13.7703	13.8403	13.2183	1.39835	0.25914	1.29033	1.2107	1.69403
V150M	13.5837	0.81367	13.9743	14.1283	12.6483	0.73148	0.09915	0.65082	0.84218	0.70144
V150K	12.4845	0.19501	12.4825	12.6805	12.2905	1.54671	0.23601	1.4823	1.34959	1.80823
V150S	13.2345	0.8355	13.7785	12.2725	13.6525	1.25885	0.1597	1.38045	1.07798	1.31811
V150T	14.8445	0.49579	14.4985	15.4125	14.6225	3.35823	0.3513	3.46378	2.96625	3.64465
V150A	12.7058	0.34488	13.0005	12.7905	12.3265	0.56461	0.0815	0.62119	0.47119	0.60144
V150Y	13.3438	0.18504	13.3485	13.5265	13.1565	2.89876	0.46504	2.66687	2.59527	3.43415
V150H	14.9658	0.2657	14.8205	15.2725	14.8045	2.97922	0.35827	3.30144	2.59341	3.0428
V150N	13.2683	0.2273	13.0563	13.2403	13.5083	3.57428	0.03867	3.57119	3.6144	3.53724
V150Q	15.2865	0.11205	15.1625	15.3805	15.3165	2.37695	0.12424	2.34588	2.27119	2.51378
V150P	14.5598	0.32078	14.4065	14.3445	14.9285	0.23539	0.0204	0.24527	0.21193	0.24897
V150E	11.1285	1.00782	11.6545	9.9665	11.7645	2.03045	0.2336	2.25144	1.78601	2.05391
V150D
V150C	14.1057	0.24147	14.0283	13.9123	14.3763	1.6109	0.08575	1.60329	1.52922	1.7002
V150R	13.5972	0.08663	13.5025	13.6725	13.6165	1.68827	0.1755	1.8323	1.4928	1.73971
V150G
V150F
V150L
V150I
G149K	13.5913	0.66963	14.338	13.044	13.392	2.91522	0.16199	2.78848	2.85946	3.09773

## Sheet: Fig 4
Fig. 4c
	AVE	SD	repeat1	repeat2	repeat3
WT	246.057	10.5135	239.626	258.19	240.356
1	820.646	29.9708	838.158	837.74	786.039
2	852.516	50.8284	828.176	818.436	910.938
3	974.288	56.5341	948.54	935.211	1039.11
4	1006.5	78.8589	961.29	960.659	1097.56
5	1020.91	34.007	1009.4	994.152	1059.18
6	1046.6	40.0201	1025.99	1092.72	1021.09
7	1063.83	108.894	1164.43	1078.87	948.203
8	1074.51	53.9328	1136.45	1037.92	1049.17
9	1237.27	53.6504	1215.47	1197.94	1298.38
10	1252.01	81.1547	1292.27	1158.59	1305.15
11	1289.84	51.5636	1291.81	1237.32	1340.39
12	1312.84	60.3193	1244.43	1335.71	1358.38
13	1348.48	53.2947	1398.96	1353.73	1292.76
14	1352.42	348.41	1649.76	1438.43	969.055
15	1372.49	106.525	1470.3	1388.17	1258.99
16	1556.23	93.2264	1623.75	1449.86	1595.09
17	1676.51	127.696	1718.43	1777.97	1533.12
18	1986.83	107.741	2075.6	2017.94	1866.96
19	2109.36	184.845	2183.69	1898.91	2245.46
20	2170.27	149.942	2088.7	2343.32	2078.8
21	2222.29	108.524	2103.89	2245.95	2317.03
22	2244.67	52.5621	2191.57	2296.68	2245.76
23	2506.75	110.506	2478.05	2628.78	2413.43
24	2649.57	406.992	2223.54	3034.39	2690.79
25	3359.21	341.426	3346.63	3024.25	3706.75
26	3518.66	283.89	3410.27	3304.93	3840.77
27	3821.5	207.734	3623.52	4140.24	3700.75
28	3915.96	78.1084	4003.53	3944.51	3799.84
29	11659.7	2357.71	14287.9	9730.58	10960.6
Fig. 4d
	AVE	SD	repeat1	repeat2	repeat3
WT	208.298	2.51221	205.429	210.105	209.36
1	578.219	12.5333	577.543	591.077	566.038
2	821.697	5.2239	821.674	826.933	816.485
3	833.318	7.01054	825.331	838.451	836.173
4	1185.41	33.5351	1157.81	1175.69	1222.73
5	1202.73	27.153	1193.76	1181.2	1233.24
6	1207.83	28.3712	1183.48	1238.99	1201.03
7	1494.82	46.2605	1543.18	1490.29	1450.99
8	1497.75	23.1031	1472.02	1504.52	1516.72
9	1543.95	24.5818	1554.58	1515.84	1561.42
10	1776.07	127.324	1903.36	1648.72	1776.14
11	1818.6	14.4778	1833.7	1817.25	1804.84
12	1834.11	67.1196	1799.88	1791	1911.44
13	2065.57	15.2054	2082.34	2061.71	2052.67
14	2248.06	142.4	2238.72	2394.89	2110.55
15	2305.37	87.402	2282.22	2231.87	2402.01
16	2724.89	159.702	2541.98	2796.02	2836.67
17	2986.6	103.228	3105.03	2915.71	2939.06
18	3092.66	159.439	3226.81	3134.77	2916.39
19	3382.42	211.489	3393.34	3165.68	3588.24
20	3559.62	201.621	3727.47	3335.98	3615.42
Fig. 4e
	AVE	SD	repeat1	repeat2	repeat3
PproB-WT	279.739	13.5977	280.374	293.008	265.835
Pgdh-29	1850.51	70.9354	1779.46	1850.75	1921.33
Ppyc-20	5772.53	232.718	5631.88	5644.56	6041.15

## Sheet: Fig 5
Fig. 5a
	OD					Proline					Glucose
	AVE	SD	repeat1	repeat2	repeat3	AVE	SD	repeat1	repeat2	repeat3	AVE	SD	repeat1	repeat2	repeat3
PRO-1	14.6425	1.47967	14.2375	16.2825	13.4075	3.30859	0.44453	3.01451	3.81997	3.0913	63	1	64	62	63
PRO-2	9.76917	0.81173	10.6875	9.4725	9.1475	5.78697	0.51362	6.31655	5.75341	5.29096	53.6667	0.57735	54	53	54
PRO-3	9.47917	0.31585	9.8075	9.1775	9.4525	5.73521	0.29901	6.04863	5.45307	5.70393	56.3333	0.76376	55.5	56.5	57
PRO-4	11.7142	0.30989	11.7775	11.9875	11.3775	7.61803	0.37932	7.83532	7.83874	7.18003	55	0.5	55.5	54.5	55
PRO-5	10.6625	0.4029	11.1275	10.4175	10.4425	7.61348	0.64473	8.35751	7.26365	7.21928	59.5	0.5	59.5	59	60
PRO-6	11.0325	0.23943	11.2525	11.0675	10.7775	7.76536	0.16385	7.92747	7.76877	7.59983	60.5	0.86603	60	60	61.5
PRO-7	11.2425	0.25647	11.5375	11.1175	11.0725	7.09585	0.12911	7.24488	7.01792	7.02474	60	0.86603	59.5	59.5	61
Fig. 5b
	OD					Proline					Glucose
	AVE	SD	repeat1	repeat2	repeat3	AVE	SD	repeat1	repeat2	repeat3	AVE	SD	repeat1	repeat2	repeat3
PRO-6	11.1733	0.50513	11.16	11.685	10.675	7.22981	0.15226	7.05802	7.28328	7.34812	60.3333	0.76376	61	60.5	59.5
PRO-8	12.0033	0.04726	11.95	12.02	12.04	7.22184	0.23949	7.4198	6.95563	7.2901	63.3333	0.28868	63	63.5	63.5
PRO-9	11.915	0.24254	11.675	11.91	12.16	7.25256	0.29057	7.03242	7.14334	7.58191	62.3333	0.28868	62.5	62	62.5
PRO-10	11.8933	0.31482	12.065	12.085	11.53	7.41183	0.40785	6.94539	7.58874	7.70137	63.3333	0.57735	63	64	63
PRO-11	12.84	0.46508	12.83	12.38	13.31	7.89249	0.29541	7.78328	7.66724	8.22696	62.3333	0.76376	63	62.5	61.5
PRO-12	12.2533	0.38231	12.56	12.375	11.825	7.8248	0.20649	7.61775	7.82594	8.03072	63	0	63	63	63
Fig. 5c
	OD					Proline					Glucose
	AVE	SD	repeat1	repeat2	repeat3	AVE	SD	repeat1	repeat2	repeat3	AVE	SD	repeat1	repeat2	repeat3
PRO-11	12.735	0.61652	12.425	13.445	12.335	7.91126	0.1361	8.06314	7.87031	7.80034	59.8333	0.28868	60	59.5	60
PRO-13	13.6467	0.14869	13.475	13.73	13.735	8.99033	0.32146	8.84812	8.76451	9.35836	58.6667	0.76376	58.5	59.5	58
PRO-14	12.0817	0.32188	11.71	12.27	12.265	7.14221	0.66178	7.63823	6.39079	7.39761	60.8333	1.04083	60.5	60	62
PRO-15	11.63	0.13444	11.7	11.475	11.715	7.13481	0.34392	7.4471	6.76621	7.19113	61.1667	0.57735	60.5	61.5	61.5
PRO-16	11.1533	0.17616	10.99	11.34	11.13	7.10978	0.45142	7.57679	7.07679	6.67577	61.3333	0.28868	61	61.5	61.5
PRO-17	11.66	0.18432	11.87	11.525	11.585	6.24573	1.07924	7.25427	6.37543	5.10751	60.6667	0.28868	60.5	60.5	61

## Sheet: Fig 6
Fig. 6b
No.	Protein ID	Cgl ID	Fold change	-log10(p value)
Control			1	0
1	WP_060564424.1	Cgl1270	1.27223	1.46164
2	WP_003854930.1	Cgl1155	1.35893	2.71531
3	WP_003855171.1	Cgl3028	1.24838	1.51098
4	WP_003855212.1	Cgl3052	1.15094	2.20857
5	WP_003857497.1	Cgl1991	1.13752	1.7964
6	WP_003857740.1	Cgl2921	1.20137	0.988494
7	WP_003858822.1	Cgl1332	1.20794	1.1402
8	WP_003859341.1	Cgl2344	1.01296	0.0680836
9	WP_003859394.1	Cgl2322	1.14629	1.90879
10	WP_003859640.1	Cgl2211	1.31208	2.8082
11	WP_003860514.1	Cgl0470	1.32092	3.25764
12	WP_003860752.1	Cgl0637	1.24037	1.95489
13	WP_003862071.1		1.08319	1.30559
14	WP_003862426.1	Cgl0879	1.24838	2.08088
15	WP_003862588.1	Cgl2908	1.17139	0.801895
16	WP_003863395.1	Cgl0225	1.19219	1.94227
17	WP_011014400.1	Cgl1490	1.02347	0.183245
18	WP_011014780.1	Cgl1952	1.27423	1.91506
19	WP_011265847.1	Cgl1953	1.27702	3.37311
20	WP_011898156.1	Cgl3082	1.16337	1.58698
21	WP_038586019.1	Cgl2750	1.36527	4.54334
22	WP_040966823.1	Cgl0259	1.2393	2.33417
23	WP_040967031.1	Cgl0635	1.26487	2.32397
24	WP_040967032.1	Cgl0636	1.21276	1.97703
25	WP_040967190.1	Cgl0968	1.38943	1.72734
26	WP_040967259.1	Cgl1122	1.07935	2.01875
27	WP_040967501.1	Cgl1656	1.11978	1.92366
28	WP_044395168.1	Cgl1892	1.16625	1.43845
29	WP_060563518.1	Cgl0146	1.0752	0.532363
30	WP_060563581.1	Cgl0206	1.1408	1.49922
31	WP_060563636.1	Cgl0258	1.20685	2.80771
32	WP_060563754.1	Cgl0342	1.15271	1.84348
33	WP_060564110.1	Cgl0590	1.15476	1.41916
34	WP_060564268.1	Cgl0931	1.12826	2.09481
35	WP_060564269.1	Cgl0932	1.1722	0.686233
36	WP_060564332.1	Cgl1099	1.19418	1.12635
37	WP_060564335.1	Cgl1107	1.17432	1.07993
38	WP_060564477.1	Cgl1331	1.06179	0.449827
39	WP_060564558.1	Cgl1491	0.970542	0.556346
40	WP_060564692.1	Cgl1951	1.33938	4.04882
41	WP_060564710.1	Cgl1993	1.13394	1.02424
42	WP_060564725.1	Cgl2011	1.20045	1.67828
43	WP_060564877.1	Cgl2320	1.17923	1.14069
44	WP_060564878.1	Cgl2321	1.111	1.43615
45	WP_060564889.1	Cgl2338	1.09557	0.732402
46	WP_060564890.1	Cgl2339	1.08481	1.44658
47	WP_060564891.1	Cgl2340	1.17783	1.43327
48	WP_060564936.1	Cgl2439	1.13256	1.30472
49	WP_060564943.1		1.13286	1.17224
50	WP_060565031.1	Cgl2551	1.16206	1.63052
51	WP_060565074.1	Cgl2595	1.21407	1.12391
52	WP_060565088.1	Cgl2603	1.21614	1.98731
53	WP_060565165.1	Cgl2656	1.14945	2.54246
54	WP_060565388.1	Cgl2993	1.13716	1.86741
55	WP_060565418.1	Cgl3053	1.48113	1.92292
56	WP_065366519.1	Cgl0101	1.24019	1.73586
57	WP_065366520.1	Cgl0110	1.18803	0.894621
58	WP_065366948.1	Cgl1992	1.14784	1.14908
59	WP_065367133.1	Cgl2769	1.17603	1.63645
60	WP_065367212.1	Cgl3083	1.14768	0.751824
61	WP_065367250.1	Cgl2310	1.19055	0.856809
62	WP_065532540.1	Cgl0481	1.18602	3.18692
63	WP_065532580.1	Cgl2438	1.04482	1.36716
64	WP_065532603.1	Cgl3027	0.918167	0.666506
65	WP_065532614.1	Cgl2045	1.16356	0.562836
66	WP_003853711.1	Cgl2734	1.08691	0.311715
67	WP_003854700.1	Cgl0672	1.06313	0.514931
68	WP_003855379.1	Cgl0031	0.987401	0.0830118
69	WP_003855380.1	Cgl0032	1.18949	1.18144
70	WP_003856065.1	Cgl1568	1.15298	1.0288
71	WP_003856514.1	Cgl2151	1.37473	1.62496
72	WP_003857452.1	Cgl1958	1.19897	2.0447
73	WP_003858584.1	Cgl1078	1.21561	1.37514
74	WP_003859086.1	Cgl0924	1.15209	1.50607
75	WP_003859264.1	Cgl2386	1.33471	1.22882
76	WP_003860048.1	Cgl0934	1.31702	1.48415
77	WP_003860801.1	Cgl0666	1.2173	1.12676
78	WP_003860802.1	Cgl0667	1.1622	1.06346
79	WP_003863336.1	Cgl0266	1.14142	0.870024
80	WP_003863354.1	Cgl0250	1.18664	1.8933
81	WP_003863388.1	Cgl0231	1.6179	2.49973
82	WP_003863669.1	Cgl2437	1.32201	1.22353
83	WP_011013997.1	Cgl0947	1.39829	2.18671
84	WP_011014371.1	Cgl1449	1.52392	2.58749
85	WP_011014450.1	Cgl1567	1.50783	2.80023
86	WP_011014778.1	Cgl1950	1.53117	3.12836
87	WP_011015409.1	Cgl2823	1.23461	1.44232
88	WP_011015522.1	Cgl2955	1.50219	2.62965
89	WP_034983572.1	Cgl0625	1.45803	2.48439
90	WP_040967211.1	Cgl1029	1.2655	2.65147
91	WP_040967707.1	Cgl2318	1.28282	2.43114
92	WP_060563498.1	Cgl0132	1.14339	1.15118
93	WP_060563499.1	Cgl0133	1.29983	1.3917
94	WP_060563665.1	Cgl0283	0.987288	0.0792601
95	WP_060563859.1	Cgl0380	1.22615	1.55578
96	WP_060563861.1	Cgl0381	1.32219	2.43127
97	WP_060564233.1	Cgl0833	1.34038	2.64049
98	WP_060564267.1	Cgl0930	1.26507	1.4253
99	WP_060564270.1	Cgl0933	0.98611	0.0933409
100	WP_060564279.1	Cgl0952	1.1406	2.05534
101	WP_060564280.1	Cgl0953	1.21782	2.06313
102	WP_060564282.1	Cgl0964	1.23363	1.12728
103	WP_060564283.1	Cgl0965	0.898991	0.376748
104	WP_060564301.1	Cgl1028	1.25995	0.752809
105	WP_060564323.1	Cgl1071	1.13536	1.41756
106	WP_060564708.1	Cgl1990	1.43007	1.76317
107	WP_060564787.1	Cgl2131	1.29662	2.00855
108	WP_060564838.1	Cgl2250	1.43325	2.07042
109	WP_060564853.1	Cgl2282	1.0388	0.300269
110	WP_060564855.1	Cgl2286	1.24701	2.78745
111	WP_060564870.1	Cgl2312	1.23501	1.42856
112	WP_060564872.1	Cgl2314	0.944781	0.313729
113	WP_060565272.1	Cgl2801	1.29999	1.04556
114	WP_060565288.1	Cgl2825	1.15748	1.1041
115	WP_060565316.1	Cgl2867	1.31905	2.68605
116	WP_060565484.1	Cgl1027	1.9109	3.12779
117	WP_065367209.1	Cgl3066	1.26594	0.834332
118	WP_065532560.1	Cgl1330	1.21495	1.28298
119	WP_003855504.1	Cgl0409	1.19323	0.80385
120	WP_003853720.1	Cgl2730	1.11808	0.714562
121	WP_003853925.1	Cgl2629	1.25716	1.22237
122	WP_003854734.1		1.28591	0.986041
123	WP_060564794.1	Cgl2145	1.30495	1.21517
124	WP_065366669.1	Cgl0605	1.22554	1.89781
125	WP_065532523.1	Cgl0063	1.17357	0.853725
126	WP_011014201.1	Cgl1208	1.03016	0.100707
127	WP_040968109.1	Cgl3097	0.946664	0.195181
128	WP_065367093.1	Cgl2622	0.411139	4.18643
129	WP_065366900.1	Cgl1510	1.19435	0.709665
130	WP_060564252.1	Cgl0892	1.1845	1.42431
131	WP_060564885.1	Cgl2334	1.19922	0.790164
132	WP_003854698.1	Cgl0670	1.1758	0.800884
133	WP_003854838.1	Cgl1212	1.02545	0.0718794
134	WP_003854845.1	Cgl1209	0.945077	0.491257
135	WP_003854992.1	Cgl1125	1.32752	3.11624
136	WP_003855200.1	Cgl3042	1.6289	1.12658
137	WP_003855497.1	Cgl0403	1.34732	0.755591
138	WP_003855762.1	Cgl0268	1.17309	0.681365
139	WP_003856078.1	Cgl1562	0.921292	0.428919
140	WP_003857646.1	Cgl0201	2.07722	4.89415
141	WP_003857649.1	Cgl0200	1.86854	2.1864
142	WP_003857696.1	Cgl2497	1.35531	1.76816
143	WP_003858086.1	Cgl0803	1.50299	2.69534
144	WP_003858089.1	Cgl0802	1.64051	2.2369
145	WP_003858467.1	Cgl0886	1.30616	2.3559
146	WP_003858713.1	Cgl1385	0.56996	3.11596
147	WP_003859383.1	Cgl2327	1.37565	1.84006
148	WP_003860063.1	Cgl0944	1.27443	1.08008
149	WP_003860806.1	Cgl0669	1.40136	2.26159
150	WP_003860882.1	Cgl2463	1.13898	1.20658
151	WP_003860884.1	Cgl2461	1.42072	1.30148
152	WP_003860885.1	Cgl2460	2.14864	2.65059
153	WP_003860886.1	Cgl2459	1.43663	1.76125
154	WP_003860900.1	Cgl2449	1.2412	1.81628
155	WP_003861178.1	Cgl2978	1.59944	3.18029
156	WP_003861735.1	Cgl2019	1.42755	1.94426
157	WP_003861891.1	Cgl2034	1.97295	3.89383
158	WP_003862122.1	Cgl1080	1.82732	3.31906
159	WP_003862124.1	Cgl1079	1.34167	1.12693
160	WP_003862284.1	Cgl1564	1.15507	1.87279
161	WP_003862532.1	Cgl2940	1.31134	3.99836
162	WP_003862899.1	Cgl2733	1.35832	2.14071
163	WP_003862939.1	Cgl2707	1.37078	2.35205
164	WP_003863030.1	Cgl2642	1.28025	2.04243
165	WP_003863047.1	Cgl2630	1.43204	1.94268
166	WP_003863340.1	Cgl0264	1.16006	1.74442
167	WP_003863455.1		1.28905	4.62248
168	WP_003863480.1	Cgl0811	1.1626	2.08242
169	WP_003863539.1	Cgl0777	0.982668	0.192872
170	WP_003863587.1	Cgl0727	1.19238	1.16257
171	WP_003863768.1	Cgl1434	1.276	1.36066
172	WP_004568051.1	Cgl1065	1.19387	0.921617
173	WP_004568055.1	Cgl1061	1.20841	1.50325
174	WP_006284787.1	Cgl2917	1.22238	1.896
175	WP_011013332.1	Cgl0030	1.26508	2.0514
176	WP_011013757.1	Cgl0603	1.00897	0.0483892
177	WP_011013807.1	Cgl0675	0.841826	0.647121
178	WP_011013906.1	Cgl0813	1.1248	1.42525
179	WP_011014147.1	Cgl1138	1.28797	1.94068
180	WP_011014213.1	Cgl1223	1.14871	2.06956
181	WP_011014254.1	Cgl1281	1.28874	3.0393
182	WP_011014325.1	Cgl1384	1.34562	2.12151
183	WP_011014785.1	Cgl1959	1.20867	2.13635
184	WP_011015133.1	Cgl2454	1.25084	3.04869
185	WP_011015221.1	Cgl2572	1.1789	1.65026
186	WP_011265971.1	Cgl2574	1.00078	0.00770918
187	WP_011897129.1	Cgl1276	1.16741	2.15179
188	WP_011897832.1	Cgl2573	1.15357	1.65696
189	WP_011898098.1	Cgl3006	1.18986	1.09052
190	WP_034983552.1	Cgl0533	1.02847	0.360044
191	WP_038584060.1	Cgl1460	1.21354	1.82598
192	WP_038584062.1	Cgl1461	1.22269	1.60792
193	WP_038584435.1	Cgl1960	1.11117	1.93828
194	WP_040966861.1	Cgl0322	1.20653	1.39322
195	WP_040966971.1	Cgl0500	1.13754	1.53293
196	WP_040967030.1	Cgl0633	1.139	1.94136
197	WP_040967176.1	Cgl0946	1.3219	2.13082
198	WP_040967238.1	Cgl1076	0.96589	0.389108
199	WP_040967309.1	Cgl1222	1.20978	1.33976
200	WP_040967413.1	Cgl1455	1.23758	2.69086
201	WP_040967641.1	Cgl2222	1.2061	3.07585
202	WP_040967743.1	Cgl2385	1.18506	1.85709
203	WP_040968075.1	Cgl3036	1.20797	3.25218
204	WP_040968195.1	Cgl2098	1.20671	2.20059
205	WP_042382889.1	Cgl0224	0.801988	2.30482
206	WP_044395035.1	Cgl2447	1.07806	0.916324
207	WP_059288358.1	Cgl0038	1.09803	0.898205
208	WP_059288679.1	Cgl0428	1.15721	0.954713
209	WP_059289334.1	Cgl1583	1.16392	1.31931
210	WP_060563348.1	Cgl0027	1.10709	0.787353
211	WP_060563352.1	Cgl0029	1.18328	1.46124
212	WP_060563369.1		1.19828	2.45605
213	WP_060563424.1	Cgl0061	1.16112	1.10468
214	WP_060563435.1	Cgl0075	1.2073	2.12505
215	WP_060563451.1	Cgl0092	1.26015	2.00555
216	WP_060563492.1	Cgl0122	1.21262	1.63659
217	WP_060563547.1		1.22659	2.56301
218	WP_060563548.1	Cgl1274	1.02912	0.0874713
219	WP_060563557.1	Cgl0181	1.00906	0.0780972
220	WP_060563594.1	Cgl0213	0.921362	0.760418
221	WP_060563595.1	Cgl0214	1.14407	1.10882
222	WP_060563615.1	Cgl0235	0.76967	2.90204
223	WP_060563638.1	Cgl0262	1.21717	2.72936
224	WP_060563643.1	Cgl0267	1.14749	1.46305
225	WP_060563646.1	Cgl0269	1.21657	1.91504
226	WP_060563724.1		1.15651	2.59289
227	WP_060563733.1	Cgl0336	1.15448	2.68942
228	WP_060563805.1		1.52554	2.12459
229	WP_060563806.1		1.65603	3.55983
230	WP_060563867.1	Cgl0386	1.15156	1.50326
231	WP_060563872.1	Cgl0389	1.16803	1.42187
232	WP_060563874.1	Cgl0390	1.19894	2.97994
234	WP_060563909.1	Cgl0421	1.33703	1.17823
235	WP_060563919.1	Cgl0426	1.30708	2.3154
236	WP_060563928.1	Cgl0434	1.13504	2.28096
237	WP_060564002.1	Cgl0482	1.19392	3.22716
238	WP_060564049.1	Cgl0531	1.30923	1.68406
239	WP_060564050.1	Cgl0532	1.07328	1.09592
240	WP_060564156.1	Cgl0668	1.08586	0.588276
241	WP_060564157.1	Cgl0674	1.189	2.22146
242	WP_060564185.1	Cgl0729	1.23879	2.73015
243	WP_060564221.1	Cgl0808	0.879441	0.977163
244	WP_060564222.1	Cgl0810	0.984017	0.0571473
245	WP_060564229.1	Cgl0824	1.22676	1.68825
246	WP_060564239.1	Cgl0850	1.27337	1.22187
247	WP_060564242.1	Cgl0855	0.943162	0.169504
248	WP_060564243.1	Cgl0856	1.12313	0.769196
249	WP_060564302.1	Cgl1030	1.09815	0.585884
250	WP_060564312.1		1.14464	0.801411
251	WP_060564316.1		0.999778	0.000972688
252	WP_060564319.1	Cgl1051	1.01043	0.0823585
253	WP_060564325.1	Cgl1082	0.837301	0.979487
254	WP_060564350.1	Cgl1137	0.998579	0.00612855
255	WP_060564355.1	Cgl1147	1.07128	0.959357
256	WP_060564362.1	Cgl1163	1.14738	0.863988
257	WP_060564373.1	Cgl1176	0.953887	0.143833
258	WP_060564383.1	Cgl1193	1.0578	0.273921
259	WP_060564384.1	Cgl1194	0.978912	0.115346
260	WP_060564391.1	Cgl1210	0.872229	1.59281
261	WP_060564392.1	Cgl1211	0.815269	2.09077
262	WP_060564395.1	Cgl1221	1.05687	0.502076
263	WP_060564400.1	Cgl1227	1.25904	1.5087
264	WP_060564410.1	Cgl1242	1.14709	0.916287
265	WP_060564417.1	Cgl1257	1.10576	1.07294
266	WP_060564483.1	Cgl1354	1.20356	0.901667
267	WP_060564492.1	Cgl1365	1.07512	0.289845
268	WP_060564497.1		0.963177	0.1733
269	WP_060564505.1	Cgl1383	0.940949	0.73135
270	WP_060564529.1	Cgl1432	0.801891	2.35882
271	WP_060564530.1	Cgl1433	1.07639	0.575772
272	WP_060564531.1	Cgl1436	0.803242	1.99013
273	WP_060564536.1	Cgl1448	1.17625	0.604032
274	WP_060564539.1	Cgl1456	1.10349	0.797237
275	WP_060564540.1	Cgl1458	1.03531	0.211033
276	WP_060564541.1	Cgl1459	0.938917	0.408714
277	WP_060564544.1	Cgl1467	1.01839	0.219266
278	WP_060564546.1	Cgl1470	0.931052	0.458355
279	WP_060564565.1	Cgl1502	0.92875	0.333477
280	WP_060564580.1	Cgl1524	0.998059	0.0136905
281	WP_060564597.1	Cgl1546	0.932998	0.825687
282	WP_060564610.1	Cgl1563	0.876097	1.3504
283	WP_060564640.1	Cgl1628	1.04279	0.143704
284	WP_060564681.1	Cgl1933	0.297576	3.86548
285	WP_060564684.1	Cgl1936	1.17791	1.12795
287	WP_060564696.1	Cgl1967	0.920869	0.771569
288	WP_060564701.1	Cgl1982	0.914198	0.421338
289	WP_060564726.1	Cgl2012	0.91093	0.6361
290	WP_060564736.1	Cgl2035	0.969225	0.146991
291	WP_060564747.1	Cgl2056	0.981596	0.0636368
292	WP_060564748.1	Cgl2057	0.871801	1.29349
293	WP_060564761.1	Cgl2077	0.824389	0.945722
294	WP_060564762.1	Cgl2078	0.897621	0.806343
295	WP_060564778.1	Cgl2112	1.03736	0.179259
296	WP_060564779.1	Cgl2113	0.936293	0.272099
297	WP_060564780.1	Cgl2114	0.992313	0.0422443
298	WP_060564791.1	Cgl2141	0.906171	0.912293
299	WP_060564837.1	Cgl2249	1.02544	0.186988
300	WP_060564862.1	Cgl2298	0.869815	1.66293
301	WP_060564879.1	Cgl2323	1.03126	0.124263
302	WP_060564894.1	Cgl2348	0.150075	4.89338
303	WP_060564905.1	Cgl2377	1.11577	1.12034
304	WP_060564921.1	Cgl2409	1.15068	1.05429
305	WP_060564932.1	Cgl2434	1.05886	0.361397
306	WP_060564934.1	Cgl2436	0.959905	0.306065
307	WP_060565035.1	Cgl2553	0.917757	0.550167
308	WP_060565113.1	Cgl2611	0.786652	1.97302
309	WP_060565115.1	Cgl2613	1.06171	0.334769
310	WP_060565126.1		0.993994	0.0404238
311	WP_060565215.1	Cgl2708	1.1585	1.4521
312	WP_060565217.1		1.1105	1.46541
313	WP_060565234.1	Cgl2731	1.29471	2.8946
314	WP_060565235.1	Cgl2732	1.19989	1.71462
315	WP_060565238.1	Cgl2743	1.05504	0.407345
316	WP_060565239.1	Cgl2744	1.16624	0.784429
317	WP_060565255.1	Cgl2777	1.05413	0.720406
318	WP_060565259.1	Cgl2783	1.03332	0.19247
319	WP_060565289.1	Cgl2828	1.10835	0.347222
320	WP_060565292.1	Cgl2831	1.02968	0.163655
321	WP_060565293.1	Cgl2832	1.24805	1.80511
322	WP_060565315.1	Cgl2864	1.22106	2.19061
323	WP_060565352.1	Cgl2929	1.28372	1.95425
324	WP_060565370.1	Cgl2962	1.30693	1.68711
325	WP_060565379.1	Cgl2974	1.12422	1.19202
326	WP_060565394.1		1.12977	0.583562
327	WP_060565408.1	Cgl3025	1.1992	2.14541
328	WP_060565413.1	Cgl3038	1.18553	2.45444
329	WP_060565422.1	Cgl3058	1.21945	1.47065
330	WP_060565430.1	Cgl3075	1.16124	1.73905
331	WP_060565439.1	Cgl3088	0.915561	0.862626
332	WP_060565443.1		1.13662	0.57449
333	WP_060565451.1	Cgl0166	1.10121	0.680782
334	WP_060565468.1	Cgl0442	0.490176	4.05454
335	WP_060565487.1	Cgl1148	1.01089	0.139224
336	WP_060565488.1	Cgl1169	1.14926	0.634195
337	WP_060565503.1	Cgl2061	1.19511	1.22258
338	WP_060565505.1	Cgl2241	1.16025	0.53463
339	WP_060565516.1	Cgl2962	0.940964	0.472037
340	WP_060565526.1	Cgl2655	0.891392	1.01904
341	WP_060565527.1	Cgl2747	1.16956	0.763963
342	WP_065366496.1	Cgl0028	1.06321	0.468434
343	WP_065366638.1	Cgl0502	1.3747	3.39795
344	WP_065366696.1	Cgl0724	0.77922	2.03529
346	WP_065366734.1	Cgl0870	1.06252	0.427947
347	WP_065366754.1	Cgl0966	1.09157	1.21326
348	WP_065366817.1	Cgl1206	0.963383	0.153888
349	WP_065366830.1	Cgl1258	0.992067	0.022554
350	WP_065366876.1	Cgl1420	1.0916	0.418987
351	WP_065366891.1	Cgl1473	1.0392	0.0721795
352	WP_065366925.1	Cgl1627	0.983232	0.159106
353	WP_065366966.1	Cgl2072	1.06232	0.44311
354	WP_065367038.1	Cgl2358	1.12794	1.07055
355	WP_065367066.1	Cgl2492	0.99629	0.0372849
356	WP_065367095.1	Cgl2628	0.837672	2.279
357	WP_065367121.1	Cgl2729	1.003	0.0361795
358	WP_065367271.1	Cgl0216	1.17667	1.0693
359	WP_065532524.1	Cgl0067	1.02896	0.196394
360	WP_065532527.1		1.13645	1.12975
361	WP_065532537.1	Cgl0406	1.1054	0.444102
363	WP_065532543.1	Cgl0646	1.09314	0.806945
364	WP_065532546.1	Cgl0712	0.885213	1.06141
365	WP_065532551.1	Cgl1006	1.00893	0.0877744
366	WP_065532552.1	Cgl1130	1.04042	0.418233
367	WP_065532562.1	Cgl1360	0.22767	4.97787
368	WP_065532565.1	Cgl1386	0.803682	1.31439
369	WP_065532567.1	Cgl1525	1.05215	0.383805
370	WP_065532569.1	Cgl1554	1.11695	1.06596
371	WP_065532571.1	Cgl1626	1.02782	0.126882
372	WP_065532585.1	Cgl2962	1.02923	0.246012
373	WP_065532586.1	Cgl2552	1.1369	0.942326
374	WP_065532590.1	Cgl2637	1.00788	0.0278593
375	WP_065532592.1	Cgl2685	1.14904	2.16352
376	WP_065532604.1	Cgl3037	1.06274	0.261624
377	WP_065532605.1	Cgl3039	0.851164	2.0504
378	WP_065532607.1	Cgl0036	1.08584	0.861312
379	WP_065532610.1		1.16173	0.671672
380	WP_065532612.1	Cgl1287	1.37462	2.58928
381	WP_003855103.1	Cgl2994	1.04177	0.186026
382	WP_065367217.1		1.11394	1.48746
383	WP_060564985.1	Cgl1470	1.08115	0.905676
384	WP_060564313.1		1.07697	0.788633
385	WP_060564922.1	Cgl2410	1.08277	0.802468
386	WP_011013964.1	Cgl0907	1.00121	0.00575082
387	WP_046552205.1	Cgl0907	1.06077	0.233382
388	WP_003854855.1	Cgl1207	0.733966	2.29252
389	WP_060565366.1	Cgl2974	1.1054	0.980127
390	WP_003857409.1	Cgl1937	0.408891	4.49408
391	WP_003861337.1	Cgl1213	0.880677	0.644578
392	WP_011014054.1	Cgl1023	1.20101	2.58701
393	WP_038586819.1	Cgl0460	1.28693	1.1835
394	WP_060564158.1	Cgl0676	1.07293	0.549347
396	WP_060564427.1		1.10016	0.573074
397	WP_060564980.1		1.06346	0.775233
Fig. 6c
	AVE	SD	repeat1	repeat2	repeat3
Control	0.37141	0.00367	0.37392	0.3731	0.3672
Cgl2622	0.1895	0.03294	0.20343	0.21319	0.15189
Cgl1385	0.35282	0.01257	0.36171	0.34393	--
Cgl0224	0.36976	0.03826	0.39778	0.38535	0.32617
Cgl0235	0.37767	0.04471	0.41052	0.39574	0.32674
Cgl1210	0.40399	0.06592	0.4485	0.4352	0.32825
Cgl1211	0.4272	0.0322	0.46436	0.40955	0.40768
Cgl1432	0.35432	0.03476	0.38391	0.363	0.31604
Cgl1436	0.33364	0.00917	0.33546	0.34176	0.32369
Cgl1563	0.37775	0.03174	0.34806	0.37398	0.41121
Cgl1933	0.17147	0.01778	0.17425	0.18769	0.15245
Cgl2298	0.37063	0.02351	0.34521	0.37508	0.3916
Cgl2348	0.06697	0.00229	0.067	0.06466	0.06924
Cgl2611	0.36446	0.0184	0.38467	0.36002	0.3487
Cgl0442	0.41961	0.01514	0.4043	0.43457	0.41996
Cgl0724	0.40027	0.00738	0.39604	0.40879	0.39599
Cgl2628	0.36091	0.05766	0.33376	0.42713	0.32183
Cgl1360	0.0784	0.00717	0.07697	0.08618	0.07206
Cgl1386	0.4605	0.04532	0.43471	0.51282	0.43395
Cgl3039	0.36612	0.04042	0.37767	0.39952	0.32118
Cgl1207	0.38879	0.00833	0.38526	0.3983	0.38281
Cgl1937	0.1896	0.02024	0.16732	0.20686	0.1946
Fig. 6d
	AVE	SD	repeat1	repeat2	repeat3
Control	0.43077	0.03844	0.44134	0.46281	0.38815
Cgl2622	0.14082	0.00506	0.14634	0.13969	0.13642
Cgl1436	0.39958	0.03479	0.42576	0.3601	0.41288
Cgl2348	0.3882	0.04109	0.34105	0.41632	0.40723
Fig. 6e
	0 h					3 h					6 h					9 h					12 h					15 h
OD	repeat1	repeat2	repeat3	AVE	SD	repeat1	repeat2	repeat3	AVE	SD	repeat1	repeat2	repeat3	AVE	SD	repeat1	repeat2	repeat3	AVE	SD	repeat1	repeat2	repeat3	AVE	SD	repeat1	repeat2	repeat3	AVE	SD
Control	0.1	0.1	0.1	0.1	0	0.935	0.985	0.955	0.958333	0.0251661	3.38	2.94	3.1	3.14	0.222711	10.96	11.44	11.06	11.1533	0.253246	20.8	19.8	20.68	20.4267	0.546016	28.5	27.05	27	27.5167	0.851959
Deletion	0.1	0.1	0.1	0.1	0	0.94	1.06	1.075	1.025	0.0739932	3.85	4	4.15	4	0.15	12.38	12.22	12	12.2	0.190788	24.16	24.2	24.4	24.2533	0.128582	32.1	30	30.1	30.7333	1.18462
Complementation	0.1	0.1	0.1	0.1	0	0.71	0.7	0.745	0.718333	0.0236291	2.29	2.1	2.08	2.15667	0.115902	6.34	5.22	5.88	5.81333	0.562968	12.4	11.4	11.6	11.8	0.52915	18	16.3	16.9	17.0667	0.862168
Overexpression	0.1	0.1	0.1	0.1	0	0.765	0.755	0.715	0.745	0.0264575	1.94	1.97		1.955	0.0212132	5.7	5	5.2	5.3	0.360555	11.12	10.92	10.56	10.8667	0.283784	16.8	16	15.9	16.2333	0.493288
Empty plasmid	0.1	0.1	0.1	0.1	0	0.5	0.595	0.56	0.551667	0.0480451	1.95	1.17	1.38	1.5	0.403609	6.8	8.18	6.92	7.3	0.764461	18.12	16.76	16.96	17.28	0.734302	25.55	25.15	25	25.2333	0.284312
extracellular proline	repeat1	repeat2	repeat3	AVE	SD	repeat1	repeat2	repeat3	AVE	SD	repeat1	repeat2	repeat3	AVE	SD	repeat1	repeat2	repeat3	AVE	SD	repeat1	repeat2	repeat3	AVE	SD	repeat1	repeat2	repeat3	AVE	SD
Control	0	0	0	0	0	0.439075	0.449183	0.45846	0.448906	0.00969557	1.33467	1.29202	1.30227	1.30966	0.0222622	5.77125	5.45555	5.68402	5.63694	0.163031	11.2725	10.8931	16.6713	12.9456	3.23208	47.6489	45.7602	47.6322	47.0138	1.08566
Deletion	0	0	0	0	0	0.232346	0.218914	0.241346	0.230869	0.0112884	0.234146	0.225145	0.234838	0.231376	0.00540726	2.08114	1.76959	1.42758	1.75944	0.326898	4.14013	4.06813	4.06536	4.0912	0.0423926	20.9083	20.6923	21.5785	21.0597	0.462081
Complementation	0	0	0	0	0	0.687898	0.70036	0.650789	0.679682	0.0257864	2.68513	2.6368	3.09125	2.80439	0.249596	12.1476	11.35	13.0324	12.1767	0.841557	24.2066	27.4855	30.198	27.2967	3.00017	93.4201	109.886	99.5403	100.949	8.32307
Overexpression	0	0	0	0	0	0.673082	0.643727	0.646774	0.654528	0.0161406	2.54957	2.81155	2.47037	2.6105	0.178563	19.6483	16.8236	15.1274	17.1998	2.28381	28.0684	25.5968	26.8513	26.8388	1.23585	113.78	96.8319	96.35	102.321	9.92709
Empty plasmid	0	0	0	0	0	0.346718	0.392689	0.375242	0.37155	0.0232067	0.895181	1.09166	1.02811	1.00498	0.100262	4.23844	3.93381	4.1609	4.11105	0.158312	8.44918	6.94683	7.42177	7.60593	0.767921	39.5846	38.3329	36.8208	38.2461	1.38393
intracellular proline	repeat1	repeat2	repeat3	AVE	SD	repeat1	repeat2	repeat3	AVE	SD	repeat1	repeat2	repeat3	AVE	SD	repeat1	repeat2	repeat3	AVE	SD	repeat1	repeat2	repeat3	AVE	SD	repeat1	repeat2	repeat3	AVE	SD
Control						169.482	136.786	146.269	150.846	16.8216	175.191	209.168	193.046	192.468	16.9954	312.335	277.353	298	295.896	17.5859	291.328	302.39	266.073	286.597	18.615	165.236	214.718	237.914	205.956	37.1224
Deletion						228.903	189.874	220.474	213.083	20.5372	250.305	242.82	224.115	239.08	13.4894	319.869	326.896	298.654	315.14	14.7034	271.155	245.201	251.137	255.831	13.5989	219.184	237.776	249.499	235.486	15.2868
Complementation						84.3005	82.3838	82.1803	82.9549	1.16976	68.295	72.3017	74.047	71.5479	2.94916	135.725	114.537	97.9506	116.071	18.9336	120.649	103.766	112.29	112.235	8.44147	100.311	103.533	99.872	101.238	1.99886
Overexpression						56.1681	70.9883	74.5012	67.2192	9.73039	74.5197	71.2829		72.9013	2.28877	94.2511	111.113	112.458	105.941	10.1457	104.284	103.195	112.439	106.639	5.05241	94.8484	90.3018	89.4616	91.5373	2.89811
Empty plasmid						118.577		128.346	123.461	6.90735	161.046	282.196	221.002	221.415	60.5765	280.412	207.669	250.572	246.217	36.5663	251.894	211.988	221.079	228.321	20.9151	214.959	235.847	231.81	227.539	11.0801

## Sheet: Fig 7
Fig. 7a
	OD					Proline					Glucose
	AVE	SD	repeat1	repeat2	repeat3	AVE	SD	repeat1	repeat2	repeat3	AVE	SD	repeat1	repeat2	repeat3
PRO-13	11.836	0.35885	11.548	12.238	11.722	8.82591	0.1918	8.7637	8.67295	9.0411	59.3333	0.57735	59	60	59
PRO-18	10.09	0.24752	10.362	9.878	10.03	15.6553	1.03271	16.8168	15.3082	14.8407	61.6667	0.57735	61	62	62
Fig. 7b
Time (h)	OD	Glucose	Proline	Glu
4	8.26	40	0	0
8	29.2	22	5.54701	0
12	48.8	17	12.4032	0
16	134.8	1	34.1935	0
20	169	6	62.9386	0
24	172.6	29	77.6365	0
28	175.2	20	90.0989	0
32	182	10	91.3968	0
36	184.8	4	94.2155	0
40	184.2	6	92.7816	0
44	185.6	12	91.6198	0
48	179.2	8	93.535	0
49	169.6	11.6	87.2343	0
Fig. 7c
Time (h)	OD	Glucose	Proline	Glu
4	9.74	43	0	0
8	28.6	30	4.45597	0
12	50	21	14.0694	0
16	122.2	6	35.9312	0
20	164.8	2	62.5405	16.7917
24	158	22	72.6389	40.1225
28	157	17	84.6786	52.9174
32	151.8	18	85.2229	61.2475
36	149	23	88.8939	66.7625
40	144.2	16	94.8697	73.7839
44	141.2	20	98.2228	79.1106
48	143.8	24	97.2516	79.1724
49	125.8	23.2	97.7612	77.4699
Fig. 7d
Time (h)	OD	Glucose	Proline	Glu
4	9.38	43	0	0
8	30.5	30	4.1254	0
12	49.6	29	14.2296	0
16	118	0	37.6195	0
20	164	14	65.765	0
24	154.4	23	84.4762	5.2345
28	154.4	20	100.839	8.66635
32	150.4	20	113.839	9.97757
36	152.4	19	128.391	11.2579
40	151.8	12	128.653	11.2302
44	139.8	20	135.493	11.5822
48	137.2	24	142.434	13.1399
49	127	22.8	142.438	12.2734

## Sheet: Suppl Fig 2
Suppl Fig. 2a
IPTG		AVE	SD	repeat1	repeat2	repeat3
0 mM	Control	6313.6	209.15	6542.64	6132.75	6265.41
	LacO+RBS1	7445.71	125.66	7470.42	7557.17	7309.52
	LacO*+RBS2	6682.15	179.066	6888.82	6584.22	6573.41
0.01 mM	Control	6207.4	213.529	6364.86	6292.99	5964.36
	LacO+RBS1	18031	1071.17	19066	16927	18099.9
	LacO*+RBS2	6435.7	631.926	6542.06	7007.69	5757.34
0.05 mM	Control	6170.12	248.102	6456.44	6035.31	6018.61
	LacO+RBS1	59938.3	817.519	59806.8	59194.6	60813.7
	LacO*+RBS2	9179.59	40.1424	9192.18	9134.67	9211.94
0.5 mM	Control	6162.71	249.621	6450.11	6038.02	6000
	LacO+RBS1	80597.1	9309.14	73248.2	91065.3	77477.7
	LacO*+RBS2	13752.9	426.688	13876	14104.4	13278.1
Suppl Fig. 2b
	AVE	SD	repeat1	repeat2	repeat3
pXMJ19	110733	91593.3	81400	213400	37400
Ptac+lacO+RBS1+cas9	36.6667	16.6581	48	18	44
Ptac+lacO*+RBS2+cas9	10706.7	2501.95	11440	12760	7920

## Sheet: Suppl Fig 9
6 h	AVE	SD	repeat1	repeat2	repeat3
Ppyc-1	956.398	34.5821	916.477	977.188	975.528
Ppyc-9	536.383	28.0344	562.107	506.502	540.541
Ppyc-13	1754.8	119.85	1736.06	1882.92	1645.43
Ppyc-16	1277.37	30.7306	1311.91	1253.07	1267.12
Ppyc-20	811.567	27.0737	819.73	833.619	781.351
9 h	AVE	SD	repeat1	repeat2	repeat3
Ppyc-1	5046.98	10.0843	5058.3	5043.7	5038.95
Ppyc-9	3069.94	270.314	2758.53	3207.27	3244.01
Ppyc-13	7613.21	248.629	7401.33	7551.39	7886.92
Ppyc-16	8119.8	163.778	8191.14	7932.45	8235.82
Ppyc-20	5517.45	262.978	5265.12	5497.31	5789.92
12 h	AVE	SD	repeat1	repeat2	repeat3
Ppyc-1	6587.63	123.269	6687.99	6624.85	6450.03
Ppyc-9	5709.61	89.9259	5646.77	5812.62	5669.44
Ppyc-13	10320.5	56.8284	10291.1	10284.5	10386.1
Ppyc-16	11036.8	73.1018	10971.7	11115.9	11022.9
Ppyc-20	8489.56	122.165	8585.4	8531.29	8352
24 h	AVE	SD	repeat1	repeat2	repeat3
Ppyc-1	6966.89	187.383	7079.34	6750.58	7070.76
Ppyc-9	6687.4	140.763	6544.14	6692.53	6825.52
Ppyc-13	11315.6	265.944	11439.8	11496.7	11010.3
Ppyc-16	12011.2	135.161	12025.1	12138.9	11869.6
Ppyc-20	9706.82	161.742	9590.43	9891.51	9638.52

## Sheet: Suppl Fig 10
Time (h)	AVE	SD	repeat1	repeat2	repeat3
9	347.081	19.936	367.555	345.956	327.731
12	365.306	51.2915	419.234	359.547	317.138
15	387.551	46.6387	345.397	379.603	437.653
18	352.205	2.83575	354.459	349.021	353.134

## Sheet: Suppl Fig 11
	intracellular proline					extracellular proline
20 min	AVE	SD	repeat1	repeat2	repeat3	AVE	SD	repeat1	repeat2	repeat3
Control	106.195	24.3263	124.614	78.6194	115.353	0.114963	0.00396261	0.110565	0.116069	0.118255
Deletion	145.903	7.85123	138.079	153.781	145.849	0.0678085	0.0072394	0.0640649	0.0761532	0.0632074
Complementation	29.9625	5.00365	24.8143	30.2654	34.8079	0.407626	0.0131289	0.406851	0.394901	0.421125
40 min
Control	177.859	20.0868	191.437	187.355	154.785	0.304991	0.00754577	0.296369	0.310394	0.308209
Deletion	200.897	7.54349	196.454	209.607	196.63	0.084922	0.0116748	0.0762638	0.0981997	0.0803025
Complementation	34.1796	3.527	30.1162	35.974	36.4486	0.7179	0.0693009	0.688173	0.668422	0.797105
60 min
Control	209.421	23.7149	186.162	233.567	208.535	0.400978	0.0296854	0.433489	0.394127	0.375317
Deletion	282.49	28.3919	313.081	256.984	277.405	0.0388465	0.00249407	0.0393075	0.0410779	0.0361541
Complementation	44.8602	3.22238	41.1538	46.9981	46.4286	0.897425	0.0145793	0.881916	0.910851	0.899509
80 min
Control	276.596	43.3141	227.153	307.847	294.789	0.335825	0.026418	0.324087	0.31731	0.366077
Deletion	356.707	33.174	320.241	385.097	364.784	0.0246744	0.00170138	0.0237339	0.0266384	0.0236509
Complementation	57.7013	15.4534	64.9105	39.9606	68.2327	1.07525	0.0254387	1.08114	1.04739	1.09724

[truncated: 1 more sheets: Suppl Fig 12]
